# Supplementary material for: A telomere‐to‐telomere haplotype‐resolved genome of white‐fruited strawberry reveals the complexity of fruit colour formation of cultivated strawberry
Source: Plant Biotechnol J. 2024 Sep 20;23(1):78–80. doi: 10.1111/pbi.14479 (PMC11672740; doi:10.1111/pbi.14479)
Supplement: Supplementary file 1 — Appendix S1 The SVs with lengths over 100 bp and located in the genomic gene regions between ‘Chulian’ and ‘Yanli’. [file PBI-23-78-s002.xls]

## Sheet: Hap1
The SVs with lengths over 100 bp and located in the genomic gene regions between ‘Chulian’ and ‘Yanli’(‘Chulian' Hap1 versus ‘Yanli' Hap1 and Hap2）
gene_id	chr	sv_start	sv_end	sv_length	sv_start_type	sv_end_type	NR_id	NR_annotation	SwissProt_id	SwissProt_annotation	TrEMBL_id	TrEMBL_annotation	KOG_id	KOG_defination	KOG_code	KO	KEGG_gene_name	KO_link	KeGG_Pathway	Pathway_defination	GO_IDs	GO_annotation	Pfam_IDs	Pfam_Description	InterPro_IDs	InterPro_Description	TF_id	TF_link
FxaCL_111g0001730	chr1-1-1	1052857	1052965	109	upstream	upstream	XP_011465443.1	PREDICTED: extra-large guanine nucleotide-binding protein 1 [Fragaria vesca subsp. vesca]	sp|O80462|XLG1_ARATH	Extra-large guanine nucleotide-binding protein 1 OS=Arabidopsis thaliana OX=3702 GN=XLG1 PE=1 SV=2	tr|A0A2P6RMW8|A0A2P6RMW8_ROSCH	Putative guanine nucleotide binding protein (G-protein), alpha subunit OS=Rosa chinensis OX=74649 GN=RchiOBHm_Chr2g0103371 PE=4 SV=1	KOG0082	G-protein alpha subunit (small G protein superfamily)	[DT]	--	--	--	--	--	--	--	--	--	--	--	--	--
FxaCL_111g0001720	chr1-1-1	1052857	1052965	109	downstream	downstream	XP_024175989.1	probable polygalacturonase At3g15720 [Rosa chinensis]	sp|Q9LW07|PGLR3_ARATH	Probable polygalacturonase At3g15720 OS=Arabidopsis thaliana OX=3702 GN=At3g15720 PE=3 SV=1	tr|A0A2P6SB59|A0A2P6SB59_ROSCH	Putative polygalacturonase OS=Rosa chinensis OX=74649 GN=RchiOBHm_Chr1g0329741 PE=3 SV=1	TWOG0115	Endo-polygalacturonase	[R]	K01184	E3.2.1.15	http://www.genome.jp/dbget-bin/www_bget?ko:K01184	ko00040	Pentose and glucuronate interconversions	GO:0004650;GO:0005975	molecular_function polygalacturonase activity | biological_process carbohydrate metabolic process	PF00295	Glycosyl hydrolases family 28	IPR000743;IPR006626;IPR011050;IPR012334	Glycoside hydrolase, family 28 | Parallel beta-helix repeat | Pectin lyase fold/virulence factor | Pectin lyase fold	--	--
FxaCL_111g0018180	chr1-1-1	10987708	10987813	106	intron	downstream	XP_024186179.1	mechanosensitive ion channel protein 2, chloroplastic isoform X4 [Rosa chinensis]	sp|Q56X46|MSL2_ARATH	Mechanosensitive ion channel protein 2, chloroplastic OS=Arabidopsis thaliana OX=3702 GN=MSL2 PE=2 SV=1	tr|A0A2P6RPW7|A0A2P6RPW7_ROSCH	Putative mechanosensitive ion channel MscS, LSM domain-containing protein OS=Rosa chinensis OX=74649 GN=RchiOBHm_Chr2g0111221 PE=3 SV=1	LSE2069	A Unnamed protein	[X]	K22047	MSL1_2_3	http://www.genome.jp/dbget-bin/www_bget?ko:K22047	--	--	GO:0016020;GO:0055085	cellular_component membrane | biological_process transmembrane transport	PF00924	Mechanosensitive ion channel	IPR006685;IPR010920;IPR023408;IPR045042	Mechanosensitive ion channel MscS | LSM domain superfamily | Mechanosensitive ion channel MscS, beta-domain superfamily | Mechanosensitive ion channel protein YnaI-like	--	--
FxaCL_111g0018190	chr1-1-1	10987708	10987813	106	upstream	upstream	XP_004288516.2	PREDICTED: uncharacterized protein At1g04910 [Fragaria vesca subsp. vesca]	sp|Q0WUZ5|OFT39_ARATH	O-fucosyltransferase 39 OS=Arabidopsis thaliana OX=3702 GN=OFUT39 PE=2 SV=1	tr|A0A2P6RPX5|A0A2P6RPX5_ROSCH	O-fucosyltransferase family protein OS=Rosa chinensis OX=74649 GN=RchiOBHm_Chr2g0111231 PE=3 SV=1	LSE0400	A Predicted auxin-independent growth regulator	[S]	--	--	--	--	--	--	--	PF10250	GDP-fucose protein O-fucosyltransferase	IPR019378;IPR024709	GDP-fucose protein O-fucosyltransferase | Putative O-fucosyltransferase, plant	--	--
FxaCL_111g0018430	chr1-1-1	11227279	11227414	136	upstream	intron	XP_004288505.1	PREDICTED: ATP-dependent 6-phosphofructokinase 5, chloroplastic [Fragaria vesca subsp. vesca]	sp|Q8VYN6|PFKA5_ARATH	ATP-dependent 6-phosphofructokinase 5, chloroplastic OS=Arabidopsis thaliana OX=3702 GN=PFK5 PE=1 SV=1	tr|A0A2P6RQ31|A0A2P6RQ31_ROSCH	ATP-dependent 6-phosphofructokinase OS=Rosa chinensis OX=74649 GN=PFK PE=3 SV=1	KOG2440	Pyrophosphate-dependent phosphofructo-1-kinase	[G]	K00850	pfkA, PFK	http://www.genome.jp/dbget-bin/www_bget?ko:K00850	ko03018;ko00052;ko00030;ko00051;ko00010	RNA degradation | Galactose metabolism | Pentose phosphate pathway | Fructose and mannose metabolism | Glycolysis / Gluconeogenesis	GO:0003872;GO:0006002;GO:0006096;GO:0005524	molecular_function 6-phosphofructokinase activity | biological_process fructose 6-phosphate metabolic process | biological_process glycolytic process | molecular_function ATP binding	PF00365	Phosphofructokinase	IPR000023;IPR012004;IPR022953;IPR035966	Phosphofructokinase domain | Pyrophosphate-dependent phosphofructokinase TP0108-type | ATP-dependent 6-phosphofructokinase | Phosphofructokinase superfamily	--	--
FxaCL_111g0018850	chr1-1-1	11717705	11717817	113	upstream	upstream	XP_004288171.1	PREDICTED: peroxidase 17-like [Fragaria vesca subsp. vesca]	sp|Q9SJZ2|PER17_ARATH	Peroxidase 17 OS=Arabidopsis thaliana OX=3702 GN=PER17 PE=2 SV=1	tr|A0A2P6RQ78|A0A2P6RQ78_ROSCH	Peroxidase OS=Rosa chinensis OX=74649 GN=RchiOBHm_Chr2g0112491 PE=3 SV=1	TWOG0189	Peroxidase	[R]	K00430	E1.11.1.7	http://www.genome.jp/dbget-bin/www_bget?ko:K00430	ko00940	Phenylpropanoid biosynthesis	GO:0004601;GO:0006979;GO:0020037;GO:0042744	molecular_function peroxidase activity | biological_process response to oxidative stress | molecular_function heme binding | biological_process hydrogen peroxide catabolic process	PF00141	Peroxidase	IPR000823;IPR002016;IPR010255;IPR019793;IPR033905	Plant peroxidase | Haem peroxidase | Haem peroxidase superfamily | Peroxidases heam-ligand binding site | Secretory peroxidase	--	--
FxaCL_111g0019130	chr1-1-1	11960997	11961169	173	downstream	downstream	XP_004288190.1	PREDICTED: tubulin-folding cofactor C [Fragaria vesca subsp. vesca]	sp|Q9SMR2|TBCC_ARATH	Tubulin-folding cofactor C OS=Arabidopsis thaliana OX=3702 GN=TFCC PE=1 SV=1	tr|A0A2P6RQJ2|A0A2P6RQJ2_ROSCH	Putative cyclase-associated protein CAP/septum formation inhibitor MinC OS=Rosa chinensis OX=74649 GN=RchiOBHm_Chr2g0113151 PE=3 SV=1	KOG2512	Beta-tubulin folding cofactor C	[O]	K21766	TBCC	http://www.genome.jp/dbget-bin/www_bget?ko:K21766	--	--	GO:0015631;GO:0007023	molecular_function tubulin binding | biological_process post-chaperonin tubulin folding pathway	PF07986;PF16752	Tubulin-specific chaperone C N-terminal domain | Tubulin binding cofactor C	IPR006599;IPR012945;IPR016098;IPR017901;IPR027684;IPR031925;IPR038397	CARP motif | Tubulin binding cofactor C-like domain | Cyclase-associated protein CAP/septum formation inhibitor MinC, C-terminal | C-CAP/cofactor C-like domain | Tubulin-specific chaperone C | Tubulin-specific chaperone C, N-terminal | TBCC, N-terminal domain superfamily	--	--
FxaCL_111g0019140	chr1-1-1	11960997	11961169	173	upstream	upstream	XP_004288191.1	PREDICTED: 50S ribosomal protein L29, chloroplastic [Fragaria vesca subsp. vesca]	sp|Q9FJP3|RK29_ARATH	50S ribosomal protein L29, chloroplastic OS=Arabidopsis thaliana OX=3702 GN=RPL29 PE=1 SV=1	tr|A0A2P6RQD3|A0A2P6RQD3_ROSCH	Putative ribosomal protein L29 OS=Rosa chinensis OX=74649 GN=RchiOBHm_Chr2g0113161 PE=3 SV=1	KOG3436	60S ribosomal protein L35	[J]	K02904	RP-L29, rpmC	http://www.genome.jp/dbget-bin/www_bget?ko:K02904	ko03010	Ribosome	GO:0003735;GO:0005840;GO:0006412	molecular_function structural constituent of ribosome | cellular_component ribosome | biological_process translation	PF00831	Ribosomal L29 protein	IPR001854;IPR036049	Ribosomal protein L29/L35 | Ribosomal protein L29/L35 superfamily	--	--
FxaCL_111g0019310	chr1-1-1	12115223	12115332	110	downstream	downstream	XP_004288205.1	PREDICTED: TLD domain-containing protein 2 [Fragaria vesca subsp. vesca]	--	--	tr|A0A2P6RQP6|A0A2P6RQP6_ROSCH	Putative TLDc domain-containing protein OS=Rosa chinensis OX=74649 GN=RchiOBHm_Chr2g0114391 PE=4 SV=1	KOG2372	Oxidation resistance protein	[L]	--	--	--	--	--	--	--	PF07534	TLD	IPR006571	TLDc domain	--	--
FxaCL_111g0019320	chr1-1-1	12115223	12115332	110	upstream	upstream	XP_004288206.1	PREDICTED: annexin D1-like [Fragaria vesca subsp. vesca]	sp|Q9SYT0|ANXD1_ARATH	Annexin D1 OS=Arabidopsis thaliana OX=3702 GN=ANN1 PE=1 SV=1	tr|A0A2P6RQQ1|A0A2P6RQQ1_ROSCH	Annexin OS=Rosa chinensis OX=74649 GN=RchiOBHm_Chr2g0114411 PE=3 SV=1	KOG0819	Annexin	[U]	K17098	ANNAT	http://www.genome.jp/dbget-bin/www_bget?ko:K17098	--	--	GO:0005509;GO:0005544	molecular_function calcium ion binding | molecular_function calcium-dependent phospholipid binding	PF00191	Annexin	IPR001464;IPR009118;IPR018252;IPR018502;IPR037104	Annexin | Annexin D, plant | Annexin repeat, conserved site | Annexin repeat | Annexin superfamily	--	--
FxaCL_111g0020660	chr1-1-1	13605532	13605667	136	intron	intron	XP_011464793.1	PREDICTED: ras-related protein Rab7 [Fragaria vesca subsp. vesca]	sp|Q43463|RAB7_SOYBN	Ras-related protein Rab7 OS=Glycine max OX=3847 PE=2 SV=1	tr|A0A5N5GZ99|A0A5N5GZ99_9ROSA	Ras-related protein Rab7 OS=Pyrus ussuriensis x Pyrus communis OX=2448454 GN=D8674_036872 PE=4 SV=1	KOG0394	Ras-related GTPase	[R]	K07897	RAB7A	http://www.genome.jp/dbget-bin/www_bget?ko:K07897	ko04144;ko04145	Endocytosis | Phagosome	GO:0003924;GO:0005525	molecular_function GTPase activity | molecular_function GTP binding	PF00071	Ras family	IPR001806;IPR005225;IPR027417	Small GTPase | Small GTP-binding protein domain | P-loop containing nucleoside triphosphate hydrolase	--	--
FxaCL_111g0021270	chr1-1-1	14242109	14242215	107	intron	intron	XP_004288483.1	PREDICTED: uncharacterized protein LOC101312194 [Fragaria vesca subsp. vesca]	--	--	tr|A0A2P6RSZ2|A0A2P6RSZ2_ROSCH	Putative E3 ubiquitin-protein ligase MARCH OS=Rosa chinensis OX=74649 GN=RchiOBHm_Chr2g0123181 PE=4 SV=1	KOG1609	Protein involved in mRNA turnover and stability	[A]	--	--	--	--	--	GO:0008270	molecular_function zinc ion binding	PF12906	RING-variant domain	IPR011016;IPR013083	Zinc finger, RING-CH-type | Zinc finger, RING/FYVE/PHD-type	--	--
FxaCL_111g0021300	chr1-1-1	14270515	14270652	138	intron	intron	XP_011468213.1	PREDICTED: aldehyde dehydrogenase family 3 member H1-like [Fragaria vesca subsp. vesca]	sp|Q8W033|AL3I1_ARATH	Aldehyde dehydrogenase family 3 member I1, chloroplastic OS=Arabidopsis thaliana OX=3702 GN=ALDH3I1 PE=1 SV=2	tr|A0A2P6RSY8|A0A2P6RSY8_ROSCH	Aldehyde dehydrogenase OS=Rosa chinensis OX=74649 GN=RchiOBHm_Chr2g0123141 PE=3 SV=1	KOG2456	Aldehyde dehydrogenase	[C]	K00128	ALDH	http://www.genome.jp/dbget-bin/www_bget?ko:K00128	ko00561;ko00071;ko00380;ko00310;ko00410;ko00340;ko00620;ko00330;ko00280;ko00053;ko00010	Glycerolipid metabolism | Fatty acid degradation | Tryptophan metabolism | Lysine degradation | beta-Alanine metabolism | Histidine metabolism | Pyruvate metabolism | Arginine and proline metabolism | Valine, leucine and isoleucine degradation | Ascorbate and aldarate metabolism | Glycolysis / Gluconeogenesis	GO:0016491;GO:0016620;GO:0006081	molecular_function oxidoreductase activity | molecular_function oxidoreductase activity, acting on the aldehyde or oxo group of donors, NAD or NADP as acceptor | biological_process cellular aldehyde metabolic process	PF00171	Aldehyde dehydrogenase family	IPR012394;IPR015590;IPR016160;IPR016161;IPR016162;IPR016163;IPR029510	Aldehyde dehydrogenase NAD(P)-dependent | Aldehyde dehydrogenase domain | Aldehyde dehydrogenase, cysteine active site | Aldehyde/histidinol dehydrogenase | Aldehyde dehydrogenase, N-terminal | Aldehyde dehydrogenase, C-terminal | Aldehyde dehydrogenase, glutamic acid active site	--	--
FxaCL_111g0021630	chr1-1-1	14635998	14636131	134	downstream	downstream	XP_004288136.1	PREDICTED: E3 ubiquitin-protein ligase RGLG1 isoform X1 [Fragaria vesca subsp. vesca]	sp|Q8RX26|RGLG3_ARATH	E3 ubiquitin-protein ligase RGLG3 OS=Arabidopsis thaliana OX=3702 GN=RGLG3 PE=1 SV=1	tr|A0A2P6RSR0|A0A2P6RSR0_ROSCH	RING-type E3 ubiquitin transferase OS=Rosa chinensis OX=74649 GN=RchiOBHm_Chr2g0122151 PE=4 SV=1	KOG1327	Copine	[T]	K16280	RGLG	http://www.genome.jp/dbget-bin/www_bget?ko:K16280	--	--	--	--	PF13920;PF07002	Copine | Zinc finger, C3HC4 type (RING finger)	IPR001841;IPR002035;IPR010734;IPR013083;IPR036465	Zinc finger, RING-type | von Willebrand factor, type A | Copine, C-terminal | Zinc finger, RING/FYVE/PHD-type | von Willebrand factor A-like domain superfamily	--	--
FxaCL_111g0021640	chr1-1-1	14635998	14636131	134	upstream	upstream	XP_004289285.1	PREDICTED: DNA polymerase delta catalytic subunit [Fragaria vesca subsp. vesca]	sp|Q9LRE6|DPOD1_ORYSJ	DNA polymerase delta catalytic subunit OS=Oryza sativa subsp. japonica OX=39947 GN=POLD1 PE=2 SV=1	tr|A0A2P6RSP9|A0A2P6RSP9_ROSCH	DNA polymerase OS=Rosa chinensis OX=74649 GN=RchiOBHm_Chr2g0122111 PE=3 SV=1	KOG0969	DNA polymerase delta, catalytic subunit	[L]	K02327	POLD1	http://www.genome.jp/dbget-bin/www_bget?ko:K02327	ko03430;ko03030;ko03440;ko03420;ko03410	Mismatch repair | DNA replication | Homologous recombination | Nucleotide excision repair | Base excision repair	GO:0000166;GO:0003676;GO:0003887;GO:0003677	molecular_function nucleotide binding | molecular_function nucleic acid binding | molecular_function DNA-directed DNA polymerase activity | molecular_function DNA binding	PF14260;PF03104;PF00136	DNA polymerase family B | C4-type zinc-finger of DNA polymerase delta | DNA polymerase family B, exonuclease domain	IPR006133;IPR006134;IPR006172;IPR012337;IPR017964;IPR023211;IPR025687;IPR036397;IPR042087;IPR043502	DNA-directed DNA polymerase, family B, exonuclease domain | DNA-directed DNA polymerase, family B, multifunctional domain | DNA-directed DNA polymerase, family B | Ribonuclease H-like superfamily | DNA-directed DNA polymerase, family B, conserved site | DNA polymerase, palm domain superfamily | C4-type zinc-finger of DNA polymerase delta | Ribonuclease H superfamily | DNA polymerase family B, thu…	--	--
FxaCL_111g0021950	chr1-1-1	14909807	14909916	110	exon	downstream	--	--	--	--	--	--	--	--	--	--	--	--	--	--	--	--	--	--	--	--	--	--
FxaCL_111g0002400	chr1-1-1	1507969	1508093	125	downstream	downstream	XP_011457949.1	PREDICTED: WD repeat-containing protein 11 [Fragaria vesca subsp. vesca]	--	--	tr|A0A2P6RIT1|A0A2P6RIT1_ROSCH	Putative transcription factor WD40-like family OS=Rosa chinensis OX=74649 GN=RchiOBHm_Chr2g0087941 PE=4 SV=1	KOG1912	WD40 repeat protein	[R]	--	--	--	--	--	GO:0005515	molecular_function protein binding	--	--	IPR015943;IPR036322;IPR039694	WD40/YVTN repeat-like-containing domain superfamily | WD40-repeat-containing domain superfamily | WD repeat-containing protein 11	--	--
FxaCL_111g0022810	chr1-1-1	16143333	16143454	122	upstream	upstream	XP_004306598.1	PREDICTED: uncharacterized bolA-like protein C8C9.11 [Fragaria vesca subsp. vesca]	sp|Q9FIC3|BOLA2_ARATH	Protein BOLA2 OS=Arabidopsis thaliana OX=3702 GN=BOLA2 PE=1 SV=1	tr|A0A2P6RRY2|A0A2P6RRY2_ROSCH	Putative BolA protein OS=Rosa chinensis OX=74649 GN=RchiOBHm_Chr2g0119151 PE=3 SV=1	KOG3348	BolA (bacterial stress-induced morphogen)-related protein	[T]	--	--	--	--	--	GO:0051537;GO:0097428	molecular_function 2 iron, 2 sulfur cluster binding | biological_process protein maturation by iron-sulfur cluster transfer	PF01722	BolA-like protein	IPR002634;IPR036065;IPR045115	BolA protein | BolA-like superfamily | BolA-like protein 2	--	--
FxaCL_111g0023200	chr1-1-1	16546002	16546156	155	upstream	upstream	BBG97289.1	myb-like HTH transcriptional regulator family protein [Prunus dulcis]	--	--	tr|A0A4Y1QZK6|A0A4Y1QZK6_PRUDU	Myb-like HTH transcriptional regulator family protein OS=Prunus dulcis OX=3755 GN=Prudu_006361 PE=4 SV=1	--	--	--	--	--	--	--	--	--	--	--	--	--	--	--	--
FxaCL_111g0002740	chr1-1-1	1664911	1665029	119	downstream	downstream	XP_004287307.1	PREDICTED: EIN3-binding F-box protein 1-like [Fragaria vesca subsp. vesca]	sp|Q708Y0|EBF2_ARATH	EIN3-binding F-box protein 2 OS=Arabidopsis thaliana OX=3702 GN=EBF2 PE=1 SV=1	tr|A0A2P6RIU4|A0A2P6RIU4_ROSCH	Putative F-box domain, leucine-rich repeat domain, L domain-containing protein OS=Rosa chinensis OX=74649 GN=RchiOBHm_Chr2g0088251 PE=4 SV=1	KOG1947	Leucine rich repeat proteins, some proteins contain F-box	[R]	K14515	EBF1_2	http://www.genome.jp/dbget-bin/www_bget?ko:K14515	ko04016;ko04075	MAPK signaling pathway - plant | Plant hormone signal transduction	GO:0005515	molecular_function protein binding	PF00646;PF13516	F-box domain | Leucine Rich repeat	IPR001611;IPR001810;IPR006553;IPR032675;IPR036047	Leucine-rich repeat | F-box domain | Leucine-rich repeat, cysteine-containing subtype | Leucine-rich repeat domain superfamily | F-box-like domain superfamily	--	--
FxaCL_111g0023320	chr1-1-1	16685362	16685463	102	upstream	upstream	XP_004289602.1	PREDICTED: uncharacterized protein LOC101314230 [Fragaria vesca subsp. vesca]	sp|Q9XID5|PSI1_ARATH	Protein PSK SIMULATOR 1 OS=Arabidopsis thaliana OX=3702 GN=PSI1 PE=1 SV=2	tr|A0A2P6RES9|A0A2P6RES9_ROSCH	DUF668 domain-containing protein OS=Rosa chinensis OX=74649 GN=RchiOBHm_Chr3g0484691 PE=4 SV=1	LSE1328	A Unnamed protein	[X]	--	--	--	--	--	GO:0045927	biological_process positive regulation of growth	PF11961;PF05003	Domain of unknown function (DUF3475) | Protein of unknown function (DUF668)	IPR007700;IPR021864;IPR045021	Domain of unknown function DUF668 | Domain of unknown function DUF3475 | Protein PSK SIMULATOR	--	--
FxaCL_111g0023320	chr1-1-1	16685362	16685510	149	upstream	upstream	XP_004289602.1	PREDICTED: uncharacterized protein LOC101314230 [Fragaria vesca subsp. vesca]	sp|Q9XID5|PSI1_ARATH	Protein PSK SIMULATOR 1 OS=Arabidopsis thaliana OX=3702 GN=PSI1 PE=1 SV=2	tr|A0A2P6RES9|A0A2P6RES9_ROSCH	DUF668 domain-containing protein OS=Rosa chinensis OX=74649 GN=RchiOBHm_Chr3g0484691 PE=4 SV=1	LSE1328	A Unnamed protein	[X]	--	--	--	--	--	GO:0045927	biological_process positive regulation of growth	PF11961;PF05003	Domain of unknown function (DUF3475) | Protein of unknown function (DUF668)	IPR007700;IPR021864;IPR045021	Domain of unknown function DUF668 | Domain of unknown function DUF3475 | Protein PSK SIMULATOR	--	--
FxaCL_111g0023980	chr1-1-1	17345397	17345510	114	downstream	downstream	XP_024187699.1	LOW QUALITY PROTEIN: protein translocase subunit SecA, chloroplastic [Rosa chinensis]	sp|Q41062|SECA_PEA	Protein translocase subunit SecA, chloroplastic OS=Pisum sativum OX=3888 GN=SecA PE=1 SV=1	tr|A0A2P6RF27|A0A2P6RF27_ROSCH	Protein translocase subunit SecA OS=Rosa chinensis OX=74649 GN=RchiOBHm_Chr3g0485781 PE=3 SV=1	LSE3708	A Unnamed protein	[X]	K03070	secA	http://www.genome.jp/dbget-bin/www_bget?ko:K03070	ko03060	Protein export	GO:0016020;GO:0017038;GO:0006605;GO:0006886;GO:0005524	cellular_component membrane | biological_process protein import | biological_process protein targeting | biological_process intracellular protein transport | molecular_function ATP binding	PF07516;PF07517;PF01043	SecA DEAD-like domain | SecA preprotein cross-linking domain | SecA Wing and Scaffold domain	IPR000185;IPR011115;IPR011116;IPR011130;IPR014001;IPR014018;IPR020937;IPR027417;IPR036266;IPR036670;IPR044722	Protein translocase subunit SecA | SecA DEAD-like, N-terminal | SecA Wing/Scaffold | SecA, preprotein cross-linking domain | Helicase superfamily 1/2, ATP-binding domain | SecA motor DEAD | SecA conserved site | P-loop containing nucleoside triphosphate hydrolase | SecA, Wing/Scaffold superfamily | SecA, preprotein cross-linking domain superfamily | SecA, C-terminal helicase domain	--	--
FxaCL_111g0024000	chr1-1-1	17345397	17345510	114	upstream	upstream	KAB2595831.1	chitinase domain-containing protein 1 [Pyrus ussuriensis x Pyrus communis]	--	--	tr|A0A498JDC3|A0A498JDC3_MALDO	GH18 domain-containing protein OS=Malus domestica OX=3750 GN=DVH24_011869 PE=3 SV=1	KOG2091	Predicted member of glycosyl hydrolase family 18	[G]	K17525	CHID1	http://www.genome.jp/dbget-bin/www_bget?ko:K17525	--	--	--	--	--	--	--	--	--	--
FxaCL_111g0023990	chr1-1-1	17345397	17345510	114	upstream	upstream	XP_004288331.1	PREDICTED: protein transport protein SEC23 [Fragaria vesca subsp. vesca]	sp|Q84WV4|SC23A_ARATH	Protein transport protein SEC23 A OS=Arabidopsis thaliana OX=3702 GN=SEC23A PE=2 SV=1	tr|A0A5N5GA13|A0A5N5GA13_9ROSA	Protein transport protein SEC23 OS=Pyrus ussuriensis x Pyrus communis OX=2448454 GN=D8674_034562 PE=3 SV=1	KOG1986	Vesicle coat complex COPII, subunit SEC23	[U]	--	--	--	--	--	GO:0006886;GO:0006888;GO:0030127;GO:0008270	biological_process intracellular protein transport | biological_process endoplasmic reticulum to Golgi vesicle-mediated transport | cellular_component COPII vesicle coat | molecular_function zinc ion binding	PF04815;PF08033;PF04810;PF04811	Sec23/Sec24 helical domain | Sec23/Sec24 zinc finger | Sec23/Sec24 beta-sandwich domain | Sec23/Sec24 trunk domain	IPR006895;IPR006896;IPR006900;IPR012990;IPR029006;IPR036174;IPR036175;IPR036180;IPR036465;IPR037364	Zinc finger, Sec23/Sec24-type | Sec23/Sec24, trunk domain | Sec23/Sec24, helical domain | Sec23/Sec24 beta-sandwich | ADF-H/Gelsolin-like domain superfamily | Zinc finger, Sec23/Sec24-type superfamily | Sec23/Sec24 helical domain superfamily | Gelsolin-like domain superfamily | von Willebrand factor A-like domain superfamily | Protein transport protein Sec23	--	--
FxaCL_111g0024560	chr1-1-1	18075878	18076012	135	downstream	downstream	XP_004289550.1	PREDICTED: uncharacterized protein LOC101293640 [Fragaria vesca subsp. vesca]	--	--	tr|A0A2P6RFG0|A0A2P6RFG0_ROSCH	Putative insulin-induced protein family OS=Rosa chinensis OX=74649 GN=RchiOBHm_Chr3g0487001 PE=4 SV=1	--	--	--	--	--	--	--	--	--	--	--	--	--	--	--	--
FxaCL_111g0024570	chr1-1-1	18075878	18076012	135	intron	intron	XP_004288550.1	PREDICTED: SWR1-complex protein 4 [Fragaria vesca subsp. vesca]	sp|Q8VZL6|SWC4_ARATH	SWR1-complex protein 4 OS=Arabidopsis thaliana OX=3702 GN=SWC4 PE=1 SV=1	tr|A0A2P6RFD2|A0A2P6RFD2_ROSCH	Putative transcription factor MYB-HB-like family OS=Rosa chinensis OX=74649 GN=RchiOBHm_Chr3g0486991 PE=4 SV=1	KOG2656	DNA methyltransferase 1-associated protein-1	[BK]	K11324	DMAP1, SWC4, EAF2	http://www.genome.jp/dbget-bin/www_bget?ko:K11324	--	--	GO:0006281;GO:0006338;GO:0035267;GO:0043967;GO:0043968	biological_process DNA repair | biological_process chromatin remodeling | cellular_component NuA4 histone acetyltransferase complex | biological_process histone H4 acetylation | biological_process histone H2A acetylation	--	--	IPR027109	SWR1-complex protein 4/DNA methyltransferase 1-associated protein 1	--	--
FxaCL_111g0003240	chr1-1-1	1878762	1878929	168	downstream	downstream	XP_004287364.1	PREDICTED: probable receptor-like protein kinase At5g20050 [Fragaria vesca subsp. vesca]	sp|Q94C25|Y5005_ARATH	Probable receptor-like protein kinase At5g20050 OS=Arabidopsis thaliana OX=3702 GN=At5g20050 PE=2 SV=1	tr|A0A2P6RJ60|A0A2P6RJ60_ROSCH	Protein kinase domain-containing protein OS=Rosa chinensis OX=74649 GN=RchiOBHm_Chr2g0089251 PE=3 SV=1	KOG1187	Serine/threonine protein kinase	[T]	--	--	--	--	--	GO:0004672;GO:0006468;GO:0005524	molecular_function protein kinase activity | biological_process protein phosphorylation | molecular_function ATP binding	PF00069	Protein kinase domain	IPR000719;IPR008271;IPR011009;IPR017441	Protein kinase domain | Serine/threonine-protein kinase, active site | Protein kinase-like domain superfamily | Protein kinase, ATP binding site	--	--
FxaCL_111g0003250	chr1-1-1	1878762	1878929	168	upstream	upstream	XP_004287365.1	PREDICTED: protein arginine N-methyltransferase PRMT10 [Fragaria vesca subsp. vesca]	sp|Q9MAT5|ANM10_ARATH	Protein arginine N-methyltransferase PRMT10 OS=Arabidopsis thaliana OX=3702 GN=PRMT10 PE=1 SV=1	tr|A0A2P6RJ46|A0A2P6RJ46_ROSCH	Putative methyltransferase OS=Rosa chinensis OX=74649 GN=RchiOBHm_Chr2g0089261 PE=4 SV=1	KOG1499	Protein arginine N-methyltransferase PRMT1 and related enzymes	[OKT]	K11434	PRMT1	http://www.genome.jp/dbget-bin/www_bget?ko:K11434	--	--	GO:0016274;GO:0018216	molecular_function protein-arginine N-methyltransferase activity | biological_process peptidyl-arginine methylation	PF06325	Ribosomal protein L11 methyltransferase (PrmA)	IPR025799;IPR029063	Protein arginine N-methyltransferase | S-adenosyl-L-methionine-dependent methyltransferase superfamily	--	--
FxaCL_111g0003240	chr1-1-1	1878770	1878937	168	downstream	downstream	XP_004287364.1	PREDICTED: probable receptor-like protein kinase At5g20050 [Fragaria vesca subsp. vesca]	sp|Q94C25|Y5005_ARATH	Probable receptor-like protein kinase At5g20050 OS=Arabidopsis thaliana OX=3702 GN=At5g20050 PE=2 SV=1	tr|A0A2P6RJ60|A0A2P6RJ60_ROSCH	Protein kinase domain-containing protein OS=Rosa chinensis OX=74649 GN=RchiOBHm_Chr2g0089251 PE=3 SV=1	KOG1187	Serine/threonine protein kinase	[T]	--	--	--	--	--	GO:0004672;GO:0006468;GO:0005524	molecular_function protein kinase activity | biological_process protein phosphorylation | molecular_function ATP binding	PF00069	Protein kinase domain	IPR000719;IPR008271;IPR011009;IPR017441	Protein kinase domain | Serine/threonine-protein kinase, active site | Protein kinase-like domain superfamily | Protein kinase, ATP binding site	--	--
FxaCL_111g0003250	chr1-1-1	1878770	1878937	168	upstream	upstream	XP_004287365.1	PREDICTED: protein arginine N-methyltransferase PRMT10 [Fragaria vesca subsp. vesca]	sp|Q9MAT5|ANM10_ARATH	Protein arginine N-methyltransferase PRMT10 OS=Arabidopsis thaliana OX=3702 GN=PRMT10 PE=1 SV=1	tr|A0A2P6RJ46|A0A2P6RJ46_ROSCH	Putative methyltransferase OS=Rosa chinensis OX=74649 GN=RchiOBHm_Chr2g0089261 PE=4 SV=1	KOG1499	Protein arginine N-methyltransferase PRMT1 and related enzymes	[OKT]	K11434	PRMT1	http://www.genome.jp/dbget-bin/www_bget?ko:K11434	--	--	GO:0016274;GO:0018216	molecular_function protein-arginine N-methyltransferase activity | biological_process peptidyl-arginine methylation	PF06325	Ribosomal protein L11 methyltransferase (PrmA)	IPR025799;IPR029063	Protein arginine N-methyltransferase | S-adenosyl-L-methionine-dependent methyltransferase superfamily	--	--
FxaCL_111g0003280	chr1-1-1	1899284	1899389	106	intron	intron	XP_004287367.1	PREDICTED: cytochrome P450 734A1 [Fragaria vesca subsp. vesca]	sp|O48786|C734A_ARATH	Cytochrome P450 734A1 OS=Arabidopsis thaliana OX=3702 GN=CYP734A1 PE=2 SV=1	tr|A0A2P6RJ55|A0A2P6RJ55_ROSCH	Putative cytochrome P450 OS=Rosa chinensis OX=74649 GN=RchiOBHm_Chr2g0089381 PE=3 SV=1	KOG0157	Cytochrome P450 CYP4/CYP19/CYP26 subfamilies	[QI]	K15639	CYP734A1, BAS1	http://www.genome.jp/dbget-bin/www_bget?ko:K15639	ko00905	Brassinosteroid biosynthesis	GO:0004497;GO:0005506;GO:0016705;GO:0020037	molecular_function monooxygenase activity | molecular_function iron ion binding | molecular_function oxidoreductase activity, acting on paired donors, with incorporation or reduction of molecular oxygen | molecular_function heme binding	PF00067	Cytochrome P450	IPR001128;IPR002401;IPR017972;IPR036396	Cytochrome P450 | Cytochrome P450, E-class, group I | Cytochrome P450, conserved site | Cytochrome P450 superfamily	--	--
FxaCL_111g0003450	chr1-1-1	2008681	2008806	126	downstream	downstream	XP_004288823.1	PREDICTED: uncharacterized protein LOC101303940 [Fragaria vesca subsp. vesca]	sp|Q9ZQ85|EFM_ARATH	Myb family transcription factor EFM OS=Arabidopsis thaliana OX=3702 GN=EFM PE=1 SV=2	tr|A0A2P6RJ77|A0A2P6RJ77_ROSCH	Putative transcription factor MYB-HB-like family OS=Rosa chinensis OX=74649 GN=RchiOBHm_Chr2g0089601 PE=4 SV=1	LSE0452	A MYB transcription factor	[RK]	--	--	--	--	--	GO:0003677;GO:0003700;GO:0006355	molecular_function DNA binding | molecular_function DNA-binding transcription factor activity | biological_process regulation of DNA-templated transcription	--	--	IPR006447;IPR009057;IPR017930;IPR044787	Myb domain, plants | Homeobox-like domain superfamily | Myb domain | Myb family transcription factor HRS1-like	G2-like	http://plntfdb.bio.uni-potsdam.de/v3.0/fam_mem.php?family_id=G2-like
FxaCL_111g0025800	chr1-1-1	20654146	20654314	169	intron	intron	XP_004294703.1	PREDICTED: ELMO domain-containing protein A [Fragaria vesca subsp. vesca]	--	--	tr|A0A2P6RHA5|A0A2P6RHA5_ROSCH	Putative ELMO domain-containing protein OS=Rosa chinensis OX=74649 GN=RchiOBHm_Chr3g0495561 PE=4 SV=1	KOG2998	Uncharacterized conserved protein	[S]	--	--	--	--	--	--	--	PF04727	ELMO/CED-12 family	IPR006816	ELMO domain	--	--
FxaCL_111g0026030	chr1-1-1	21060243	21060414	172	upstream	upstream	XP_004305751.2	PREDICTED: uncharacterized protein LOC101310148 [Fragaria vesca subsp. vesca]	--	--	tr|A0A4Y1RFD9|A0A4Y1RFD9_PRUDU	Ankyrin repeat family protein OS=Prunus dulcis OX=3755 GN=Prudu_013461 PE=4 SV=1	--	--	--	--	--	--	--	--	--	--	PF13952	Domain of unknown function (DUF4216)	IPR025312	Domain of unknown function DUF4216	--	--
FxaCL_111g0003750	chr1-1-1	2182743	2182867	125	downstream	downstream	XP_004288837.1	PREDICTED: F-box/kelch-repeat protein At3g06240-like [Fragaria vesca subsp. vesca]	--	--	tr|A0A2P6RK47|A0A2P6RK47_ROSCH	Putative F-box domain-containing protein OS=Rosa chinensis OX=74649 GN=RchiOBHm_Chr2g0092791 PE=4 SV=1	--	--	--	--	--	--	--	--	GO:0005515	molecular_function protein binding	PF00646	F-box domain	IPR001810;IPR036047	F-box domain | F-box-like domain superfamily	--	--
FxaCL_111g0026880	chr1-1-1	22565354	22565478	125	downstream	downstream	XP_040374687.1	uncharacterized protein LOC112199306 [Rosa chinensis]	--	--	--	--	--	--	--	--	--	--	--	--	--	--	--	--	--	--	--	--
FxaCL_111g0027050	chr1-1-1	22759646	22759845	200	upstream	upstream	XP_004288603.1	PREDICTED: protein RRP45A-like [Fragaria vesca subsp. vesca]	sp|Q9M209|CER7_ARATH	Exosome complex component RRP45B OS=Arabidopsis thaliana OX=3702 GN=RRP45B PE=2 SV=1	tr|A0A2P6RGG0|A0A2P6RGG0_ROSCH	Putative exosome complex component Rrp42, archaea, PNPase/RNase PH domain-containing protein OS=Rosa chinensis OX=74649 GN=RchiOBHm_Chr3g0492251 PE=4 SV=1	KOG1614	Exosomal 3'-5' exoribonuclease complex, subunit Rrp45	[J]	K03678	RRP45, EXOSC9	http://www.genome.jp/dbget-bin/www_bget?ko:K03678	ko03018	RNA degradation	GO:0000178;GO:0006396	cellular_component exosome (RNase complex) | biological_process RNA processing	PF01138;PF03725	3' exoribonuclease family, domain 1 | 3' exoribonuclease family, domain 2	IPR001247;IPR015847;IPR020568;IPR027408;IPR033100;IPR036345	Exoribonuclease, phosphorolytic domain 1 | Exoribonuclease, phosphorolytic domain 2 | Ribosomal protein S5 domain 2-type fold | PNPase/RNase PH domain superfamily | Exosome complex component RRP45 | Exoribonuclease, PH domain 2 superfamily	--	--
FxaCL_111g0027040	chr1-1-1	22759646	22759845	200	intron	exon	XP_004288591.1	PREDICTED: tRNA threonylcarbamoyladenosine dehydratase [Fragaria vesca subsp. vesca]	--	--	tr|A0A2P6RGH4|A0A2P6RGH4_ROSCH	Putative transferase OS=Rosa chinensis OX=74649 GN=RchiOBHm_Chr3g0492321 PE=4 SV=1	KOG2018	Predicted dinucleotide-utilizing enzyme involved in molybdopterin and thiamine biosynthesis	[O]	K22132	tcdA	http://www.genome.jp/dbget-bin/www_bget?ko:K22132	--	--	--	--	--	--	IPR045886	ThiF/MoeB/HesA family	--	--
FxaCL_111g0027700	chr1-1-1	23442407	23442532	126	downstream	downstream	XP_024163678.1	uncharacterized protein LOC112170575 [Rosa chinensis]	--	--	tr|A0A2P6SJI2|A0A2P6SJI2_ROSCH	Putative Ulp1 protease family catalytic domain-containing protein OS=Rosa chinensis OX=74649 GN=RchiOBHm_Chr1g0363541 PE=3 SV=1	--	--	--	--	--	--	--	--	--	--	--	--	--	--	--	--
FxaCL_111g0027710	chr1-1-1	23442407	23442532	126	upstream	upstream	XP_004309434.1	PREDICTED: uncharacterized protein LOC101294620 [Fragaria vesca subsp. vesca]	--	--	tr|A0A2P6QNS9|A0A2P6QNS9_ROSCH	Putative transposase, MuDR, plant, Zinc finger, SWIM-type, MULE transposase OS=Rosa chinensis OX=74649 GN=RchiOBHm_Chr4g0384731 PE=4 SV=1	TWOG0131	mutator-like transposase	[R]	--	--	--	--	--	GO:0008270	molecular_function zinc ion binding	PF04434	SWIM zinc finger	IPR006564;IPR007527	Zinc finger, PMZ-type | Zinc finger, SWIM-type	--	--
FxaCL_111g0027720	chr1-1-1	23442407	23442532	126	upstream	upstream	XP_004309434.1	PREDICTED: uncharacterized protein LOC101294620 [Fragaria vesca subsp. vesca]	--	--	tr|A0A2P6QNS9|A0A2P6QNS9_ROSCH	Putative transposase, MuDR, plant, Zinc finger, SWIM-type, MULE transposase OS=Rosa chinensis OX=74649 GN=RchiOBHm_Chr4g0384731 PE=4 SV=1	--	--	--	--	--	--	--	--	--	--	PF03108	MuDR family transposase	IPR004332	Transposase, MuDR, plant	--	--
FxaCL_111g0004160	chr1-1-1	2391612	2391742	131	downstream	downstream	XP_004287091.1	PREDICTED: aldehyde dehydrogenase family 2 member C4-like [Fragaria vesca subsp. vesca]	sp|Q56YU0|AL2C4_ARATH	Aldehyde dehydrogenase family 2 member C4 OS=Arabidopsis thaliana OX=3702 GN=ALDH2C4 PE=1 SV=2	tr|A0A2P6RJI2|A0A2P6RJI2_ROSCH	Putative oxidoreductase OS=Rosa chinensis OX=74649 GN=RchiOBHm_Chr2g0090721 PE=3 SV=1	KOG2450	Aldehyde dehydrogenase	[C]	K12355	REF1	http://www.genome.jp/dbget-bin/www_bget?ko:K12355	ko00940	Phenylpropanoid biosynthesis	GO:0016491;GO:0016620	molecular_function oxidoreductase activity | molecular_function oxidoreductase activity, acting on the aldehyde or oxo group of donors, NAD or NADP as acceptor	PF00171	Aldehyde dehydrogenase family	IPR015590;IPR016160;IPR016161;IPR016162;IPR016163;IPR029510	Aldehyde dehydrogenase domain | Aldehyde dehydrogenase, cysteine active site | Aldehyde/histidinol dehydrogenase | Aldehyde dehydrogenase, N-terminal | Aldehyde dehydrogenase, C-terminal | Aldehyde dehydrogenase, glutamic acid active site	--	--
FxaCL_111g0004170	chr1-1-1	2391612	2391742	131	upstream	upstream	XP_004287089.1	PREDICTED: aldehyde dehydrogenase family 2 member C4-like [Fragaria vesca subsp. vesca]	sp|Q56YU0|AL2C4_ARATH	Aldehyde dehydrogenase family 2 member C4 OS=Arabidopsis thaliana OX=3702 GN=ALDH2C4 PE=1 SV=2	tr|A0A2P6RJK6|A0A2P6RJK6_ROSCH	Putative aldehyde dehydrogenase (NAD(P)(+)) OS=Rosa chinensis OX=74649 GN=RchiOBHm_Chr2g0090731 PE=3 SV=1	KOG2450	Aldehyde dehydrogenase	[C]	K12355	REF1	http://www.genome.jp/dbget-bin/www_bget?ko:K12355	ko00940	Phenylpropanoid biosynthesis	GO:0016491;GO:0016620	molecular_function oxidoreductase activity | molecular_function oxidoreductase activity, acting on the aldehyde or oxo group of donors, NAD or NADP as acceptor	PF00171	Aldehyde dehydrogenase family	IPR015590;IPR016160;IPR016161;IPR016162;IPR016163;IPR029510	Aldehyde dehydrogenase domain | Aldehyde dehydrogenase, cysteine active site | Aldehyde/histidinol dehydrogenase | Aldehyde dehydrogenase, N-terminal | Aldehyde dehydrogenase, C-terminal | Aldehyde dehydrogenase, glutamic acid active site	--	--
FxaCL_111g0028470	chr1-1-1	24378726	24378836	111	downstream	downstream	--	--	--	--	--	--	--	--	--	--	--	--	--	--	--	--	--	--	--	--	--	--
FxaCL_111g0028480	chr1-1-1	24378726	24378836	111	downstream	downstream	XP_050368658.1	expansin-A13 [Potentilla anserina]	sp|Q9M9P0|EXP13_ARATH	Expansin-A13 OS=Arabidopsis thaliana OX=3702 GN=EXPA13 PE=2 SV=2	tr|A0A2P6RFU8|A0A2P6RFU8_ROSCH	Expansin OS=Rosa chinensis OX=74649 GN=RchiOBHm_Chr3g0488771 PE=3 SV=1	LSE0349	A Expansin	[M]	--	--	--	--	--	GO:0009664;GO:0005576	biological_process plant-type cell wall organization | cellular_component extracellular region	PF03330;PF01357	Lytic transglycolase | Expansin C-terminal domain	IPR002963;IPR007112;IPR007117;IPR007118;IPR009009;IPR036749;IPR036908	Expansin | Expansin/pollen allergen, DPBB domain | Expansin, cellulose-binding-like domain | Expansin/Lol pI | RlpA-like protein, double-psi beta-barrel domain | Expansin, cellulose-binding-like domain superfamily | RlpA-like domain superfamily	--	--
FxaCL_111g0028490	chr1-1-1	24378726	24378836	111	upstream	upstream	XP_004288592.1	PREDICTED: DNA repair protein recA homolog 1, chloroplastic isoform X1 [Fragaria vesca subsp. vesca]	sp|Q39199|RECAC_ARATH	DNA repair protein recA homolog 1, chloroplastic OS=Arabidopsis thaliana OX=3702 GN=RECA PE=2 SV=1	tr|A0A2P6RFW0|A0A2P6RFW0_ROSCH	Putative DNA recombination and repair protein RecA OS=Rosa chinensis OX=74649 GN=RchiOBHm_Chr3g0488901 PE=3 SV=1	KOG1433	DNA repair protein RAD51/RHP55	[L]	K03553	recA	http://www.genome.jp/dbget-bin/www_bget?ko:K03553	ko03440	Homologous recombination	GO:0003697;GO:0005524;GO:0006281;GO:0003677;GO:0006259;GO:0008094;GO:0140664	molecular_function single-stranded DNA binding | molecular_function ATP binding | biological_process DNA repair | molecular_function DNA binding | biological_process DNA metabolic process | molecular_function ATP-dependent activity, acting on DNA | molecular_function ATP-dependent DNA damage sensor activity	PF00154	recA bacterial DNA recombination protein	IPR003593;IPR013765;IPR020584;IPR020587;IPR020588;IPR023400;IPR027417	AAA+ ATPase domain | DNA recombination and repair protein RecA | DNA recombination/repair protein RecA, conserved site | DNA recombination and repair protein RecA, monomer-monomer interface | DNA recombination and repair protein RecA-like, ATP-binding domain | DNA recombination and repair protein RecA, C-terminal | P-loop containing nucleoside triphosphate hydrolase	--	--
FxaCL_111g0004290	chr1-1-1	2464924	2465076	153	downstream	downstream	XP_011458060.1	PREDICTED: probable ADP-ribosylation factor GTPase-activating protein AGD14 isoform X1 [Fragaria vesca subsp. vesca]	sp|Q8RXE7|AGD14_ARATH	Probable ADP-ribosylation factor GTPase-activating protein AGD14 OS=Arabidopsis thaliana OX=3702 GN=AGD14 PE=1 SV=2	tr|A0A2P6RJM6|A0A2P6RJM6_ROSCH	Putative Arf GTPase activating protein OS=Rosa chinensis OX=74649 GN=RchiOBHm_Chr2g0090971 PE=4 SV=1	KOG0702	Predicted GTPase-activating protein	[T]	--	--	--	--	--	GO:0005096	molecular_function GTPase activator activity	PF01412	Putative GTPase activating protein for Arf	IPR001164;IPR037278;IPR038508;IPR044820	Arf GTPase activating protein | ARFGAP/RecO-like zinc finger | ArfGAP domain superfamily | ADP-ribosylation factor GTPase-activating protein AGD14-like	--	--
FxaCL_111g0004660	chr1-1-1	2642055	2642206	152	upstream	upstream	XP_024177682.2	E3 ubiquitin-protein ligase ATL42 isoform X1 [Rosa chinensis]	sp|Q5XF85|ATL42_ARATH	E3 ubiquitin-protein ligase ATL42 OS=Arabidopsis thaliana OX=3702 GN=ATL42 PE=1 SV=2	tr|A0A2P6RJR4|A0A2P6RJR4_ROSCH	Putative transcription factor C2H2 family OS=Rosa chinensis OX=74649 GN=RchiOBHm_Chr2g0091391 PE=4 SV=1	KOG0800	FOG: Predicted E3 ubiquitin ligase	[O]	K10664	ATL6S	http://www.genome.jp/dbget-bin/www_bget?ko:K10664	--	--	--	--	PF13639	Ring finger domain	IPR001841;IPR013083	Zinc finger, RING-type | Zinc finger, RING/FYVE/PHD-type	--	--
FxaCL_111g0004650	chr1-1-1	2642055	2642206	152	downstream	downstream	XP_004288882.1	PREDICTED: protein phosphatase 2C and cyclic nucleotide-binding/kinase domain-containing protein [Fragaria vesca subsp. vesca]	sp|Q9SL76|P2C19_ARATH	Protein phosphatase 2C and cyclic nucleotide-binding/kinase domain-containing protein OS=Arabidopsis thaliana OX=3702 GN=At2g20050/At2g20040 PE=2 SV=2	tr|A0A2P6RJP0|A0A2P6RJP0_ROSCH	protein-serine/threonine phosphatase OS=Rosa chinensis OX=74649 GN=RchiOBHm_Chr2g0091381 PE=3 SV=1	KOG0698	Serine/threonine protein phosphatase	[T]	--	--	--	--	--	GO:0043169;GO:0004672;GO:0005524;GO:0006468	molecular_function cation binding | molecular_function protein kinase activity | molecular_function ATP binding | biological_process protein phosphorylation	PF00481;PF00027;PF00069	Protein kinase domain | Protein phosphatase 2C | Cyclic nucleotide-binding domain	IPR000222;IPR000595;IPR000719;IPR001932;IPR011009;IPR014710;IPR018490;IPR036457	PPM-type phosphatase, divalent cation binding | Cyclic nucleotide-binding domain | Protein kinase domain | PPM-type phosphatase-like domain | Protein kinase-like domain superfamily | RmlC-like jelly roll fold | Cyclic nucleotide-binding domain superfamily | PPM-type phosphatase-like domain superfamily	DBP	http://plntfdb.bio.uni-potsdam.de/v3.0/fam_mem.php?family_id=DBP
FxaCL_111g0004820	chr1-1-1	2742755	2742958	204	downstream	downstream	XP_008366152.2	F-box protein At2g26160-like [Malus domestica]	--	--	tr|A0A498IY01|A0A498IY01_MALDO	DUF295 domain-containing protein OS=Malus domestica OX=3750 GN=DVH24_037621 PE=4 SV=1	--	--	--	--	--	--	--	--	--	--	PF03478	Protein of unknown function (DUF295)	IPR005174	Domain unknown function DUF295	--	--
FxaCL_111g0004830	chr1-1-1	2742755	2742958	204	intron	intron	XP_011459194.1	PREDICTED: cell division cycle protein 27 homolog B isoform X1 [Fragaria vesca subsp. vesca]	sp|Q8LGU6|CD27B_ARATH	Cell division cycle protein 27 homolog B OS=Arabidopsis thaliana OX=3702 GN=CDC27B PE=1 SV=1	tr|A0A2P6RJR5|A0A2P6RJR5_ROSCH	Putative 43kDa postsynaptic protein OS=Rosa chinensis OX=74649 GN=RchiOBHm_Chr2g0091631 PE=4 SV=1	KOG1126	DNA-binding cell division cycle control protein	[D]	K03350	APC3, CDC27	http://www.genome.jp/dbget-bin/www_bget?ko:K03350	ko04120	Ubiquitin mediated proteolysis	GO:0005515	molecular_function protein binding	PF07719;PF13432;PF12895;PF00515;PF14559	Tetratricopeptide repeat | Anaphase-promoting complex, cyclosome, subunit 3	IPR001440;IPR011990;IPR013105;IPR019734	Tetratricopeptide repeat 1 | Tetratricopeptide-like helical domain superfamily | Tetratricopeptide repeat 2 | Tetratricopeptide repeat	--	--
FxaCL_111g0005890	chr1-1-1	3300056	3300194	139	downstream	downstream	XP_004287540.1	PREDICTED: tetraspanin-2 [Fragaria vesca subsp. vesca]	sp|Q9ZUN5|TET2_ARATH	Tetraspanin-2 OS=Arabidopsis thaliana OX=3702 GN=TET2 PE=2 SV=1	tr|A0A6J5VLT5|A0A6J5VLT5_PRUAR	Tetraspanin OS=Prunus armeniaca OX=36596 GN=CURHAP_LOCUS46446 PE=4 SV=1	LSE0116	A Predicted membrane protein	[S]	--	--	--	--	--	GO:0016020;GO:0009734	cellular_component membrane | biological_process auxin-activated signaling pathway	PF00335	Tetraspanin family	IPR018499;IPR044991	Tetraspanin/Peripherin | Tetraspani, plant	--	--
FxaCL_111g0005900	chr1-1-1	3300056	3300194	139	intron	intron	XP_004287541.1	PREDICTED: uncharacterized protein LOC101291956 [Fragaria vesca subsp. vesca]	--	--	tr|A0A2P6RK56|A0A2P6RK56_ROSCH	Putative S-adenosyl-L-methionine-dependent methyltransferase OS=Rosa chinensis OX=74649 GN=RchiOBHm_Chr2g0093121 PE=4 SV=1	--	--	--	--	--	--	--	--	GO:0008168	molecular_function methyltransferase activity	PF08241	Methyltransferase domain	IPR013216;IPR029063	Methyltransferase type 11 | S-adenosyl-L-methionine-dependent methyltransferase superfamily	--	--
FxaCL_111g0006040	chr1-1-1	3371190	3371328	139	downstream	downstream	XP_004288942.1	PREDICTED: uncharacterized protein LOC101299132 [Fragaria vesca subsp. vesca]	--	--	tr|A0A2P6RK82|A0A2P6RK82_ROSCH	Uncharacterized protein OS=Rosa chinensis OX=74649 GN=RchiOBHm_Chr2g0093321 PE=4 SV=1	--	--	--	--	--	--	--	--	--	--	--	--	--	--	--	--
FxaCL_111g0006050	chr1-1-1	3371190	3371328	139	upstream	upstream	--	--	--	--	--	--	--	--	--	--	--	--	--	--	--	--	--	--	--	--	--	--
FxaCL_111g0006950	chr1-1-1	3797280	3797486	207	upstream	upstream	XP_004287618.1	PREDICTED: myb-related protein Hv1 [Fragaria vesca subsp. vesca]	sp|A0A2R6PN00|MY123_ACTCC	Transcription factor MYB123 OS=Actinidia chinensis var. chinensis OX=1590841 GN=MYB123 PE=1 SV=1	tr|A0A2P6RKJ4|A0A2P6RKJ4_ROSCH	Putative transcription factor MYB-HB-like family OS=Rosa chinensis OX=74649 GN=RchiOBHm_Chr2g0094491 PE=4 SV=1	KOG0048	Transcription factor, Myb superfamily	[K]	K09422	MYBP	http://www.genome.jp/dbget-bin/www_bget?ko:K09422	--	--	--	--	PF00249	Myb-like DNA-binding domain	IPR001005;IPR009057;IPR017930	SANT/Myb domain | Homeobox-like domain superfamily | Myb domain	MYB	http://plntfdb.bio.uni-potsdam.de/v3.0/fam_mem.php?family_id=MYB
FxaCL_111g0007290	chr1-1-1	3988159	3988329	171	upstream	upstream	XP_004288988.1	PREDICTED: flavonoid 3'-monooxygenase-like [Fragaria vesca subsp. vesca]	sp|A0A1D6F9Y9|C92C6_MAIZE	Trimethyltridecatetraene synthase OS=Zea mays OX=4577 GN=CYP92C6 PE=1 SV=1	tr|A0A2L0T762|A0A2L0T762_ROSRU	Flavonoid 3'-hydroxylase OS=Rosa rugosa OX=74645 GN=F3'H PE=2 SV=1	KOG0156	Cytochrome P450 CYP2 subfamily	[Q]	K20623	CYP92A6	http://www.genome.jp/dbget-bin/www_bget?ko:K20623	ko00905	Brassinosteroid biosynthesis	GO:0004497;GO:0005506;GO:0016705;GO:0020037	molecular_function monooxygenase activity | molecular_function iron ion binding | molecular_function oxidoreductase activity, acting on paired donors, with incorporation or reduction of molecular oxygen | molecular_function heme binding	PF00067	Cytochrome P450	IPR001128;IPR002401;IPR017972;IPR036396	Cytochrome P450 | Cytochrome P450, E-class, group I | Cytochrome P450, conserved site | Cytochrome P450 superfamily	--	--
FxaCL_111g0001260	chr1-1-1	772565	772696	132	upstream	upstream	XP_004287225.1	PREDICTED: sugar transport protein 7 [Fragaria vesca subsp. vesca]	sp|Q10710|STA_RICCO	Sugar carrier protein A OS=Ricinus communis OX=3988 GN=STA PE=2 SV=1	tr|A0A2P6RIF6|A0A2P6RIF6_ROSCH	Putative major facilitator, sugar transporter, major facilitator superfamily OS=Rosa chinensis OX=74649 GN=RchiOBHm_Chr2g0086521 PE=3 SV=1	KOG0254	Predicted transporter (major facilitator superfamily)	[R]	--	--	--	--	--	GO:0016020;GO:0022857;GO:0055085;GO:0015145;GO:0015749;GO:0015144	cellular_component membrane | molecular_function transmembrane transporter activity | biological_process transmembrane transport | molecular_function monosaccharide transmembrane transporter activity | biological_process monosaccharide transmembrane transport | molecular_function carbohydrate transmembrane transporter activity	PF00083	Sugar (and other) transporter	IPR003663;IPR005828;IPR005829;IPR020846;IPR036259;IPR044778;IPR045262	Sugar/inositol transporter | Major facilitator, sugar transporter-like | Sugar transporter, conserved site | Major facilitator superfamily domain | MFS transporter superfamily | Sugar transport protein STP/MST-like, plant | Sugar transport protein STP/Polyol transporter PLT, plant	--	--
FxaCL_111g0001250	chr1-1-1	772565	772696	132	downstream	downstream	XP_011469362.1	PREDICTED: uncharacterized protein LOC105352932 [Fragaria vesca subsp. vesca]	--	--	tr|A0A5N5GW32|A0A5N5GW32_9ROSA	Uncharacterized protein OS=Pyrus ussuriensis x Pyrus communis OX=2448454 GN=D8674_014702 PE=4 SV=1	LSE1592	A Unnamed protein	[X]	--	--	--	--	--	--	--	--	--	--	--	--	--
FxaCL_111g0015120	chr1-1-1	8655661	8655844	184	upstream	upstream	--	--	--	--	--	--	--	--	--	--	--	--	--	--	GO:0045087;GO:0050793	biological_process innate immune response | biological_process regulation of developmental process	--	--	IPR044700	PIP2/PIPL1	--	--
FxaCL_111g0015460	chr1-1-1	8932148	8932322	175	downstream	downstream	XP_004287970.1	PREDICTED: subtilisin-like protease [Fragaria vesca subsp. vesca]	sp|O65351|SBT17_ARATH	Subtilisin-like protease SBT1.7 OS=Arabidopsis thaliana OX=3702 GN=SBT1.7 PE=1 SV=1	tr|A0A2P6RNX2|A0A2P6RNX2_ROSCH	Putative tripeptidyl-peptidase II OS=Rosa chinensis OX=74649 GN=RchiOBHm_Chr2g0107331 PE=3 SV=1	LSE0115	A Subtilisin-like proteinase	[OR]	--	--	--	--	--	GO:0004252;GO:0006508;GO:0008236	molecular_function serine-type endopeptidase activity | biological_process proteolysis | molecular_function serine-type peptidase activity	PF17766;PF05922;PF02225;PF00082	PA domain | Peptidase inhibitor I9 | Subtilase family | Fibronectin type-III domain	IPR000209;IPR003137;IPR010259;IPR015500;IPR023828;IPR034197;IPR036852;IPR037045;IPR041469;IPR045051	Peptidase S8/S53 domain | PA domain | Peptidase S8 propeptide/proteinase inhibitor I9 | Peptidase S8, subtilisin-related | Peptidase S8, subtilisin, Ser-active site | Cucumisin-like catalytic domain | Peptidase S8/S53 domain superfamily | Peptidase S8 propeptide/proteinase inhibitor I9 superfamily | Subtilisin-like protease, fibronectin type-III domain | Subtilisin-like protease	--	--
FxaCL_121g0017890	chr1-2-1	10346993	10347096	104	upstream	upstream	--	--	--	--	--	--	--	--	--	--	--	--	--	--	--	--	--	--	--	--	--	--
FxaCL_121g0002320	chr1-2-1	1043328	1043467	140	downstream	downstream	XP_004287272.1	PREDICTED: probable sucrose-phosphate synthase 1 [Fragaria vesca subsp. vesca]	sp|O22060|SPSA1_CITUN	Probable sucrose-phosphate synthase 1 OS=Citrus unshiu OX=55188 GN=SPS1 PE=2 SV=1	tr|A0A2P6RIP2|A0A2P6RIP2_ROSCH	Sucrose-phosphate synthase OS=Rosa chinensis OX=74649 GN=RchiOBHm_Chr2g0087491 PE=3 SV=1	KOG0853	Glycosyltransferase	[M]	K00696	E2.4.1.14	http://www.genome.jp/dbget-bin/www_bget?ko:K00696	ko00500	Starch and sucrose metabolism	GO:0005985;GO:0046524;GO:0016157;GO:0016757	biological_process sucrose metabolic process | molecular_function sucrose-phosphate synthase activity | molecular_function sucrose synthase activity | molecular_function glycosyltransferase activity	PF00534;PF05116;PF00862	Sucrose synthase | Glycosyl transferases group 1 | Sucrose-6F-phosphate phosphohydrolase	IPR000368;IPR001296;IPR006380;IPR012819;IPR035659	Sucrose synthase | Glycosyl transferase, family 1 | Sucrose phosphatase-like domain | Sucrose-phosphate synthase, plant | Sucrose-phosphate synthase, C-terminal	--	--
FxaCL_121g0002330	chr1-2-1	1043328	1043467	140	upstream	upstream	XP_004287273.1	PREDICTED: heptahelical transmembrane protein 1 isoform X1 [Fragaria vesca subsp. vesca]	sp|Q93ZH9|HHP1_ARATH	Heptahelical transmembrane protein 1 OS=Arabidopsis thaliana OX=3702 GN=HHP1 PE=1 SV=1	tr|A0A2P6RIP7|A0A2P6RIP7_ROSCH	Hemolysin-III-like protein OS=Rosa chinensis OX=74649 GN=RchiOBHm_Chr2g0087501 PE=4 SV=1	KOG0748	Predicted membrane proteins, contain hemolysin III domain	[RT]	K07297	ADIPOR	http://www.genome.jp/dbget-bin/www_bget?ko:K07297	--	--	GO:0016020	cellular_component membrane	PF03006	Haemolysin-III related	IPR004254	AdipoR/Haemolysin-III-related	--	--
FxaCL_121g0002320	chr1-2-1	1043334	1043471	138	downstream	downstream	XP_004287272.1	PREDICTED: probable sucrose-phosphate synthase 1 [Fragaria vesca subsp. vesca]	sp|O22060|SPSA1_CITUN	Probable sucrose-phosphate synthase 1 OS=Citrus unshiu OX=55188 GN=SPS1 PE=2 SV=1	tr|A0A2P6RIP2|A0A2P6RIP2_ROSCH	Sucrose-phosphate synthase OS=Rosa chinensis OX=74649 GN=RchiOBHm_Chr2g0087491 PE=3 SV=1	KOG0853	Glycosyltransferase	[M]	K00696	E2.4.1.14	http://www.genome.jp/dbget-bin/www_bget?ko:K00696	ko00500	Starch and sucrose metabolism	GO:0005985;GO:0046524;GO:0016157;GO:0016757	biological_process sucrose metabolic process | molecular_function sucrose-phosphate synthase activity | molecular_function sucrose synthase activity | molecular_function glycosyltransferase activity	PF00534;PF05116;PF00862	Sucrose synthase | Glycosyl transferases group 1 | Sucrose-6F-phosphate phosphohydrolase	IPR000368;IPR001296;IPR006380;IPR012819;IPR035659	Sucrose synthase | Glycosyl transferase, family 1 | Sucrose phosphatase-like domain | Sucrose-phosphate synthase, plant | Sucrose-phosphate synthase, C-terminal	--	--
FxaCL_121g0002330	chr1-2-1	1043334	1043471	138	upstream	upstream	XP_004287273.1	PREDICTED: heptahelical transmembrane protein 1 isoform X1 [Fragaria vesca subsp. vesca]	sp|Q93ZH9|HHP1_ARATH	Heptahelical transmembrane protein 1 OS=Arabidopsis thaliana OX=3702 GN=HHP1 PE=1 SV=1	tr|A0A2P6RIP7|A0A2P6RIP7_ROSCH	Hemolysin-III-like protein OS=Rosa chinensis OX=74649 GN=RchiOBHm_Chr2g0087501 PE=4 SV=1	KOG0748	Predicted membrane proteins, contain hemolysin III domain	[RT]	K07297	ADIPOR	http://www.genome.jp/dbget-bin/www_bget?ko:K07297	--	--	GO:0016020	cellular_component membrane	PF03006	Haemolysin-III related	IPR004254	AdipoR/Haemolysin-III-related	--	--
FxaCL_121g0002430	chr1-2-1	1093621	1093739	119	upstream	upstream	XP_004287280.2	PREDICTED: LOW QUALITY PROTEIN: CCR4-NOT transcription complex subunit 10 [Fragaria vesca subsp. vesca]	--	--	tr|A0A2P6RIQ3|A0A2P6RIQ3_ROSCH	Putative 43kDa postsynaptic protein OS=Rosa chinensis OX=74649 GN=RchiOBHm_Chr2g0087611 PE=3 SV=1	KOG2471	TPR repeat-containing protein	[R]	K12607	CNOT10	http://www.genome.jp/dbget-bin/www_bget?ko:K12607	ko03018	RNA degradation	GO:0030014;GO:0005515	cellular_component CCR4-NOT complex | molecular_function protein binding	--	--	IPR011990;IPR019734;IPR039740	Tetratricopeptide-like helical domain superfamily | Tetratricopeptide repeat | CCR4-NOT transcription complex subunit 10	--	--
FxaCL_121g0018920	chr1-2-1	11354311	11354438	128	downstream	downstream	XP_004288155.1	PREDICTED: sarcoplasmic/endoplasmic reticulum calcium ATPase 2-like [Fragaria vesca subsp. vesca]	sp|Q43128|PMA10_ARATH	ATPase 10, plasma membrane-type OS=Arabidopsis thaliana OX=3702 GN=AHA10 PE=2 SV=2	tr|A0A172JFS2|A0A172JFS2_ROSHC	Magnesium-transporting ATPase, P-type 1 OS=Rosa hybrid cultivar OX=128735 GN=PH1 PE=2 SV=1	KOG0202	Ca2+ transporting ATPase	[P]	K01531	mgtA, mgtB	http://www.genome.jp/dbget-bin/www_bget?ko:K01531	--	--	GO:0015444;GO:0015693;GO:0016020;GO:0005215;GO:0005524;GO:0016887;GO:0000166	molecular_function P-type magnesium transporter activity | biological_process magnesium ion transport | cellular_component membrane | molecular_function transporter activity | molecular_function ATP binding | molecular_function ATP hydrolysis activity | molecular_function nucleotide binding	PF00702;PF00690;PF00689;PF00122	Cation transporter/ATPase, N-terminus | haloacid dehalogenase-like hydrolase | E1-E2 ATPase | Cation transporting ATPase, C-terminus	IPR001757;IPR004014;IPR006068;IPR006415;IPR008250;IPR018303;IPR023214;IPR023298;IPR023299;IPR036412;IPR044492	P-type ATPase | Cation-transporting P-type ATPase, N-terminal | Cation-transporting P-type ATPase, C-terminal | P-type ATPase, subfamily IIIB | P-type ATPase, A domain superfamily | P-type ATPase, phosphorylation site | HAD superfamily | P-type ATPase, transmembrane domain superfamily | P-type ATPase, cytoplasmic domain N | HAD-like superfamily | P-type ATPase, haloacid dehalogenase domain	--	--
FxaCL_121g0018930	chr1-2-1	11354311	11354438	128	intron	intron	XP_004288156.1	PREDICTED: glucan 1,3-beta-glucosidase A-like [Fragaria vesca subsp. vesca]	--	--	tr|A0A2P6RQ86|A0A2P6RQ86_ROSCH	Putative glucan 1,3-beta-glucosidase OS=Rosa chinensis OX=74649 GN=RchiOBHm_Chr2g0112201 PE=3 SV=1	TWOG0472	Unnamed protein	[X]	--	--	--	--	--	GO:0004553;GO:0071704;GO:0007015;GO:0051015;GO:0005975	molecular_function hydrolase activity, hydrolyzing O-glycosyl compounds | biological_process organic substance metabolic process | biological_process actin filament organization | molecular_function actin filament binding | biological_process carbohydrate metabolic process	PF00150	Cellulase (glycosyl hydrolase family 5)	IPR001547;IPR008999;IPR010431;IPR017853;IPR018087	Glycoside hydrolase, family 5 | Actin-crosslinking | Fascin | Glycoside hydrolase superfamily | Glycoside hydrolase, family 5, conserved site	--	--
FxaCL_121g0002670	chr1-2-1	1231447	1231567	121	intron	intron	XP_011457949.1	PREDICTED: WD repeat-containing protein 11 [Fragaria vesca subsp. vesca]	--	--	tr|A0A2P6RIT1|A0A2P6RIT1_ROSCH	Putative transcription factor WD40-like family OS=Rosa chinensis OX=74649 GN=RchiOBHm_Chr2g0087941 PE=4 SV=1	KOG1912	WD40 repeat protein	[R]	--	--	--	--	--	GO:0005515	molecular_function protein binding	--	--	IPR015943;IPR036322;IPR039694	WD40/YVTN repeat-like-containing domain superfamily | WD40-repeat-containing domain superfamily | WD repeat-containing protein 11	--	--
FxaCL_121g0020960	chr1-2-1	13852506	13852673	168	downstream	downstream	XP_004302224.1	PREDICTED: uncharacterized protein LOC101309065 [Fragaria vesca subsp. vesca]	--	--	tr|A0A2P6RR82|A0A2P6RR82_ROSCH	Uncharacterized protein OS=Rosa chinensis OX=74649 GN=RchiOBHm_Chr2g0116341 PE=4 SV=1	--	--	--	--	--	--	--	--	--	--	--	--	--	--	--	--
FxaCL_121g0021040	chr1-2-1	13909749	13909882	134	intron	intron	XP_004304856.1	PREDICTED: uncharacterized protein LOC101297070 [Fragaria vesca subsp. vesca]	--	--	tr|A0A2P6RR77|A0A2P6RR77_ROSCH	Uncharacterized protein OS=Rosa chinensis OX=74649 GN=RchiOBHm_Chr2g0116401 PE=4 SV=1	LSE1448	A Unnamed protein	[X]	--	--	--	--	--	GO:0004176;GO:0004222;GO:0005524;GO:0006508	molecular_function ATP-dependent peptidase activity | molecular_function metalloendopeptidase activity | molecular_function ATP binding | biological_process proteolysis	--	--	IPR037219	Peptidase M41-like	--	--
FxaCL_121g0021160	chr1-2-1	14080802	14080950	149	downstream	downstream	XP_024178131.1	polygalacturonase [Rosa chinensis]	sp|P48979|PGLR_PRUPE	Polygalacturonase OS=Prunus persica OX=3760 PE=2 SV=1	tr|A0A2P6RRD5|A0A2P6RRD5_ROSCH	Putative polygalacturonase OS=Rosa chinensis OX=74649 GN=RchiOBHm_Chr2g0116951 PE=3 SV=1	TWOG0115	Endo-polygalacturonase	[R]	K01184	E3.2.1.15	http://www.genome.jp/dbget-bin/www_bget?ko:K01184	ko00040	Pentose and glucuronate interconversions	GO:0004650;GO:0005975	molecular_function polygalacturonase activity | biological_process carbohydrate metabolic process	PF00295	Glycosyl hydrolases family 28	IPR000743;IPR011050;IPR012334	Glycoside hydrolase, family 28 | Pectin lyase fold/virulence factor | Pectin lyase fold	--	--
FxaCL_121g0003120	chr1-2-1	1428479	1428597	119	upstream	upstream	XP_024163925.1	probable E3 ubiquitin-protein ligase RHA1A [Rosa chinensis]	sp|Q9FKX5|NIPL1_ARATH	NEP1-interacting protein-like 1 OS=Arabidopsis thaliana OX=3702 GN=ATL27 PE=2 SV=1	tr|A0A2P6RJ09|A0A2P6RJ09_ROSCH	Putative transcription factor C2H2 family OS=Rosa chinensis OX=74649 GN=RchiOBHm_Chr2g0088491 PE=4 SV=1	KOG0800	FOG: Predicted E3 ubiquitin ligase	[O]	K11982	RNF115_126	http://www.genome.jp/dbget-bin/www_bget?ko:K11982	--	--	--	--	PF13639	Ring finger domain	IPR001841;IPR013083	Zinc finger, RING-type | Zinc finger, RING/FYVE/PHD-type	--	--
FxaCL_121g0022190	chr1-2-1	15185996	15186139	144	intron	intron	PRQ59745.1	putative Myb/SANT-like domain-containing protein [Rosa chinensis]	--	--	tr|A0A2P6SM22|A0A2P6SM22_ROSCH	Putative Myb/SANT-like domain-containing protein OS=Rosa chinensis OX=74649 GN=RchiOBHm_Chr1g0373591 PE=4 SV=1	--	--	--	--	--	--	--	--	--	--	PF12776	Myb/SANT-like DNA-binding domain	IPR024752	Myb/SANT-like domain	--	--
FxaCL_121g0022250	chr1-2-1	15245706	15245829	124	downstream	downstream	XP_024178969.1	probable cinnamyl alcohol dehydrogenase 9 [Rosa chinensis]	sp|O82515|MTDH_MEDSA	Probable mannitol dehydrogenase OS=Medicago sativa OX=3879 GN=CAD1 PE=1 SV=1	tr|A0A2P6RS41|A0A2P6RS41_ROSCH	Putative cinnamyl-alcohol dehydrogenase OS=Rosa chinensis OX=74649 GN=RchiOBHm_Chr2g0119681 PE=3 SV=1	KOG0023	Alcohol dehydrogenase, class V	[Q]	K00083	CAD	http://www.genome.jp/dbget-bin/www_bget?ko:K00083	ko00940	Phenylpropanoid biosynthesis	GO:0016616	molecular_function oxidoreductase activity, acting on the CH-OH group of donors, NAD or NADP as acceptor	PF00107	Zinc-binding dehydrogenase	IPR013149;IPR036291;IPR047109	Alcohol dehydrogenase-like, C-terminal | NAD(P)-binding domain superfamily | Cinnamyl alcohol dehydrogenase-like	--	--
FxaCL_121g0022260	chr1-2-1	15245706	15245829	124	upstream	upstream	XP_004289396.1	PREDICTED: citrate-binding protein-like [Fragaria vesca subsp. vesca]	sp|Q39962|CBPR_HEVBR	Citrate-binding protein OS=Hevea brasiliensis OX=3981 GN=CBP PE=1 SV=1	tr|A0A2P6RS45|A0A2P6RS45_ROSCH	Putative concanavalin A-like lectin/glucanase domain-containing protein OS=Rosa chinensis OX=74649 GN=RchiOBHm_Chr2g0119741 PE=4 SV=1	--	--	--	--	--	--	--	--	--	--	PF08787	Alginate lyase	IPR013320;IPR014895	Concanavalin A-like lectin/glucanase domain superfamily | Alginate lyase 2	--	--
FxaCL_121g0022690	chr1-2-1	15681674	15681878	205	upstream	upstream	XP_011457289.1	PREDICTED: uncharacterized protein LOC101297209 [Fragaria vesca subsp. vesca]	--	--	tr|J7G586|J7G586_ROSRU	Mutator-like transposase OS=Rosa rugosa OX=74645 PE=4 SV=1	TWOG0131	mutator-like transposase	[R]	--	--	--	--	--	GO:0008270	molecular_function zinc ion binding	PF10551	MULE transposase domain	IPR006564;IPR007527;IPR018289	Zinc finger, PMZ-type | Zinc finger, SWIM-type | MULE transposase domain	--	--
FxaCL_121g0022680	chr1-2-1	15681674	15681878	205	downstream	downstream	XP_024183615.1	chitinase 2 [Rosa chinensis]	sp|Q9SLP4|CHIT1_TULSB	Chitinase 1 OS=Tulipa saxatilis subsp. bakeri OX=110455 PE=1 SV=1	tr|A0A2P6RSD8|A0A2P6RSD8_ROSCH	Putative chitinase OS=Rosa chinensis OX=74649 GN=RchiOBHm_Chr2g0120651 PE=3 SV=1	--	--	--	--	--	--	--	--	GO:0004553;GO:0005975	molecular_function hydrolase activity, hydrolyzing O-glycosyl compounds | biological_process carbohydrate metabolic process	PF00704	Glycosyl hydrolases family 18	IPR001223;IPR001579;IPR017853	Glycoside hydrolase family 18, catalytic domain | Glycosyl hydrolases family 18 (GH18) active site | Glycoside hydrolase superfamily	--	--
FxaCL_121g0003410	chr1-2-1	1571051	1571183	133	downstream	downstream	XP_004287349.1	PREDICTED: nudix hydrolase 19, chloroplastic [Fragaria vesca subsp. vesca]	sp|Q94A82|NUD19_ARATH	Nudix hydrolase 19, chloroplastic OS=Arabidopsis thaliana OX=3702 GN=NUDT19 PE=1 SV=1	tr|A0A2P6RJ42|A0A2P6RJ42_ROSCH	NAD(+) diphosphatase OS=Rosa chinensis OX=74649 GN=RchiOBHm_Chr2g0089131 PE=4 SV=1	KOG3084	NADH pyrophosphatase I of the Nudix family of hydrolases	[L]	K03426	E3.6.1.22, NUDT12, nudC	http://www.genome.jp/dbget-bin/www_bget?ko:K03426	ko00760;ko04146	Nicotinate and nicotinamide metabolism | Peroxisome	GO:0016787;GO:0046872	molecular_function hydrolase activity | molecular_function metal ion binding	PF09297;PF09296;PF00293	NUDIX domain | NADH pyrophosphatase-like rudimentary NUDIX domain | NADH pyrophosphatase zinc ribbon domain	IPR000086;IPR015375;IPR015376;IPR015797;IPR020084;IPR020476	NUDIX hydrolase domain | NADH pyrophosphatase-like, N-terminal | Zinc ribbon, NADH pyrophosphatase | NUDIX hydrolase-like domain superfamily | NUDIX hydrolase, conserved site | NUDIX hydrolase	--	--
FxaCL_121g0003420	chr1-2-1	1571051	1571183	133	upstream	upstream	XP_004287352.1	PREDICTED: zinc finger CCCH domain-containing protein 39 [Fragaria vesca subsp. vesca]	sp|Q9LT81|C3H39_ARATH	Zinc finger CCCH domain-containing protein 39 OS=Arabidopsis thaliana OX=3702 GN=At3g19360 PE=2 SV=1	tr|A0A2P6RJ48|A0A2P6RJ48_ROSCH	Putative transcription factor C3H family OS=Rosa chinensis OX=74649 GN=RchiOBHm_Chr2g0089141 PE=4 SV=1	KOG1677	CCCH-type Zn-finger protein	[R]	--	--	--	--	--	GO:0003729;GO:0046872	molecular_function mRNA binding | molecular_function metal ion binding	PF18044;PF00642	CCCH-type zinc finger | Zinc finger C-x8-C-x5-C-x3-H type (and similar)	IPR000571;IPR036855;IPR041367;IPR045877	Zinc finger, CCCH-type | Zinc finger, CCCH-type superfamily | E3 ligase, CCCH-type zinc finger | RNA-binding protein ZFP36-like	C3H	http://plntfdb.bio.uni-potsdam.de/v3.0/fam_mem.php?family_id=C3H
FxaCL_121g0003630	chr1-2-1	1647299	1647409	111	intron	intron	XP_004287365.1	PREDICTED: protein arginine N-methyltransferase PRMT10 [Fragaria vesca subsp. vesca]	sp|Q9MAT5|ANM10_ARATH	Protein arginine N-methyltransferase PRMT10 OS=Arabidopsis thaliana OX=3702 GN=PRMT10 PE=1 SV=1	tr|A0A2P6RJ46|A0A2P6RJ46_ROSCH	Putative methyltransferase OS=Rosa chinensis OX=74649 GN=RchiOBHm_Chr2g0089261 PE=4 SV=1	KOG1499	Protein arginine N-methyltransferase PRMT1 and related enzymes	[OKT]	K11434	PRMT1	http://www.genome.jp/dbget-bin/www_bget?ko:K11434	--	--	GO:0016274;GO:0018216	molecular_function protein-arginine N-methyltransferase activity | biological_process peptidyl-arginine methylation	PF06325	Ribosomal protein L11 methyltransferase (PrmA)	IPR025799;IPR029063	Protein arginine N-methyltransferase | S-adenosyl-L-methionine-dependent methyltransferase superfamily	--	--
FxaCL_121g0003640	chr1-2-1	1647299	1647409	111	upstream	upstream	--	--	--	--	--	--	--	--	--	--	--	--	--	--	--	--	--	--	--	--	--	--
FxaCL_121g0003650	chr1-2-1	1647299	1647409	111	upstream	upstream	PRQ46457.1	hypothetical protein RchiOBHm_Chr2g0089271 [Rosa chinensis]	--	--	tr|A0A2P6RJ69|A0A2P6RJ69_ROSCH	Uncharacterized protein OS=Rosa chinensis OX=74649 GN=RchiOBHm_Chr2g0089271 PE=4 SV=1	--	--	--	--	--	--	--	--	--	--	--	--	--	--	--	--
FxaCL_121g0023490	chr1-2-1	16547282	16547411	130	intron	intron	XP_004288150.1	PREDICTED: psbP domain-containing protein 2, chloroplastic isoform X1 [Fragaria vesca subsp. vesca]	sp|Q8VY52|PPD2_ARATH	PsbP domain-containing protein 2, chloroplastic OS=Arabidopsis thaliana OX=3702 GN=PPD2 PE=1 SV=1	tr|A0A2P6RSU1|A0A2P6RSU1_ROSCH	Putative PsbP family protein OS=Rosa chinensis OX=74649 GN=RchiOBHm_Chr2g0122611 PE=4 SV=1	--	--	--	--	--	--	--	--	GO:0005509;GO:0009523;GO:0009654;GO:0015979;GO:0019898	molecular_function calcium ion binding | cellular_component photosystem II | cellular_component photosystem II oxygen evolving complex | biological_process photosynthesis | cellular_component extrinsic component of membrane	PF01789	PsbP	IPR002683;IPR016123	PsbP, C-terminal | Mog1/PsbP, alpha/beta/alpha sandwich	--	--
FxaCL_121g0023540	chr1-2-1	16610025	16610126	102	NA	upstream	XP_004292297.1	PREDICTED: uncharacterized protein LOC101307174 [Fragaria vesca subsp. vesca]	--	--	tr|A0A540KMA1|A0A540KMA1_MALBA	BED-type domain-containing protein OS=Malus baccata OX=106549 GN=C1H46_039158 PE=4 SV=1	LSE0420	A Uncharacterized protein	[S]	--	--	--	--	--	GO:0046983	molecular_function protein dimerization activity	PF04937;PF05699	Protein of unknown function (DUF 659) | hAT family C-terminal dimerisation region	IPR007021;IPR008906;IPR012337	Domain of unknown function DUF659 | HAT, C-terminal dimerisation domain | Ribonuclease H-like superfamily	--	--
FxaCL_121g0004250	chr1-2-1	1987973	1988079	107	upstream	upstream	--	--	--	--	--	--	--	--	--	--	--	--	--	--	--	--	--	--	--	--	--	--
FxaCL_121g0004260	chr1-2-1	1987973	1988079	107	upstream	upstream	XP_004287400.1	PREDICTED: uncharacterized protein LOC101296029 [Fragaria vesca subsp. vesca]	--	--	tr|A0A5N5GYA8|A0A5N5GYA8_9ROSA	Late embryogenesis abundant protein LEA-2 subgroup domain-containing protein OS=Pyrus ussuriensis x Pyrus communis OX=2448454 GN=D8674_014611 PE=4 SV=1	LSE0423	A Uncharacterized protein	[S]	--	--	--	--	--	--	--	PF03168	Late embryogenesis abundant protein	IPR004864	Late embryogenesis abundant protein, LEA_2 subgroup	--	--
FxaCL_121g0004740	chr1-2-1	2184140	2184268	129	upstream	upstream	PRQ46588.1	hypothetical protein RchiOBHm_Chr2g0090641 [Rosa chinensis]	--	--	tr|A0A2P6RJH6|A0A2P6RJH6_ROSCH	Uncharacterized protein OS=Rosa chinensis OX=74649 GN=RchiOBHm_Chr2g0090641 PE=4 SV=1	--	--	--	--	--	--	--	--	--	--	--	--	--	--	--	--
FxaCL_121g0004730	chr1-2-1	2184140	2184268	129	downstream	downstream	XP_011459153.1	PREDICTED: uncharacterized protein LOC101308222 [Fragaria vesca subsp. vesca]	--	--	tr|A0A2P6RJH2|A0A2P6RJH2_ROSCH	Uncharacterized protein OS=Rosa chinensis OX=74649 GN=RchiOBHm_Chr2g0090621 PE=4 SV=1	--	--	--	--	--	--	--	--	--	--	--	--	--	--	--	--
FxaCL_121g0029310	chr1-2-1	22408368	22408512	145	upstream	upstream	XP_004294697.1	PREDICTED: WAT1-related protein At5g07050-like [Fragaria vesca subsp. vesca]	sp|Q9FL41|WTR38_ARATH	WAT1-related protein At5g07050 OS=Arabidopsis thaliana OX=3702 GN=At5g07050 PE=2 SV=1	tr|A0A2P6RH27|A0A2P6RH27_ROSCH	WAT1-related protein OS=Rosa chinensis OX=74649 GN=RchiOBHm_Chr3g0494821 PE=3 SV=1	LSE0148	A Nodulin-like protein	[R]	--	--	--	--	--	GO:0016020;GO:0022857	cellular_component membrane | molecular_function transmembrane transporter activity	PF00892	EamA-like transporter family	IPR000620;IPR030184	EamA domain | WAT1-related protein	--	--
FxaCL_121g0030590	chr1-2-1	23815623	23815797	175	exon	intron	--	--	--	--	--	--	--	--	--	--	--	--	--	--	--	--	--	--	--	--	--	--
FxaCL_121g0033200	chr1-2-1	26716405	26716544	140	upstream	upstream	XP_004288816.1	PREDICTED: uncharacterized protein LOC101301910 [Fragaria vesca subsp. vesca]	--	--	tr|A0A2P6QTU5|A0A2P6QTU5_ROSCH	Putative reverse transcriptase zinc-binding domain-containing protein OS=Rosa chinensis OX=74649 GN=RchiOBHm_Chr4g0404571 PE=4 SV=1	--	--	--	--	--	--	--	--	--	--	--	--	--	--	--	--
FxaCL_121g0000570	chr1-2-1	284554	284667	114	downstream	downstream	XP_004288132.1	PREDICTED: uncharacterized protein LOC101300564 [Fragaria vesca subsp. vesca]	--	--	--	--	--	--	--	--	--	--	--	--	--	--	--	--	--	--	--	--
FxaCL_121g0000580	chr1-2-1	284554	284667	114	upstream	upstream	XP_004288728.1	PREDICTED: putative leucine-rich repeat receptor-like serine/threonine-protein kinase At2g24130 [Fragaria vesca subsp. vesca]	sp|Q9ZUI0|Y2241_ARATH	Putative leucine-rich repeat receptor-like serine/threonine-protein kinase At2g24130 OS=Arabidopsis thaliana OX=3702 GN=At2g24130 PE=3 SV=1	tr|A0A2P6RI19|A0A2P6RI19_ROSCH	Protein kinase domain-containing protein OS=Rosa chinensis OX=74649 GN=RchiOBHm_Chr2g0085231 PE=3 SV=1	LSE0002	A Receptor protein kinase containing LRR repeats	[T]	--	--	--	--	--	GO:0004672;GO:0005524;GO:0006468;GO:0005515	molecular_function protein kinase activity | molecular_function ATP binding | biological_process protein phosphorylation | molecular_function protein binding	PF00069;PF13516;PF08263;PF00560;PF13855	Protein kinase domain | Leucine rich repeat N-terminal domain | Leucine Rich Repeat | Leucine Rich repeat | Leucine rich repeat	IPR000719;IPR001611;IPR003591;IPR008271;IPR011009;IPR013210;IPR017441;IPR032675	Protein kinase domain | Leucine-rich repeat | Leucine-rich repeat, typical subtype | Serine/threonine-protein kinase, active site | Protein kinase-like domain superfamily | Leucine-rich repeat-containing N-terminal, plant-type | Protein kinase, ATP binding site | Leucine-rich repeat domain superfamily	--	--
FxaCL_121g0000560	chr1-2-1	284554	284667	114	downstream	downstream	XP_004287148.1	PREDICTED: DNA-directed RNA polymerase 3, chloroplastic [Fragaria vesca subsp. vesca]	sp|P69243|RPO3A_TOBAC	DNA-directed RNA polymerase 3A, chloroplastic OS=Nicotiana tabacum OX=4097 GN=RPOT3-SYL PE=3 SV=1	tr|A0A2P6RI18|A0A2P6RI18_ROSCH	DNA-directed RNA polymerase OS=Rosa chinensis OX=74649 GN=RchiOBHm_Chr2g0085221 PE=3 SV=1	KOG1038	Mitochondrial/chloroplast DNA-directed RNA polymerase RPO41, provides primers for DNA replication-initiation	[KL]	K10908	POLRMT, RPO41	http://www.genome.jp/dbget-bin/www_bget?ko:K10908	--	--	GO:0003677;GO:0003899;GO:0006351	molecular_function DNA binding | molecular_function DNA-directed 5'-3' RNA polymerase activity | biological_process DNA-templated transcription	PF00940;PF14700	DNA-dependent RNA polymerase | DNA-directed RNA polymerase N-terminal	IPR002092;IPR024075;IPR029262;IPR037159;IPR043502;IPR046950	DNA-directed RNA polymerase, phage-type | DNA-directed RNA polymerase, helix hairpin domain superfamily | DNA-directed RNA polymerase, N-terminal | DNA-directed RNA polymerase, N-terminal domain superfamily | DNA/RNA polymerase superfamily | DNA-directed RNA polymerase, C-terminal domain, phage-type	--	--
FxaCL_121g0006150	chr1-2-1	2887740	2887873	134	downstream	downstream	XP_004287499.1	PREDICTED: AP-4 complex subunit sigma [Fragaria vesca subsp. vesca]	sp|O82201|AP4S_ARATH	AP-4 complex subunit sigma OS=Arabidopsis thaliana OX=3702 GN=At2g19790 PE=1 SV=1	tr|A0A2P6RJZ0|A0A2P6RJZ0_ROSCH	AP complex subunit sigma OS=Rosa chinensis OX=74649 GN=RchiOBHm_Chr2g0092321 PE=3 SV=1	KOG0934	Clathrin adaptor complex, small subunit	[U]	K12403	AP4S1	http://www.genome.jp/dbget-bin/www_bget?ko:K12403	--	--	GO:0015031	biological_process protein transport	PF01217	Clathrin adaptor complex small chain	IPR011012;IPR016635;IPR022775	Longin-like domain superfamily | Adaptor protein complex, sigma subunit | AP complex, mu/sigma subunit	--	--
FxaCL_121g0006210	chr1-2-1	2931677	2931789	113	downstream	NA	XP_011459526.1	PREDICTED: zinc finger CCCH domain-containing protein 20 [Fragaria vesca subsp. vesca]	sp|O82199|C3H20_ARATH	Zinc finger CCCH domain-containing protein 20 OS=Arabidopsis thaliana OX=3702 GN=At2g19810 PE=2 SV=1	tr|A0A2P6RJZ3|A0A2P6RJZ3_ROSCH	Putative transcription factor C3H family OS=Rosa chinensis OX=74649 GN=RchiOBHm_Chr2g0092381 PE=4 SV=1	KOG1595	CCCH-type Zn-finger protein	[R]	--	--	--	--	--	GO:0046872	molecular_function metal ion binding	PF00642	Zinc finger C-x8-C-x5-C-x3-H type (and similar)	IPR000571;IPR045234	Zinc finger, CCCH-type | RING finger protein Unkempt-like	C3H	http://plntfdb.bio.uni-potsdam.de/v3.0/fam_mem.php?family_id=C3H
FxaCL_121g0006210	chr1-2-1	2931685	2931797	113	downstream	NA	XP_011459526.1	PREDICTED: zinc finger CCCH domain-containing protein 20 [Fragaria vesca subsp. vesca]	sp|O82199|C3H20_ARATH	Zinc finger CCCH domain-containing protein 20 OS=Arabidopsis thaliana OX=3702 GN=At2g19810 PE=2 SV=1	tr|A0A2P6RJZ3|A0A2P6RJZ3_ROSCH	Putative transcription factor C3H family OS=Rosa chinensis OX=74649 GN=RchiOBHm_Chr2g0092381 PE=4 SV=1	KOG1595	CCCH-type Zn-finger protein	[R]	--	--	--	--	--	GO:0046872	molecular_function metal ion binding	PF00642	Zinc finger C-x8-C-x5-C-x3-H type (and similar)	IPR000571;IPR045234	Zinc finger, CCCH-type | RING finger protein Unkempt-like	C3H	http://plntfdb.bio.uni-potsdam.de/v3.0/fam_mem.php?family_id=C3H
FxaCL_121g0006230	chr1-2-1	2938361	2938553	193	downstream	downstream	XP_004288907.1	PREDICTED: transcription factor RAX1-like [Fragaria vesca subsp. vesca]	sp|Q9M2Y9|RAX3_ARATH	Transcription factor RAX3 OS=Arabidopsis thaliana OX=3702 GN=RAX3 PE=2 SV=1	tr|A0A2P6RJZ6|A0A2P6RJZ6_ROSCH	Putative transcription factor MYB-HB-like family OS=Rosa chinensis OX=74649 GN=RchiOBHm_Chr2g0092411 PE=4 SV=1	KOG0048	Transcription factor, Myb superfamily	[K]	K09422	MYBP	http://www.genome.jp/dbget-bin/www_bget?ko:K09422	--	--	--	--	PF00249	Myb-like DNA-binding domain	IPR001005;IPR009057;IPR017930	SANT/Myb domain | Homeobox-like domain superfamily | Myb domain	MYB	http://plntfdb.bio.uni-potsdam.de/v3.0/fam_mem.php?family_id=MYB
FxaCL_121g0006240	chr1-2-1	2938361	2938553	193	upstream	upstream	XP_050373422.1	meiotic nuclear division protein 1 homolog [Potentilla anserina]	sp|Q8GYD2|MND1_ARATH	Meiotic nuclear division protein 1 homolog OS=Arabidopsis thaliana OX=3702 GN=MND1 PE=1 SV=1	tr|A0A2P6RK07|A0A2P6RK07_ROSCH	Meiotic nuclear division protein 1 homolog OS=Rosa chinensis OX=74649 GN=RchiOBHm_Chr2g0092441 PE=3 SV=1	KOG3433	Protein involved in meiotic recombination/predicted coiled-coil protein	[DR]	--	--	--	--	--	GO:0003690;GO:0007131	molecular_function double-stranded DNA binding | biological_process reciprocal meiotic recombination	PF03962;PF06376;PF18517	Mnd1 HTH domain | Arabinogalactan peptide | Leucine zipper with capping helix domain	IPR005647;IPR009424;IPR040453;IPR040661	Meiotic nuclear division protein 1 | Arabinogalactan protein 16/20/22/41 | Mnd1, HTH domain | Leucine zipper with capping helix domain	--	--
FxaCL_121g0006660	chr1-2-1	3094883	3095050	168	downstream	downstream	--	--	--	--	--	--	--	--	--	--	--	--	--	--	--	--	--	--	--	--	--	--
FxaCL_121g0006670	chr1-2-1	3094883	3095050	168	upstream	upstream	XP_004287531.1	PREDICTED: inorganic pyrophosphatase 3 [Fragaria vesca subsp. vesca]	sp|Q9SU92|PPSP3_ARATH	Thiamine phosphate phosphatase-like protein OS=Arabidopsis thaliana OX=3702 GN=At4g29530 PE=1 SV=1	tr|A0A2P6RK43|A0A2P6RK43_ROSCH	Putative inorganic diphosphatase OS=Rosa chinensis OX=74649 GN=RchiOBHm_Chr2g0092991 PE=4 SV=1	KOG3120	Predicted haloacid dehalogenase-like hydrolase	[R]	K13248	PHOSPHO2	http://www.genome.jp/dbget-bin/www_bget?ko:K13248	ko00750	Vitamin B6 metabolism	GO:0016791	molecular_function phosphatase activity	PF06888	Putative Phosphatase	IPR006384;IPR016965;IPR023214;IPR036412	HAD hydrolase, subfamily IA, Pyridoxal phosphate phosphatase-like | Phosphatase PHOSPHO-type | HAD superfamily | HAD-like superfamily	--	--
FxaCL_121g0006960	chr1-2-1	3227123	3227270	148	NA	upstream	XP_004288941.1	PREDICTED: auxin-binding protein ABP19a-like [Fragaria vesca subsp. vesca]	sp|Q9ZRA4|AB19A_PRUPE	Auxin-binding protein ABP19a OS=Prunus persica OX=3760 GN=ABP19A PE=3 SV=1	tr|A0A2P6QSV2|A0A2P6QSV2_ROSCH	Germin-like protein OS=Rosa chinensis OX=74649 GN=RchiOBHm_Chr4g0400351 PE=3 SV=1	LSE0346	A Germin/oxalate oxidase	[V]	--	--	--	--	--	GO:0030145	molecular_function manganese ion binding	PF00190	Cupin	IPR001929;IPR006045;IPR011051;IPR014710;IPR019780	Germin | Cupin 1 | RmlC-like cupin domain superfamily | RmlC-like jelly roll fold | Germin, manganese binding site	--	--
FxaCL_121g0007480	chr1-2-1	3500349	3500517	169	downstream	downstream	XP_011460397.1	PREDICTED: uncharacterized protein LOC101306665 [Fragaria vesca subsp. vesca]	--	--	tr|A0A2P6RKF8|A0A2P6RKF8_ROSCH	Putative histone acetyltransferase subunit 3 OS=Rosa chinensis OX=74649 GN=RchiOBHm_Chr2g0094041 PE=3 SV=1	LSE1498	A Unnamed protein	[X]	--	--	--	--	--	--	--	PF10198	Histone acetyltransferases subunit 3	IPR019340	Histone acetyltransferases subunit 3	--	--
FxaCL_121g0007490	chr1-2-1	3500349	3500517	169	upstream	upstream	XP_024179413.1	protein phosphatase 2C 77 [Rosa chinensis]	sp|Q9CAJ0|P2C16_ARATH	Protein phosphatase 2C 16 OS=Arabidopsis thaliana OX=3702 GN=HAB1 PE=1 SV=1	tr|A0A2P6RKF2|A0A2P6RKF2_ROSCH	protein-serine/threonine phosphatase OS=Rosa chinensis OX=74649 GN=RchiOBHm_Chr2g0094051 PE=3 SV=1	KOG0698	Serine/threonine protein phosphatase	[T]	K14497	PP2C	http://www.genome.jp/dbget-bin/www_bget?ko:K14497	ko04016;ko04075	MAPK signaling pathway - plant | Plant hormone signal transduction	GO:0043169;GO:0004722;GO:0006470	molecular_function cation binding | molecular_function protein serine/threonine phosphatase activity | biological_process protein dephosphorylation	PF00481	Protein phosphatase 2C	IPR000222;IPR001932;IPR015655;IPR036457	PPM-type phosphatase, divalent cation binding | PPM-type phosphatase-like domain | Protein phosphatase 2C family | PPM-type phosphatase-like domain superfamily	DBP	http://plntfdb.bio.uni-potsdam.de/v3.0/fam_mem.php?family_id=DBP
FxaCL_121g0007510	chr1-2-1	3510124	3510228	105	upstream	upstream	XP_004287591.1	PREDICTED: pentatricopeptide repeat-containing protein At1g09190 [Fragaria vesca subsp. vesca]	sp|O80488|PPR23_ARATH	Pentatricopeptide repeat-containing protein At1g09190 OS=Arabidopsis thaliana OX=3702 GN=PCMP-E70 PE=2 SV=1	tr|A0A2P6RKF1|A0A2P6RKF1_ROSCH	Putative tetratricopeptide-like helical domain-containing protein OS=Rosa chinensis OX=74649 GN=RchiOBHm_Chr2g0094071 PE=4 SV=1	KOG4197	FOG: PPR repeat	[R]	--	--	--	--	--	GO:0005515;GO:0003723;GO:0009451	molecular_function protein binding | molecular_function RNA binding | biological_process RNA modification	PF12854;PF01535;PF13041;PF20431	PPR repeat family | PPR repeat | E motif	IPR002885;IPR011990;IPR046848;IPR046960	Pentatricopeptide repeat | Tetratricopeptide-like helical domain superfamily | E motif | Pentatricopeptide repeat-containing protein At4g14850-like, plant	--	--
FxaCL_121g0007500	chr1-2-1	3510124	3510228	105	downstream	downstream	ALG02503.1	MAP kinase kinase 2 [Rosa hybrid cultivar]	sp|Q9S7U9|M2K2_ARATH	Mitogen-activated protein kinase kinase 2 OS=Arabidopsis thaliana OX=3702 GN=MKK2 PE=1 SV=2	tr|A0A0U2LB69|A0A0U2LB69_ROSHC	MAP kinase kinase 2 OS=Rosa hybrid cultivar OX=128735 GN=MKK2 PE=2 SV=1	KOG0581	Mitogen-activated protein kinase kinase (MAP2K)	[T]	K20603	MKK2	http://www.genome.jp/dbget-bin/www_bget?ko:K20603	ko04016	MAPK signaling pathway - plant	GO:0004672;GO:0006468;GO:0005524	molecular_function protein kinase activity | biological_process protein phosphorylation | molecular_function ATP binding	PF00069	Protein kinase domain	IPR000719;IPR008271;IPR011009;IPR017441	Protein kinase domain | Serine/threonine-protein kinase, active site | Protein kinase-like domain superfamily | Protein kinase, ATP binding site	--	--
FxaCL_121g0007570	chr1-2-1	3535342	3535502	161	downstream	downstream	XP_004288965.1	PREDICTED: pollen-specific leucine-rich repeat extensin-like protein 1 [Fragaria vesca subsp. vesca]	--	--	tr|A0A2P6RKF4|A0A2P6RKF4_ROSCH	Uncharacterized protein OS=Rosa chinensis OX=74649 GN=RchiOBHm_Chr2g0094141 PE=4 SV=1	LSE1478	A Unnamed protein	[X]	--	--	--	--	--	--	--	PF05553	Cotton fibre expressed protein	IPR008480	Protein of unknown function DUF761, plant	--	--
FxaCL_121g0007580	chr1-2-1	3535342	3535502	161	upstream	upstream	XP_004287596.1	PREDICTED: myosin-17-like [Fragaria vesca subsp. vesca]	sp|F4K5J1|MYO17_ARATH	Myosin-17 OS=Arabidopsis thaliana OX=3702 GN=XI-K PE=1 SV=2	tr|A0A2P6RKH5|A0A2P6RKH5_ROSCH	Putative myosin ATPase OS=Rosa chinensis OX=74649 GN=RchiOBHm_Chr2g0094151 PE=3 SV=1	KOG0160	Myosin class V heavy chain	[Z]	K10357	MYO5	http://www.genome.jp/dbget-bin/www_bget?ko:K10357	--	--	GO:0003774;GO:0005524;GO:0016459;GO:0005515;GO:0007015;GO:0051015	molecular_function cytoskeletal motor activity | molecular_function ATP binding | cellular_component myosin complex | molecular_function protein binding | biological_process actin filament organization | molecular_function actin filament binding	PF00612;PF00063;PF01843;PF02736	Myosin N-terminal SH3-like domain | IQ calmodulin-binding motif | Myosin head (motor domain) | DIL domain	IPR000048;IPR001609;IPR002710;IPR004009;IPR008989;IPR027417;IPR036018;IPR036961;IPR037975	IQ motif, EF-hand binding site | Myosin head, motor domain | Dilute domain | Myosin, N-terminal, SH3-like | Myosin S1 fragment, N-terminal | P-loop containing nucleoside triphosphate hydrolase | Plant myosin, class XI, motor domain | Kinesin motor domain superfamily | Class XI myosin, cargo binding domain	--	--
FxaCL_121g0008220	chr1-2-1	3870615	3870749	135	upstream	upstream	XP_011460845.1	PREDICTED: uncharacterized protein LOC101299119 [Fragaria vesca subsp. vesca]	--	--	tr|A0A2P6RKS5|A0A2P6RKS5_ROSCH	DUF1677 family protein OS=Rosa chinensis OX=74649 GN=RchiOBHm_Chr2g0095361 PE=4 SV=1	LSE0464	A Uncharacterized protein	[S]	--	--	--	--	--	--	--	PF07911	Protein of unknown function (DUF1677)	IPR012876	Protein of unknown function DUF1677, plant	--	--
FxaCL_121g0008500	chr1-2-1	4044510	4044629	120	intron	intron	--	--	--	--	--	--	--	--	--	--	--	--	--	--	--	--	--	--	--	--	--	--
FxaCL_121g0008860	chr1-2-1	4284243	4284362	120	intron	intron	XP_011461220.1	PREDICTED: brefeldin A-inhibited guanine nucleotide-exchange protein 5 [Fragaria vesca subsp. vesca]	sp|F4IXW2|BIG5_ARATH	Brefeldin A-inhibited guanine nucleotide-exchange protein 5 OS=Arabidopsis thaliana OX=3702 GN=BIG5 PE=1 SV=2	tr|A0A2P6RL58|A0A2P6RL58_ROSCH	Putative Sec7 domain, mon2, dimerization and cyclophilin-binding domain-containing protein OS=Rosa chinensis OX=74649 GN=RchiOBHm_Chr2g0096511 PE=4 SV=1	KOG0929	Guanine nucleotide exchange factor	[U]	K13462	MIN7	http://www.genome.jp/dbget-bin/www_bget?ko:K13462	--	--	GO:0005085;GO:0032012	molecular_function guanyl-nucleotide exchange factor activity | biological_process regulation of ARF protein signal transduction	PF01369;PF09324;PF20252;PF16206	Sec7 domain | BIG2 C-terminal domain | Domain of unknown function (DUF1981) | C-terminal region of Mon2 protein	IPR000904;IPR011989;IPR015403;IPR016024;IPR023394;IPR032817;IPR035999;IPR046455	Sec7 domain | Armadillo-like helical | Mon2/Sec7/BIG1-like, HDS | Armadillo-type fold | Sec7, C-terminal domain superfamily | Mon2, C-terminal | Sec7 domain superfamily | Sec7/BIG1-like, C-terminal domain	--	--
FxaCL_121g0008870	chr1-2-1	4284243	4284362	120	NA	upstream	XP_004287688.1	PREDICTED: vacuolar protein sorting-associated protein 27 [Fragaria vesca subsp. vesca]	--	--	tr|A0A2P6RL40|A0A2P6RL40_ROSCH	Putative chromatin regulator PHD family OS=Rosa chinensis OX=74649 GN=RchiOBHm_Chr2g0096541 PE=4 SV=1	KOG0504	FOG: Ankyrin repeat	[R]	--	--	--	--	--	GO:0005515;GO:0046872	molecular_function protein binding | molecular_function metal ion binding	PF12796;PF01363	Ankyrin repeats (3 copies) | FYVE zinc finger	IPR000306;IPR002110;IPR011011;IPR013083;IPR017455;IPR036770	FYVE zinc finger | Ankyrin repeat | Zinc finger, FYVE/PHD-type | Zinc finger, RING/FYVE/PHD-type | Zinc finger, FYVE-related | Ankyrin repeat-containing domain superfamily	--	--
FxaCL_121g0008900	chr1-2-1	4326729	4326884	156	downstream	downstream	--	--	--	--	--	--	--	--	--	--	--	--	--	--	--	--	--	--	--	--	--	--
FxaCL_121g0009090	chr1-2-1	4512305	4512455	151	downstream	downstream	XP_004287702.2	PREDICTED: thioredoxin reductase NTRB-like [Fragaria vesca subsp. vesca]	sp|Q39243|TRXB1_ARATH	Thioredoxin reductase 1, mitochondrial OS=Arabidopsis thaliana OX=3702 GN=NTR1 PE=1 SV=3	tr|A0A2P6RL64|A0A2P6RL64_ROSCH	Thioredoxin reductase OS=Rosa chinensis OX=74649 GN=RchiOBHm_Chr2g0096751 PE=3 SV=1	KOG0404	Thioredoxin reductase	[O]	K00384	trxB, TRR	http://www.genome.jp/dbget-bin/www_bget?ko:K00384	ko00450	Selenocompound metabolism	GO:0004791;GO:0005737;GO:0019430;GO:0016491	molecular_function thioredoxin-disulfide reductase activity | cellular_component cytoplasm | biological_process removal of superoxide radicals | molecular_function oxidoreductase activity	PF07992	Pyridine nucleotide-disulphide oxidoreductase	IPR005982;IPR008255;IPR023753;IPR036188	Thioredoxin reductase | Pyridine nucleotide-disulphide oxidoreductase, class-II, active site | FAD/NAD(P)-binding domain | FAD/NAD(P)-binding domain superfamily	--	--
FxaCL_121g0009100	chr1-2-1	4512305	4512455	151	upstream	upstream	XP_004287703.1	PREDICTED: 3-hydroxy-3-methylglutaryl-coenzyme A reductase 1-like [Fragaria vesca subsp. vesca]	sp|P48020|HMDH1_SOLTU	3-hydroxy-3-methylglutaryl-coenzyme A reductase 1 OS=Solanum tuberosum OX=4113 GN=HMG1 PE=2 SV=1	tr|A0A2P6RL49|A0A2P6RL49_ROSCH	3-hydroxy-3-methylglutaryl coenzyme A reductase OS=Rosa chinensis OX=74649 GN=RchiOBHm_Chr2g0096771 PE=3 SV=1	KOG2480	3-hydroxy-3-methylglutaryl-CoA (HMG-CoA) reductase	[I]	K00021	HMGCR	http://www.genome.jp/dbget-bin/www_bget?ko:K00021	ko00900	Terpenoid backbone biosynthesis	GO:0004420;GO:0015936;GO:0016616;GO:0005515;GO:0008299	molecular_function hydroxymethylglutaryl-CoA reductase (NADPH) activity | biological_process coenzyme A metabolic process | molecular_function oxidoreductase activity, acting on the CH-OH group of donors, NAD or NADP as acceptor | molecular_function protein binding | biological_process isoprenoid biosynthetic process	PF00368	Hydroxymethylglutaryl-coenzyme A reductase	IPR002202;IPR004554;IPR009023;IPR009029;IPR023074;IPR023076;IPR023282	Hydroxymethylglutaryl-CoA reductase, class I/II | Hydroxymethylglutaryl-CoA reductase, eukaryotic/archaeal type | Hydroxymethylglutaryl-CoA reductase, class I/II, NAD/NADP-binding domain superfamily | Hydroxymethylglutaryl-CoA reductase, class I/II, substrate-binding domain superfamily | Hydroxymethylglutaryl-CoA reductase, class I/II, catalytic domain superfamily | Hydroxymethylglutaryl-CoA redu…	--	--
FxaCL_121g0009150	chr1-2-1	4541393	4541561	169	upstream	upstream	XP_004287708.1	PREDICTED: plant intracellular Ras-group-related LRR protein 4 [Fragaria vesca subsp. vesca]	sp|Q9SVW8|PIRL4_ARATH	Plant intracellular Ras-group-related LRR protein 4 OS=Arabidopsis thaliana OX=3702 GN=PIRL4 PE=1 SV=1	tr|A0A2P6RL78|A0A2P6RL78_ROSCH	Putative leucine-rich repeat domain, L domain-containing protein OS=Rosa chinensis OX=74649 GN=RchiOBHm_Chr2g0096861 PE=4 SV=1	KOG0619	FOG: Leucine rich repeat	[R]	--	--	--	--	--	GO:0005515	molecular_function protein binding	PF13855	Leucine rich repeat	IPR001611;IPR003591;IPR032675	Leucine-rich repeat | Leucine-rich repeat, typical subtype | Leucine-rich repeat domain superfamily	--	--
FxaCL_121g0009140	chr1-2-1	4541393	4541561	169	downstream	downstream	XP_004287706.1	PREDICTED: RNA polymerase I-specific transcription initiation factor RRN3-like [Fragaria vesca subsp. vesca]	--	--	tr|A0A2P6RL56|A0A2P6RL56_ROSCH	Putative RNA polymerase I specific transcription initiation factor RRN3 OS=Rosa chinensis OX=74649 GN=RchiOBHm_Chr2g0096801 PE=3 SV=1	KOG2434	RNA polymerase I transcription factor	[K]	K15216	RRN3, TIFIA	http://www.genome.jp/dbget-bin/www_bget?ko:K15216	--	--	GO:0001181;GO:0006361	molecular_function RNA polymerase I general transcription initiation factor activity | biological_process transcription initiation at RNA polymerase I promoter	PF05327	RNA polymerase I specific transcription initiation factor RRN3	IPR007991	RNA polymerase I specific transcription initiation factor RRN3	--	--
FxaCL_121g0009280	chr1-2-1	4616641	4616783	143	intron	downstream	XP_004287716.1	PREDICTED: glutamate receptor 3.6 [Fragaria vesca subsp. vesca]	sp|Q9C8E7|GLR33_ARATH	Glutamate receptor 3.3 OS=Arabidopsis thaliana OX=3702 GN=GLR3.3 PE=1 SV=1	tr|A0A2P6RL96|A0A2P6RL96_ROSCH	Glutamate receptor OS=Rosa chinensis OX=74649 GN=RchiOBHm_Chr2g0096991 PE=3 SV=1	KOG1052	Glutamate-gated kainate-type ion channel receptor subunit GluR5 and related subunits	[PET]	K05387	GRIP	http://www.genome.jp/dbget-bin/www_bget?ko:K05387	--	--	GO:0015276;GO:0016020	molecular_function ligand-gated monoatomic ion channel activity | cellular_component membrane	PF00497;PF01094;PF00060	Ligand-gated ion channel | Receptor family ligand binding region | Bacterial extracellular solute-binding proteins, family 3	IPR001320;IPR001638;IPR001828;IPR015683;IPR017103;IPR028082;IPR044440	Ionotropic glutamate receptor, C-terminal | Solute-binding protein family 3/N-terminal domain of MltF | Receptor, ligand binding region | Ionotropic glutamate receptor | Ionotropic glutamate receptor, plant | Periplasmic binding protein-like I | Plant glutamate receptor, periplasmic ligand-binding domain	--	--
FxaCL_121g0009290	chr1-2-1	4616641	4616783	143	NA	upstream	XP_024177776.2	glutamate receptor 3.6 [Rosa chinensis]	sp|Q84W41|GLR36_ARATH	Glutamate receptor 3.6 OS=Arabidopsis thaliana OX=3702 GN=GLR3.6 PE=2 SV=1	tr|A0A2P6RL87|A0A2P6RL87_ROSCH	Glutamate receptor OS=Rosa chinensis OX=74649 GN=RchiOBHm_Chr2g0097001 PE=3 SV=1	KOG1052	Glutamate-gated kainate-type ion channel receptor subunit GluR5 and related subunits	[PET]	K05387	GRIP	http://www.genome.jp/dbget-bin/www_bget?ko:K05387	--	--	GO:0015276;GO:0016020	molecular_function ligand-gated monoatomic ion channel activity | cellular_component membrane	PF00497;PF01094;PF00060	Ligand-gated ion channel | Receptor family ligand binding region | Bacterial extracellular solute-binding proteins, family 3	IPR001320;IPR001638;IPR001828;IPR015683;IPR017103;IPR028082;IPR044440	Ionotropic glutamate receptor, C-terminal | Solute-binding protein family 3/N-terminal domain of MltF | Receptor, ligand binding region | Ionotropic glutamate receptor | Ionotropic glutamate receptor, plant | Periplasmic binding protein-like I | Plant glutamate receptor, periplasmic ligand-binding domain	--	--
FxaCL_121g0009670	chr1-2-1	4843657	4843761	105	downstream	downstream	XP_004287744.1	PREDICTED: endochitinase-like [Fragaria vesca subsp. vesca]	sp|P36907|CHIX_PEA	Endochitinase OS=Pisum sativum OX=3888 PE=2 SV=1	tr|A0A2P6RLG3|A0A2P6RLG3_ROSCH	Putative chitinase OS=Rosa chinensis OX=74649 GN=RchiOBHm_Chr2g0097821 PE=4 SV=1	KOG4742	Predicted chitinase	[R]	K20547	CHIB	http://www.genome.jp/dbget-bin/www_bget?ko:K20547	ko00520;ko04016	Amino sugar and nucleotide sugar metabolism | MAPK signaling pathway - plant	GO:0004568;GO:0006032;GO:0016998;GO:0008061;GO:0005975	molecular_function chitinase activity | biological_process chitin catabolic process | biological_process cell wall macromolecule catabolic process | molecular_function chitin binding | biological_process carbohydrate metabolic process	PF00187;PF00182	Chitin recognition protein | Chitinase class I	IPR000726;IPR001002;IPR016283;IPR018371;IPR023346;IPR036861	Glycoside hydrolase, family 19, catalytic | Chitin-binding, type 1 | Glycoside hydrolase, family 19 | Chitin-binding, type 1, conserved site | Lysozyme-like domain superfamily | Endochitinase-like superfamily	--	--
FxaCL_121g0009930	chr1-2-1	4987738	4987844	107	downstream	downstream	XP_004287759.1	PREDICTED: thiol-disulfide oxidoreductase LTO1 [Fragaria vesca subsp. vesca]	sp|Q8L540|LTO1_ARATH	Thiol-disulfide oxidoreductase LTO1 OS=Arabidopsis thaliana OX=3702 GN=LTO1 PE=1 SV=1	tr|A0A2P6RLI7|A0A2P6RLI7_ROSCH	Putative thioredoxin-like, vitamin K epoxide reductase OS=Rosa chinensis OX=74649 GN=RchiOBHm_Chr2g0098181 PE=3 SV=1	--	--	--	--	--	--	--	--	GO:0016491	molecular_function oxidoreductase activity	PF07884	Vitamin K epoxide reductase family	IPR012932;IPR036249;IPR038354;IPR044698	Vitamin K epoxide reductase | Thioredoxin-like superfamily | VKOR domain superfamily | Vitamin K epoxide reductase-like VKOR/LOT1	--	--
FxaCL_121g0009940	chr1-2-1	4987738	4987844	107	upstream	upstream	XP_004287760.1	PREDICTED: thiosulfate sulfurtransferase 16, chloroplastic-like [Fragaria vesca subsp. vesca]	sp|Q38853|STR15_ARATH	Rhodanese-like domain-containing protein 15, chloroplastic OS=Arabidopsis thaliana OX=3702 GN=STR15 PE=2 SV=1	tr|A0A2P6RLI0|A0A2P6RLI0_ROSCH	Putative thiosulfate sulfurtransferase OS=Rosa chinensis OX=74649 GN=RchiOBHm_Chr2g0098191 PE=4 SV=1	KOG1530	Rhodanese-related sulfurtransferase	[P]	--	--	--	--	--	--	--	PF00581	Rhodanese-like domain	IPR001763;IPR036873	Rhodanese-like domain | Rhodanese-like domain superfamily	--	--
FxaCL_121g0011160	chr1-2-1	5650873	5651018	146	downstream	downstream	XP_004289093.1	PREDICTED: nucleolin-like isoform X1 [Fragaria vesca subsp. vesca]	sp|Q9ASP6|HNRPQ_ARATH	Heterogeneous nuclear ribonucleoprotein Q OS=Arabidopsis thaliana OX=3702 GN=LIF2 PE=1 SV=1	tr|A0A2P6RLZ2|A0A2P6RLZ2_ROSCH	Putative nucleotide-binding alpha-beta plait domain-containing protein OS=Rosa chinensis OX=74649 GN=RchiOBHm_Chr2g0099651 PE=4 SV=1	KOG0117	Heterogeneous nuclear ribonucleoprotein R (RRM superfamily)	[A]	--	--	--	--	--	GO:0003676;GO:0003723	molecular_function nucleic acid binding | molecular_function RNA binding	PF00076	RNA recognition motif. (a.k.a. RRM, RBD, or RNP domain)	IPR000504;IPR012677;IPR035979	RNA recognition motif domain | Nucleotide-binding alpha-beta plait domain superfamily | RNA-binding domain superfamily	--	--
FxaCL_121g0011170	chr1-2-1	5650873	5651018	146	upstream	upstream	XP_004287827.1	PREDICTED: histone H1 [Fragaria vesca subsp. vesca]	sp|P40267|H1_SOLPN	Histone H1 OS=Solanum pennellii OX=28526 PE=2 SV=1	tr|A0A2P6RLY3|A0A2P6RLY3_ROSCH	Putative histone H5 OS=Rosa chinensis OX=74649 GN=RchiOBHm_Chr2g0099661 PE=3 SV=1	LSE1599	A Unnamed protein	[X]	K11275	H1_5	http://www.genome.jp/dbget-bin/www_bget?ko:K11275	--	--	GO:0000786;GO:0003677;GO:0006334;GO:0030527	cellular_component nucleosome | molecular_function DNA binding | biological_process nucleosome assembly | molecular_function structural constituent of chromatin	PF00538	linker histone H1 and H5 family	IPR005818;IPR005819;IPR036388;IPR036390	Linker histone H1/H5, domain H15 | Linker histone H1/H5 | Winged helix-like DNA-binding domain superfamily | Winged helix DNA-binding domain superfamily	--	--
FxaCL_121g0001330	chr1-2-1	591199	591314	116	upstream	upstream	XP_004287216.1	PREDICTED: DCN1-like protein 5 [Fragaria vesca subsp. vesca]	sp|Q9MBG8|AAR3_ARATH	Defective in cullin neddylation protein AAR3 OS=Arabidopsis thaliana OX=3702 GN=AAR3 PE=2 SV=1	tr|A0A2P6RIE7|A0A2P6RIE7_ROSCH	Defective in cullin neddylation protein OS=Rosa chinensis OX=74649 GN=RchiOBHm_Chr2g0086341 PE=4 SV=1	KOG3077	Uncharacterized conserved protein	[S]	K17824	DCUN1D4_5	http://www.genome.jp/dbget-bin/www_bget?ko:K17824	--	--	--	--	PF03556	Cullin binding	IPR005176;IPR014764;IPR042460	Potentiating neddylation domain | Defective-in-cullin neddylation protein | DCN1-like, PONY binding domain	--	--
FxaCL_121g0001310	chr1-2-1	591199	591314	116	downstream	downstream	XP_038699716.1	uncharacterized protein LOC119997018 [Tripterygium wilfordii]	sp|O81862|CHIC_ARATH	Class V chitinase OS=Arabidopsis thaliana OX=3702 GN=ChiC PE=1 SV=1	tr|A0A8K0MPA6|A0A8K0MPA6_9ROSA	Glyco_18 domain-containing protein OS=Rhamnella rubrinervis OX=2594499 GN=FNV43_RR03426 PE=4 SV=1	LSE0015	A Receptor-like protein kinase, contains lectin domains	[T]	K01183	E3.2.1.14	http://www.genome.jp/dbget-bin/www_bget?ko:K01183	ko00520	Amino sugar and nucleotide sugar metabolism	GO:0004672;GO:0006468;GO:0005524;GO:0005975;GO:0008061	molecular_function protein kinase activity | biological_process protein phosphorylation | molecular_function ATP binding | biological_process carbohydrate metabolic process | molecular_function chitin binding	PF07714;PF00704	Protein tyrosine and serine/threonine kinase | Glycosyl hydrolases family 18	IPR000719;IPR001223;IPR001245;IPR008271;IPR011009;IPR011583;IPR017853;IPR029070	Protein kinase domain | Glycoside hydrolase family 18, catalytic domain | Serine-threonine/tyrosine-protein kinase, catalytic domain | Serine/threonine-protein kinase, active site | Protein kinase-like domain superfamily | Chitinase II | Glycoside hydrolase superfamily | Chitinase insertion domain superfamily	--	--
FxaCL_121g0001320	chr1-2-1	591199	591314	116	upstream	upstream	XP_011468536.1	PREDICTED: acidic mammalian chitinase-like [Fragaria vesca subsp. vesca]	sp|U5N4E3|NFH1_MEDTR	Nod factor hydrolase protein 1 OS=Medicago truncatula OX=3880 GN=NFH1 PE=1 SV=2	tr|A0A2P6RID1|A0A2P6RID1_ROSCH	Putative chitinase OS=Rosa chinensis OX=74649 GN=RchiOBHm_Chr2g0086331 PE=3 SV=1	KOG2806	Chitinase	[G]	K01183	E3.2.1.14	http://www.genome.jp/dbget-bin/www_bget?ko:K01183	ko00520	Amino sugar and nucleotide sugar metabolism	GO:0005975;GO:0004553;GO:0008061	biological_process carbohydrate metabolic process | molecular_function hydrolase activity, hydrolyzing O-glycosyl compounds | molecular_function chitin binding	PF00704	Glycosyl hydrolases family 18	IPR001223;IPR001579;IPR011583;IPR017853;IPR029070	Glycoside hydrolase family 18, catalytic domain | Glycosyl hydrolases family 18 (GH18) active site | Chitinase II | Glycoside hydrolase superfamily | Chitinase insertion domain superfamily	--	--
FxaCL_121g0011550	chr1-2-1	5935423	5935571	149	exon	downstream	XP_004287854.1	PREDICTED: uncharacterized protein LOC101311508 [Fragaria vesca subsp. vesca]	sp|Q9FVX1|GRXC3_ARATH	Glutaredoxin-C3 OS=Arabidopsis thaliana OX=3702 GN=GRXC3 PE=2 SV=1	tr|A0A2P6RM46|A0A2P6RM46_ROSCH	Putative thioredoxin-disulfide reductase OS=Rosa chinensis OX=74649 GN=RchiOBHm_Chr2g0100301 PE=3 SV=1	KOG1752	Glutaredoxin and related proteins	[O]	--	--	--	--	--	--	--	PF00462	Glutaredoxin	IPR002109;IPR011767;IPR011899;IPR014025;IPR036249	Glutaredoxin | Glutaredoxin active site | Glutaredoxin, eukaryotic/virial | Glutaredoxin subgroup | Thioredoxin-like superfamily	--	--
FxaCL_121g0011560	chr1-2-1	5935423	5935571	149	upstream	upstream	PRQ37492.1	putative armadillo-like helical protein [Rosa chinensis]	sp|O48626|ZW10_ARATH	Centromere/kinetochore protein zw10 homolog OS=Arabidopsis thaliana OX=3702 GN=ZW10 PE=1 SV=1	tr|A0A2P6QTN1|A0A2P6QTN1_ROSCH	Putative armadillo-like helical protein OS=Rosa chinensis OX=74649 GN=RchiOBHm_Chr4g0403131 PE=3 SV=1	KOG2163	Centromere/kinetochore protein zw10 involved in mitotic chromosome segregation	[D]	K11578	ZW10, DSL1	http://www.genome.jp/dbget-bin/www_bget?ko:K11578	--	--	GO:0000278;GO:0000775;GO:0005634	biological_process mitotic cell cycle | cellular_component chromosome, centromeric region | cellular_component nucleus	PF06248	Centromere/kinetochore Zw10	IPR009361	RZZ complex, subunit Zw10	--	--
FxaCL_121g0013680	chr1-2-1	7244564	7244724	161	downstream	downstream	--	--	--	--	--	--	--	--	--	--	--	--	--	--	--	--	--	--	--	--	--	--
FxaCL_121g0013710	chr1-2-1	7259879	7259980	102	upstream	upstream	XP_004300557.1	PREDICTED: salicylic acid-binding protein 2-like isoform X1 [Fragaria vesca subsp. vesca]	sp|D7SSD8|MJE1_VITVI	Methyl jasmonate esterase 1 OS=Vitis vinifera OX=29760 GN=MJE1 PE=1 SV=1	tr|A0A2P6RN08|A0A2P6RN08_ROSCH	Putative 3-oxolaurate decarboxylase OS=Rosa chinensis OX=74649 GN=RchiOBHm_Chr2g0103841 PE=4 SV=1	LSE0480	A Polyneuridine aldehyde esterase/hydroxynitrile lyase and related proteins	[Q]	--	--	--	--	--	--	--	PF00561	alpha/beta hydrolase fold	IPR000073;IPR029058;IPR045889	Alpha/beta hydrolase fold-1 | Alpha/Beta hydrolase fold | Methylesterase/Alpha-hydroxynitrile lyase	--	--
FxaCL_121g0014190	chr1-2-1	7616225	7616374	150	upstream	upstream	XP_004288064.1	PREDICTED: LOB domain-containing protein 36 [Fragaria vesca subsp. vesca]	sp|Q9FKZ3|LBD36_ARATH	LOB domain-containing protein 36 OS=Arabidopsis thaliana OX=3702 GN=LBD36 PE=2 SV=1	tr|A0A2P6RN88|A0A2P6RN88_ROSCH	Putative transcription factor AS2-LOB family OS=Rosa chinensis OX=74649 GN=RchiOBHm_Chr2g0104791 PE=3 SV=1	LSE0040	A Lateral organ boundaries domain (LOB)	[R]	--	--	--	--	--	--	--	PF03195	Lateral organ boundaries (LOB) domain	IPR004883	Lateral organ boundaries, LOB	LOB	http://plntfdb.bio.uni-potsdam.de/v3.0/fam_mem.php?family_id=LOB
FxaCL_121g0014710	chr1-2-1	7984446	7984609	164	downstream	downstream	XP_011464105.1	PREDICTED: CLK4-associating serine/arginine rich protein isoform X2 [Fragaria vesca subsp. vesca]	--	--	tr|A0A2P6RNH4|A0A2P6RNH4_ROSCH	Putative suppressor of white apricot domain-containing protein OS=Rosa chinensis OX=74649 GN=RchiOBHm_Chr2g0105671 PE=4 SV=1	KOG2548	SWAP mRNA splicing regulator	[A]	K13168	SFRS16	http://www.genome.jp/dbget-bin/www_bget?ko:K13168	--	--	--	--	PF09750	Alternative splicing regulator	IPR019147;IPR040397	Suppressor of white apricot, N-terminal domain | Suppressor of white apricot	--	--
FxaCL_121g0001760	chr1-2-1	799609	799725	117	intron	intron	XP_004287238.1	PREDICTED: uncharacterized protein LOC101297283 [Fragaria vesca subsp. vesca]	--	--	tr|A0A2P6RII1|A0A2P6RII1_ROSCH	Uncharacterized protein OS=Rosa chinensis OX=74649 GN=RchiOBHm_Chr2g0086851 PE=4 SV=1	LSE1437	A Unnamed protein	[X]	--	--	--	--	--	--	--	--	--	IPR040283	Transmembrane protein DDB_G0292058-like	--	--
FxaCL_121g0001770	chr1-2-1	804028	804136	109	intron	intron	--	--	--	--	--	--	--	--	--	--	--	--	--	--	--	--	--	--	--	--	--	--
FxaCL_121g0015060	chr1-2-1	8193680	8193831	152	upstream	upstream	AZL19518.1	transcription factor AP215 [Fragaria x ananassa]	sp|P47927|AP2_ARATH	Floral homeotic protein APETALA 2 OS=Arabidopsis thaliana OX=3702 GN=AP2 PE=1 SV=1	tr|A0A3Q8TD96|A0A3Q8TD96_FRAAN	Transcription factor AP215 OS=Fragaria ananassa OX=3747 PE=2 SV=1	LSE0337	A Ovule development protein/AP2 domain transcription factor	[K]	K09284	AP2	http://www.genome.jp/dbget-bin/www_bget?ko:K09284	--	--	GO:0003700;GO:0006355;GO:0003677	molecular_function DNA-binding transcription factor activity | biological_process regulation of DNA-templated transcription | molecular_function DNA binding	PF00847	AP2 domain	IPR001471;IPR016177;IPR036955	AP2/ERF domain | DNA-binding domain superfamily | AP2/ERF domain superfamily	AP2-EREBP	http://plntfdb.bio.uni-potsdam.de/v3.0/fam_mem.php?family_id=AP2-EREBP
FxaCL_121g0015080	chr1-2-1	8215437	8215577	141	upstream	upstream	--	--	--	--	--	--	--	--	--	--	--	--	--	--	--	--	--	--	--	--	--	--
FxaCL_121g0015590	chr1-2-1	8538640	8538785	146	upstream	upstream	XP_004289184.1	PREDICTED: pentatricopeptide repeat-containing protein ELI1, chloroplastic [Fragaria vesca subsp. vesca]	sp|Q9SZT8|PP354_ARATH	Pentatricopeptide repeat-containing protein ELI1, chloroplastic OS=Arabidopsis thaliana OX=3702 GN=ELI1 PE=3 SV=1	tr|A0A2P6RNW8|A0A2P6RNW8_ROSCH	Putative tetratricopeptide-like helical domain, DYW domain-containing protein OS=Rosa chinensis OX=74649 GN=RchiOBHm_Chr2g0107031 PE=3 SV=1	KOG4197	FOG: PPR repeat	[R]	--	--	--	--	--	GO:0005515;GO:0003723;GO:0009451;GO:0008270	molecular_function protein binding | molecular_function RNA binding | biological_process RNA modification | molecular_function zinc ion binding	PF01535;PF14432;PF13041;PF20431	PPR repeat family | PPR repeat | DYW family of nucleic acid deaminases | E motif	IPR002885;IPR011990;IPR032867;IPR046848;IPR046960	Pentatricopeptide repeat | Tetratricopeptide-like helical domain superfamily | DYW domain | E motif | Pentatricopeptide repeat-containing protein At4g14850-like, plant	--	--
FxaCL_121g0015580	chr1-2-1	8538640	8538785	146	downstream	downstream	--	--	--	--	--	--	--	--	--	--	--	--	--	--	--	--	--	--	--	--	--	--
FxaCL_121g0016380	chr1-2-1	9168744	9168897	154	upstream	upstream	XP_004288254.1	PREDICTED: U4/U6 small nuclear ribonucleoprotein Prp31 isoform X1 [Fragaria vesca subsp. vesca]	sp|Q8RXN6|PRP31_ARATH	U4/U6 small nuclear ribonucleoprotein Prp31 homolog OS=Arabidopsis thaliana OX=3702 GN=PRP31 PE=1 SV=1	tr|A0A2P6RP40|A0A2P6RP40_ROSCH	Putative U4/U6 small nuclear ribonucleoprotein Prp31 OS=Rosa chinensis OX=74649 GN=RchiOBHm_Chr2g0108041 PE=3 SV=1	KOG2574	mRNA splicing factor PRP31	[A]	K12844	PRPF31	http://www.genome.jp/dbget-bin/www_bget?ko:K12844	ko03040	Spliceosome	GO:0000244;GO:0000398;GO:0046540	biological_process spliceosomal tri-snRNP complex assembly | biological_process mRNA splicing, via spliceosome | cellular_component U4/U6 x U5 tri-snRNP complex	PF09785;PF01798	snoRNA binding domain, fibrillarin | Prp31 C terminal domain	IPR002687;IPR012976;IPR019175;IPR027105;IPR036070;IPR042239	Nop domain | NOSIC | Prp31 C-terminal | U4/U6 small nuclear ribonucleoprotein Prp31 | Nop domain superfamily | Nop, C-terminal domain	--	--
FxaCL_121g0016800	chr1-2-1	9436205	9436338	134	downstream	downstream	PRQ48249.1	hypothetical protein RchiOBHm_Chr2g0108601 [Rosa chinensis]	--	--	tr|A0A2P6RP85|A0A2P6RP85_ROSCH	Uncharacterized protein OS=Rosa chinensis OX=74649 GN=RchiOBHm_Chr2g0108601 PE=4 SV=1	--	--	--	--	--	--	--	--	--	--	--	--	--	--	--	--
FxaCL_121g0016810	chr1-2-1	9436205	9436338	134	intron	intron	XP_024186070.1	probable disease resistance protein At4g27220 isoform X3 [Rosa chinensis]	--	--	tr|A0A2P6RPA7|A0A2P6RPA7_ROSCH	Putative P-loop containing nucleoside triphosphate hydrolase, leucine-rich repeat domain, L OS=Rosa chinensis OX=74649 GN=RchiOBHm_Chr2g0108611 PE=4 SV=1	--	--	--	--	--	--	--	--	--	--	--	--	IPR032675	Leucine-rich repeat domain superfamily	--	--
FxaCL_121g0016920	chr1-2-1	9504111	9504261	151	upstream	intron	XP_004288276.1	PREDICTED: thioredoxin-like protein AAED1, chloroplastic isoform X2 [Fragaria vesca subsp. vesca]	--	--	tr|A0A2P6RP98|A0A2P6RP98_ROSCH	Putative thioredoxin-like, peroxiredoxin-like FAM213/AAED1 OS=Rosa chinensis OX=74649 GN=RchiOBHm_Chr2g0108761 PE=4 SV=1	KOG4498	Uncharacterized conserved protein	[S]	--	--	--	--	--	--	--	PF13911	AhpC/TSA antioxidant enzyme	IPR032801;IPR036249	Peroxiredoxin-like 2A/B/C | Thioredoxin-like superfamily	--	--
FxaCL_121g0017160	chr1-2-1	9732748	9732863	116	exon	intron	XP_004288287.1	PREDICTED: putative nuclear matrix constituent protein 1-like protein [Fragaria vesca subsp. vesca]	sp|Q9FLH0|CRWN4_ARATH	Protein CROWDED NUCLEI 4 OS=Arabidopsis thaliana OX=3702 GN=CRWN4 PE=1 SV=2	tr|A0A2P6RPF7|A0A2P6RPF7_ROSCH	Uncharacterized protein OS=Rosa chinensis OX=74649 GN=RchiOBHm_Chr2g0109151 PE=3 SV=1	LSE0052	A Putative nuclear matrix constituent protein 1 (NMCP1)	[Y]	--	--	--	--	--	GO:0005634;GO:0006997	cellular_component nucleus | biological_process nucleus organization	--	--	IPR040418	Protein crowded nuclei	--	--
FxaCL_121g0017170	chr1-2-1	9732748	9732863	116	upstream	upstream	XP_004288288.1	PREDICTED: lysosomal Pro-X carboxypeptidase isoform X1 [Fragaria vesca subsp. vesca]	--	--	tr|A0A2P6RPI0|A0A2P6RPI0_ROSCH	Putative lysosomal Pro-Xaa carboxypeptidase OS=Rosa chinensis OX=74649 GN=RchiOBHm_Chr2g0109161 PE=3 SV=1	KOG2183	Prolylcarboxypeptidase (angiotensinase C)	[OR]	K01285	PRCP	http://www.genome.jp/dbget-bin/www_bget?ko:K01285	--	--	GO:0006508;GO:0008236	biological_process proteolysis | molecular_function serine-type peptidase activity	PF05577	Serine carboxypeptidase S28	IPR008758;IPR029058;IPR042269	Peptidase S28 | Alpha/Beta hydrolase fold | Serine carboxypeptidase S28, SKS domain	--	--
FxaCL_131g0002040	chr1-3-1	1008395	1008562	168	downstream	downstream	XP_004288774.1	PREDICTED: uncharacterized protein LOC101311910 [Fragaria vesca subsp. vesca]	--	--	tr|A0A2P6RIM0|A0A2P6RIM0_ROSCH	Putative transcription factor interactor and regulator CCHC(Zn) family OS=Rosa chinensis OX=74649 GN=RchiOBHm_Chr2g0087301 PE=4 SV=1	TWOG0131	mutator-like transposase	[R]	--	--	--	--	--	GO:0008270;GO:0005515	molecular_function zinc ion binding | molecular_function protein binding	PF03108;PF00564;PF10551;PF04434	MULE transposase domain | PB1 domain | SWIM zinc finger | MuDR family transposase	IPR000270;IPR004332;IPR006564;IPR007527;IPR018289	PB1 domain | Transposase, MuDR, plant | Zinc finger, PMZ-type | Zinc finger, SWIM-type | MULE transposase domain	--	--
FxaCL_131g0002090	chr1-3-1	1029558	1029725	168	downstream	downstream	XP_011468767.1	PREDICTED: uncharacterized protein LOC105349332 [Fragaria vesca subsp. vesca]	--	--	tr|A0A2P6PMS1|A0A2P6PMS1_ROSCH	Putative kelch-type beta propeller OS=Rosa chinensis OX=74649 GN=RchiOBHm_Chr6g0258811 PE=4 SV=1	--	--	--	--	--	--	--	--	GO:0005515	molecular_function protein binding	--	--	IPR015915	Kelch-type beta propeller	--	--
FxaCL_131g0002100	chr1-3-1	1029558	1029725	168	upstream	upstream	XP_011457740.1	PREDICTED: translocase of chloroplast 90, chloroplastic [Fragaria vesca subsp. vesca]	sp|Q6S5G3|TOC90_ARATH	Translocase of chloroplast 90, chloroplastic OS=Arabidopsis thaliana OX=3702 GN=TOC90 PE=1 SV=1	tr|A0A2P6RIN7|A0A2P6RIN7_ROSCH	Putative small monomeric GTPase OS=Rosa chinensis OX=74649 GN=RchiOBHm_Chr2g0087381 PE=3 SV=1	LSE3624	A Unnamed protein	[X]	--	--	--	--	--	GO:0005525	molecular_function GTP binding	PF04548;PF11886	Translocase of chloroplast 159/132, membrane anchor domain | AIG1 family	IPR006703;IPR024283;IPR027417;IPR045058	AIG1-type guanine nucleotide-binding (G) domain | Translocase of chloroplast 159/132, membrane anchor domain | P-loop containing nucleoside triphosphate hydrolase | GTPase GIMA/IAN/Toc	--	--
FxaCL_131g0002280	chr1-3-1	1129851	1129997	147	intron	intron	XP_004287280.2	PREDICTED: LOW QUALITY PROTEIN: CCR4-NOT transcription complex subunit 10 [Fragaria vesca subsp. vesca]	--	--	tr|A0A2P6RIQ3|A0A2P6RIQ3_ROSCH	Putative 43kDa postsynaptic protein OS=Rosa chinensis OX=74649 GN=RchiOBHm_Chr2g0087611 PE=3 SV=1	KOG2471	TPR repeat-containing protein	[R]	K12607	CNOT10	http://www.genome.jp/dbget-bin/www_bget?ko:K12607	ko03018	RNA degradation	GO:0005515;GO:0030014	molecular_function protein binding | cellular_component CCR4-NOT complex	--	--	IPR011990;IPR019734;IPR039740	Tetratricopeptide-like helical domain superfamily | Tetratricopeptide repeat | CCR4-NOT transcription complex subunit 10	--	--
FxaCL_131g0002410	chr1-3-1	1219822	1219950	129	downstream	downstream	XP_004288785.1	PREDICTED: trichome differentiation protein GL1-like [Fragaria vesca subsp. vesca]	sp|Q9LTF7|MYB82_ARATH	Transcription factor MYB82 OS=Arabidopsis thaliana OX=3702 GN=MYB82 PE=1 SV=1	tr|A0A2P6RIS0|A0A2P6RIS0_ROSCH	Putative transcription factor MYB-HB-like family OS=Rosa chinensis OX=74649 GN=RchiOBHm_Chr2g0087781 PE=4 SV=1	KOG0048	Transcription factor, Myb superfamily	[K]	K09422	MYBP	http://www.genome.jp/dbget-bin/www_bget?ko:K09422	--	--	--	--	PF00249	Myb-like DNA-binding domain	IPR001005;IPR009057;IPR017930	SANT/Myb domain | Homeobox-like domain superfamily | Myb domain	MYB-related	http://plntfdb.bio.uni-potsdam.de/v3.0/fam_mem.php?family_id=MYB-related
FxaCL_131g0002400	chr1-3-1	1219822	1219950	129	downstream	downstream	XP_004287286.1	PREDICTED: TBC1 domain family member 15 [Fragaria vesca subsp. vesca]	sp|Q94BY9|GAP22_ARATH	Rab GTPase-activating protein 22 OS=Arabidopsis thaliana OX=3702 GN=RABGAP22 PE=1 SV=1	tr|A0A2P6RIT0|A0A2P6RIT0_ROSCH	Putative Rab-GTPase-TBC domain-containing protein OS=Rosa chinensis OX=74649 GN=RchiOBHm_Chr2g0087771 PE=4 SV=1	KOG2197	Ypt/Rab-specific GTPase-activating protein GYP7 and related proteins	[T]	K20168	TBC1D15	http://www.genome.jp/dbget-bin/www_bget?ko:K20168	--	--	--	--	PF12068;PF00566	Rab-binding domain (RBD) | Rab-GTPase-TBC domain	IPR000195;IPR021935;IPR035969	Rab-GAP-TBC domain | Small G protein signalling modulator 1/2, Rab-binding domain | Rab-GAP-TBC domain superfamily	--	--
FxaCL_131g0002530	chr1-3-1	1278960	1279140	181	intron	intron	XP_011457949.1	PREDICTED: WD repeat-containing protein 11 [Fragaria vesca subsp. vesca]	--	--	tr|A0A2P6RIT1|A0A2P6RIT1_ROSCH	Putative transcription factor WD40-like family OS=Rosa chinensis OX=74649 GN=RchiOBHm_Chr2g0087941 PE=4 SV=1	KOG1912	WD40 repeat protein	[R]	--	--	--	--	--	GO:0005515	molecular_function protein binding	--	--	IPR015943;IPR036322;IPR039694	WD40/YVTN repeat-like-containing domain superfamily | WD40-repeat-containing domain superfamily | WD repeat-containing protein 11	--	--
FxaCL_131g0002690	chr1-3-1	1357715	1357889	175	intron	intron	XP_004287301.1	PREDICTED: axial regulator YABBY 5 isoform X1 [Fragaria vesca subsp. vesca]	sp|Q8GW46|YAB5_ARATH	Axial regulator YABBY 5 OS=Arabidopsis thaliana OX=3702 GN=YAB5 PE=1 SV=1	tr|A0A2P6RIV2|A0A2P6RIV2_ROSCH	Putative transcription factor C2C2-YABBY family OS=Rosa chinensis OX=74649 GN=RchiOBHm_Chr2g0088171 PE=3 SV=1	LSE1323	A Unnamed protein	[X]	--	--	--	--	--	GO:0007275	biological_process multicellular organism development	PF04690	YABBY protein	IPR006780;IPR036910	YABBY protein | High mobility group box domain superfamily	C2C2-YABBY	http://plntfdb.bio.uni-potsdam.de/v3.0/fam_mem.php?family_id=C2C2-YABBY
FxaCL_131g0023790	chr1-3-1	14071822	14071977	156	intron	intron	XP_004288125.1	PREDICTED: uncharacterized protein LOC101298253 [Fragaria vesca subsp. vesca]	--	--	tr|A0A2P6RRA7|A0A2P6RRA7_ROSCH	AvrRpt-cleavage domain-containing protein OS=Rosa chinensis OX=74649 GN=RchiOBHm_Chr2g0116611 PE=4 SV=1	LSE1674	A Unnamed protein	[X]	--	--	--	--	--	--	--	--	--	--	--	--	--
FxaCL_131g0003020	chr1-3-1	1508945	1509140	196	downstream	downstream	XP_004300915.2	PREDICTED: uncharacterized protein LOC101300152 [Fragaria vesca subsp. vesca]	sp|B6SFA4|MAA3_ARATH	Probable helicase MAGATAMA 3 OS=Arabidopsis thaliana OX=3702 GN=MAA3 PE=2 SV=1	tr|A0A2P6PP86|A0A2P6PP86_ROSCH	Putative P-loop containing nucleoside triphosphate hydrolase OS=Rosa chinensis OX=74649 GN=RchiOBHm_Chr6g0264601 PE=4 SV=1	KOG1801	tRNA-splicing endonuclease positive effector (SEN1)	[A]	K10706	SETX, ALS4	http://www.genome.jp/dbget-bin/www_bget?ko:K10706	--	--	GO:0004386	molecular_function helicase activity	PF20073;PF13087;PF13086	Domain of unknown function (DUF6469) | AAA domain	IPR027417;IPR041677;IPR041679;IPR045055;IPR045529;IPR047187	P-loop containing nucleoside triphosphate hydrolase | DNA2/NAM7 helicase, helicase domain | DNA2/NAM7 helicase-like, C-terminal | DNA2/NAM7-like helicase | Domain of unknown function DUF6469 | Upf1-like, C-terminal helicase domain	--	--
FxaCL_131g0003030	chr1-3-1	1508945	1509140	196	intron	intron	XP_024164259.1	uncharacterized protein LOC112171288 [Rosa chinensis]	--	--	tr|A0A2P6QX62|A0A2P6QX62_ROSCH	Putative ribonuclease H-like domain, reverse transcriptase zinc-binding domain-containing protein OS=Rosa chinensis OX=74649 GN=RchiOBHm_Chr4g0417671 PE=4 SV=1	--	--	--	--	--	--	--	--	GO:0003676;GO:0004523	molecular_function nucleic acid binding | molecular_function RNA-DNA hybrid ribonuclease activity	PF13456	Reverse transcriptase-like	IPR002156;IPR036397;IPR044730	Ribonuclease H domain | Ribonuclease H superfamily | Ribonuclease H-like domain, plant type	--	--
FxaCL_131g0025720	chr1-3-1	15472001	15472102	102	downstream	downstream	XP_004289409.2	PREDICTED: probable Histone-lysine N-methyltransferase ATXR5 [Fragaria vesca subsp. vesca]	sp|B9RU15|ATXR5_RICCO	Probable Histone-lysine N-methyltransferase ATXR5 OS=Ricinus communis OX=3988 GN=ATXR5 PE=1 SV=1	tr|A0A2P6RS76|A0A2P6RS76_ROSCH	Putative histone-lysine N-methyltransferase transcription regulator PHD family OS=Rosa chinensis OX=74649 GN=RchiOBHm_Chr2g0120191 PE=4 SV=1	KOG1083	Putative transcription factor ASH1/LIN-59	[K]	--	--	--	--	--	GO:0005515	molecular_function protein binding	PF00856;PF00628	PHD-finger | SET domain	IPR001214;IPR001965;IPR011011;IPR013083;IPR019786;IPR019787;IPR046341	SET domain | Zinc finger, PHD-type | Zinc finger, FYVE/PHD-type | Zinc finger, RING/FYVE/PHD-type | Zinc finger, PHD-type, conserved site | Zinc finger, PHD-finger | SET domain superfamily	--	--
FxaCL_131g0003210	chr1-3-1	1584226	1584409	184	downstream	downstream	PRQ37817.1	putative kelch-type beta propeller [Rosa chinensis]	--	--	tr|A0A2P6QUH2|A0A2P6QUH2_ROSCH	Putative kelch-type beta propeller OS=Rosa chinensis OX=74649 GN=RchiOBHm_Chr4g0406891 PE=4 SV=1	--	--	--	--	--	--	--	--	--	--	--	--	--	--	--	--
FxaCL_131g0003330	chr1-3-1	1632350	1632476	127	downstream	downstream	XP_004287354.1	PREDICTED: zinc finger Ran-binding domain-containing protein 2 [Fragaria vesca subsp. vesca]	--	--	tr|A0A6P5SUG9|A0A6P5SUG9_PRUAV	zinc finger Ran-binding domain-containing protein 2 OS=Prunus avium OX=42229 GN=LOC110759975 PE=4 SV=1	KOG4198	RNA-binding Ran Zn-finger protein and related proteins	[R]	--	--	--	--	--	--	--	PF00641	Zn-finger in Ran binding protein and others	IPR001876;IPR036443	Zinc finger, RanBP2-type | Zinc finger, RanBP2-type superfamily	--	--
FxaCL_131g0003340	chr1-3-1	1632350	1632476	127	upstream	upstream	--	--	--	--	--	--	--	--	--	--	--	--	--	--	--	--	--	--	--	--	--	--
FxaCL_131g0026800	chr1-3-1	16462296	16462419	124	downstream	downstream	XP_011458151.1	PREDICTED: putative quinone-oxidoreductase homolog, chloroplastic [Fragaria vesca subsp. vesca]	sp|Q9SV68|QORH_ARATH	Chloroplast envelope quinone oxidoreductase homolog OS=Arabidopsis thaliana OX=3702 GN=CEQORH PE=1 SV=1	tr|A0A2P6PU31|A0A2P6PU31_ROSCH	Putative NADPH:quinone reductase OS=Rosa chinensis OX=74649 GN=RchiOBHm_Chr6g0283681 PE=4 SV=1	KOG1198	Zinc-binding oxidoreductase	[CR]	K00224	CEQORH	http://www.genome.jp/dbget-bin/www_bget?ko:K00224	ko00592	alpha-Linolenic acid metabolism	--	--	PF13602	Zinc-binding dehydrogenase	IPR036291	NAD(P)-binding domain superfamily	--	--
FxaCL_131g0026890	chr1-3-1	16568192	16568323	132	intron	intron	XP_004288493.1	PREDICTED: nudix hydrolase 26, chloroplastic-like [Fragaria vesca subsp. vesca]	sp|Q9CAF2|NUD26_ARATH	Nudix hydrolase 26, chloroplastic OS=Arabidopsis thaliana OX=3702 GN=NUDT26 PE=1 SV=1	tr|A0A2P6RRI0|A0A2P6RRI0_ROSCH	Putative bis(5'-nucleosyl)-tetraphosphatase (Asymmetrical) OS=Rosa chinensis OX=74649 GN=RchiOBHm_Chr2g0117011 PE=3 SV=1	LSE1507	A Unnamed protein	[X]	--	--	--	--	--	GO:0016787	molecular_function hydrolase activity	PF00293	NUDIX domain	IPR000086;IPR015797;IPR020084;IPR022927	NUDIX hydrolase domain | NUDIX hydrolase-like domain superfamily | NUDIX hydrolase, conserved site | RNA pyrophosphohydrolase RppH	--	--
FxaCL_131g0026890	chr1-3-1	16568200	16568331	132	intron	intron	XP_004288493.1	PREDICTED: nudix hydrolase 26, chloroplastic-like [Fragaria vesca subsp. vesca]	sp|Q9CAF2|NUD26_ARATH	Nudix hydrolase 26, chloroplastic OS=Arabidopsis thaliana OX=3702 GN=NUDT26 PE=1 SV=1	tr|A0A2P6RRI0|A0A2P6RRI0_ROSCH	Putative bis(5'-nucleosyl)-tetraphosphatase (Asymmetrical) OS=Rosa chinensis OX=74649 GN=RchiOBHm_Chr2g0117011 PE=3 SV=1	LSE1507	A Unnamed protein	[X]	--	--	--	--	--	GO:0016787	molecular_function hydrolase activity	PF00293	NUDIX domain	IPR000086;IPR015797;IPR020084;IPR022927	NUDIX hydrolase domain | NUDIX hydrolase-like domain superfamily | NUDIX hydrolase, conserved site | RNA pyrophosphohydrolase RppH	--	--
FxaCL_131g0000300	chr1-3-1	175172	175275	104	intron	exon	XP_004287181.1	PREDICTED: probable uridine nucleosidase 2 [Fragaria vesca subsp. vesca]	sp|Q8LAC4|URH2_ARATH	Probable uridine nucleosidase 2 OS=Arabidopsis thaliana OX=3702 GN=URH2 PE=1 SV=1	tr|A0A2P6RHV4|A0A2P6RHV4_ROSCH	Putative inosine nucleosidase OS=Rosa chinensis OX=74649 GN=RchiOBHm_Chr2g0084501 PE=3 SV=1	KOG2938	Predicted inosine-uridine preferring nucleoside hydrolase	[F]	--	--	--	--	--	GO:0016799	molecular_function hydrolase activity, hydrolyzing N-glycosyl compounds	PF01156	Inosine-uridine preferring nucleoside hydrolase	IPR001910;IPR023186;IPR036452	Inosine/uridine-preferring nucleoside hydrolase domain | Inosine/uridine-preferring nucleoside hydrolase | Ribonucleoside hydrolase-like	--	--
FxaCL_131g0000310	chr1-3-1	175172	175275	104	upstream	upstream	XP_004288737.1	PREDICTED: uncharacterized protein LOC101296809 [Fragaria vesca subsp. vesca]	--	--	tr|A0A2P6RHV1|A0A2P6RHV1_ROSCH	Uncharacterized protein OS=Rosa chinensis OX=74649 GN=RchiOBHm_Chr2g0084511 PE=4 SV=1	--	--	--	--	--	--	--	--	--	--	--	--	--	--	--	--
FxaCL_131g0027830	chr1-3-1	17588461	17588568	108	downstream	downstream	XP_004288637.1	PREDICTED: ammonium transporter 3 member 1-like [Fragaria vesca subsp. vesca]	sp|Q84KJ6|AMT31_ORYSJ	Ammonium transporter 3 member 1 OS=Oryza sativa subsp. japonica OX=39947 GN=AMT3-1 PE=2 SV=1	tr|A0A2P6RET1|A0A2P6RET1_ROSCH	Ammonium transporter OS=Rosa chinensis OX=74649 GN=RchiOBHm_Chr3g0484601 PE=3 SV=1	KOG0682	Ammonia permease	[P]	K03320	amt, AMT, MEP	http://www.genome.jp/dbget-bin/www_bget?ko:K03320	--	--	GO:0008519;GO:0016020;GO:0072488;GO:0005886	molecular_function ammonium transmembrane transporter activity | cellular_component membrane | biological_process ammonium transmembrane transport | cellular_component plasma membrane	PF00909	Ammonium Transporter Family	IPR001905;IPR002229;IPR018047;IPR024041;IPR029020	Ammonium transporter | Blood group Rhesus C/E/D polypeptide | Ammonium transporter, conserved site | Ammonium transporter AmtB-like domain | Ammonium/urea transporter	--	--
FxaCL_131g0027840	chr1-3-1	17588461	17588568	108	exon	exon	XP_004304087.1	PREDICTED: uncharacterized protein LOC101301121 isoform X1 [Fragaria vesca subsp. vesca]	--	--	--	--	--	--	--	--	--	--	--	--	GO:0005515	molecular_function protein binding	--	--	IPR015915	Kelch-type beta propeller	--	--
FxaCL_131g0028400	chr1-3-1	18191775	18191894	120	intron	intron	XP_011467172.1	PREDICTED: protein translocase subunit SecA, chloroplastic [Fragaria vesca subsp. vesca]	sp|Q41062|SECA_PEA	Protein translocase subunit SecA, chloroplastic OS=Pisum sativum OX=3888 GN=SecA PE=1 SV=1	tr|A0A2P6RF27|A0A2P6RF27_ROSCH	Protein translocase subunit SecA OS=Rosa chinensis OX=74649 GN=RchiOBHm_Chr3g0485781 PE=3 SV=1	LSE3708	A Unnamed protein	[X]	K03070	secA	http://www.genome.jp/dbget-bin/www_bget?ko:K03070	ko03060	Protein export	GO:0016020;GO:0017038;GO:0006605;GO:0006886;GO:0005524	cellular_component membrane | biological_process protein import | biological_process protein targeting | biological_process intracellular protein transport | molecular_function ATP binding	PF07516;PF07517;PF01043	SecA preprotein cross-linking domain | SecA Wing and Scaffold domain | SecA DEAD-like domain	IPR000185;IPR011115;IPR011116;IPR011130;IPR014001;IPR014018;IPR020937;IPR027417;IPR036266;IPR036670;IPR044722	Protein translocase subunit SecA | SecA DEAD-like, N-terminal | SecA Wing/Scaffold | SecA, preprotein cross-linking domain | Helicase superfamily 1/2, ATP-binding domain | SecA motor DEAD | SecA conserved site | P-loop containing nucleoside triphosphate hydrolase | SecA, Wing/Scaffold superfamily | SecA, preprotein cross-linking domain superfamily | SecA, C-terminal helicase domain	--	--
FxaCL_131g0003790	chr1-3-1	1848416	1848531	116	intron	intron	XP_004287387.1	PREDICTED: tudor domain-containing protein 3-like isoform X1 [Fragaria vesca subsp. vesca]	--	--	tr|A0A2P6RJ93|A0A2P6RJ93_ROSCH	Putative RecQ mediated genome instability protein OS=Rosa chinensis OX=74649 GN=RchiOBHm_Chr2g0089761 PE=4 SV=1	KOG3683	Uncharacterized conserved protein	[S]	K18404	TDRD3	http://www.genome.jp/dbget-bin/www_bget?ko:K18404	--	--	--	--	PF08585	RecQ mediated genome instability protein	IPR013894;IPR033472;IPR042470	RecQ mediated genome instability protein 1, N-terminal | RecQ mediated genome instability protein 1-like, N-terminal helical domain | RecQ mediated genome instability protein, N-terminal OB-fold superfamily	--	--
FxaCL_131g0003800	chr1-3-1	1848416	1848531	116	upstream	upstream	XP_004287388.1	PREDICTED: transmembrane protein 19-like isoform X2 [Fragaria vesca subsp. vesca]	sp|Q0WP96|PGR_ARATH	Protein PGR OS=Arabidopsis thaliana OX=3702 GN=PGR PE=2 SV=1	tr|A0A2P6RJC1|A0A2P6RJC1_ROSCH	Uncharacterized protein OS=Rosa chinensis OX=74649 GN=RchiOBHm_Chr2g0089771 PE=3 SV=1	KOG4491	Predicted membrane protein	[S]	--	--	--	--	--	GO:0016020	cellular_component membrane	PF01940	Integral membrane protein DUF92	IPR002794	Protein of unknown function DUF92, TMEM19	--	--
FxaCL_131g0029460	chr1-3-1	19577585	19577740	156	downstream	downstream	XP_004288568.1	PREDICTED: receptor-like serine/threonine-protein kinase ALE2 [Fragaria vesca subsp. vesca]	sp|Q8RWW0|ALE2_ARATH	Receptor-like serine/threonine-protein kinase ALE2 OS=Arabidopsis thaliana OX=3702 GN=ALE2 PE=1 SV=1	tr|A0A2P6RFI6|A0A2P6RFI6_ROSCH	Protein kinase domain-containing protein OS=Rosa chinensis OX=74649 GN=RchiOBHm_Chr3g0487601 PE=4 SV=1	KOG1187	Serine/threonine protein kinase	[T]	--	--	--	--	--	GO:0004672;GO:0005524;GO:0006468	molecular_function protein kinase activity | molecular_function ATP binding | biological_process protein phosphorylation	PF07714	Protein tyrosine and serine/threonine kinase	IPR000719;IPR001245;IPR011009;IPR017441	Protein kinase domain | Serine-threonine/tyrosine-protein kinase, catalytic domain | Protein kinase-like domain superfamily | Protein kinase, ATP binding site	--	--
FxaCL_131g0029470	chr1-3-1	19577585	19577740	156	intron	intron	XP_004289562.1	PREDICTED: uncharacterized protein LOC101297681 isoform X1 [Fragaria vesca subsp. vesca]	--	--	tr|A0A6P5SUF0|A0A6P5SUF0_PRUAV	uncharacterized protein LOC110762180 isoform X2 OS=Prunus avium OX=42229 GN=LOC110762180 PE=4 SV=1	--	--	--	--	--	--	--	--	--	--	--	--	--	--	--	--
FxaCL_131g0029850	chr1-3-1	20107163	20107354	192	intron	intron	XP_004288387.1	PREDICTED: FH protein interacting protein FIP2 isoform X1 [Fragaria vesca subsp. vesca]	sp|Q9SE95|FIP2_ARATH	FH protein interacting protein FIP2 OS=Arabidopsis thaliana OX=3702 GN=FIP2 PE=1 SV=1	tr|A0A2P6RHH4|A0A2P6RHH4_ROSCH	Putative chromatin remodeling & transcription regulator BTB-POZ family OS=Rosa chinensis OX=74649 GN=RchiOBHm_Chr3g0496431 PE=4 SV=1	KOG1665	AFH1-interacting protein FIP2, contains BTB/POZ domain and pentapeptide repeats	[R]	K21919	KCTD9	http://www.genome.jp/dbget-bin/www_bget?ko:K21919	--	--	GO:0005515;GO:0051260	molecular_function protein binding | biological_process protein homooligomerization	PF00805;PF02214	BTB/POZ domain | Pentapeptide repeats (8 copies)	IPR000210;IPR001646;IPR003131;IPR011333	BTB/POZ domain | Pentapeptide repeat | Potassium channel tetramerisation-type BTB domain | SKP1/BTB/POZ domain superfamily	--	--
FxaCL_131g0030410	chr1-3-1	20942427	20942528	102	downstream	downstream	XP_004287206.1	PREDICTED: probable S-sulfocysteine synthase, chloroplastic isoform X1 [Fragaria vesca subsp. vesca]	sp|O22682|CYSK4_ARATH	S-sulfo-L-cysteine synthase (O-acetyl-L-serine-dependent), chloroplastic OS=Arabidopsis thaliana OX=3702 GN=CS26 PE=1 SV=1	tr|A0A2P6RHA7|A0A2P6RHA7_ROSCH	Cysteine synthase OS=Rosa chinensis OX=74649 GN=RchiOBHm_Chr3g0495741 PE=3 SV=1	KOG1252	Cystathionine beta-synthase and related enzymes	[E]	K22846	CS26	http://www.genome.jp/dbget-bin/www_bget?ko:K22846	ko00270	Cysteine and methionine metabolism	GO:0006535;GO:0004124	biological_process cysteine biosynthetic process from serine | molecular_function cysteine synthase activity	PF00291	Pyridoxal-phosphate dependent enzyme	IPR001216;IPR001926;IPR005856;IPR005859;IPR036052	Cysteine synthase/cystathionine beta-synthase, pyridoxal-phosphate attachment site | Tryptophan synthase beta chain-like, PALP domain | Cysteine synthase | Cysteine synthase CysK | Tryptophan synthase beta chain-like, PALP domain superfamily	--	--
FxaCL_131g0030420	chr1-3-1	20997057	20997235	179	intron	intron	PWZ21724.1	Leucine aminopeptidase 2, chloroplastic [Zea mays]	--	--	tr|A0A7J8UD69|A0A7J8UD69_9ROSI	UBA domain-containing protein (Fragment) OS=Gossypium klotzschianum OX=34286 GN=Goklo_016120 PE=4 SV=1	KOG2699	Predicted ubiquitin regulatory protein	[O]	--	--	--	--	--	--	--	--	--	--	--	--	--
FxaCL_131g0030600	chr1-3-1	21375713	21375815	103	upstream	upstream	--	--	--	--	--	--	--	--	--	--	--	--	--	--	--	--	--	--	--	--	--	--
FxaCL_131g0030900	chr1-3-1	21709071	21709235	165	upstream	intron	XP_011470969.1	PREDICTED: transcription elongation factor SPT6 [Fragaria vesca subsp. vesca]	sp|A8MS85|SPT61_ARATH	Transcription elongation factor SPT6 homolog OS=Arabidopsis thaliana OX=3702 GN=SPT6 PE=1 SV=1	tr|A0A2P6RH07|A0A2P6RH07_ROSCH	Transcription elongation factor spt6 OS=Rosa chinensis OX=74649 GN=RchiOBHm_Chr3g0494601 PE=3 SV=1	KOG1856	Transcription elongation factor SPT6	[A]	K11292	SUPT6H, SPT6	http://www.genome.jp/dbget-bin/www_bget?ko:K11292	--	--	GO:0006139;GO:0003676;GO:0032968	biological_process nucleobase-containing compound metabolic process | molecular_function nucleic acid binding | biological_process positive regulation of transcription elongation by RNA polymerase II	PF14635;PF14633;PF14632;PF14639;PF17674	Holliday-junction resolvase-like of SPT6 | Acidic N-terminal SPT6 | SH2 domain | HHH domain | Helix-hairpin-helix motif	IPR003029;IPR006641;IPR010994;IPR012337;IPR012340;IPR017072;IPR022967;IPR023319;IPR023323;IPR028083;IPR028231;IPR032706;IPR035018;IPR035019;IPR035420;IPR036860;IPR037027;IPR041692;IPR042066	S1 domain | YqgF/RNase H-like domain | RuvA domain 2-like | Ribonuclease H-like superfamily | Nucleic acid-binding, OB-fold | Transcription elongation factor Spt6 | RNA-binding domain, S1 | Tex-like protein, HTH domain superfamily | Tex-like domain superfamily | Spt6 acidic, N-terminal domain | Transcription elongation factor Spt6, YqgF domain | Transcription elongation factor Spt6, helix-hairpin…	--	--
FxaCL_131g0031260	chr1-3-1	22448129	22448277	149	downstream	downstream	XP_050113243.1	uncharacterized protein LOC126591556 [Malus sylvestris]	--	--	tr|A0A314XQN7|A0A314XQN7_PRUYE	Uncharacterized protein OS=Prunus yedoensis var. nudiflora OX=2094558 GN=Pyn_14851 PE=4 SV=1	--	--	--	--	--	--	--	--	--	--	--	--	--	--	--	--
FxaCL_131g0004690	chr1-3-1	2266491	2266630	140	downstream	downstream	XP_011458878.1	PREDICTED: multiprotein-bridging factor 1c [Fragaria vesca subsp. vesca]	sp|Q9LV58|MBF1C_ARATH	Multiprotein-bridging factor 1c OS=Arabidopsis thaliana OX=3702 GN=MBF1C PE=1 SV=1	tr|A0A2P6RJI1|A0A2P6RJI1_ROSCH	Putative transcription factor Lambda-DB family OS=Rosa chinensis OX=74649 GN=RchiOBHm_Chr2g0090751 PE=4 SV=1	KOG3398	Transcription factor MBF1	[K]	K03627	MBF1	http://www.genome.jp/dbget-bin/www_bget?ko:K03627	--	--	GO:0003677	molecular_function DNA binding	PF01381;PF08523	Multiprotein bridging factor 1 | Helix-turn-helix	IPR001387;IPR010982;IPR013729	Cro/C1-type helix-turn-helix domain | Lambda repressor-like, DNA-binding domain superfamily | Multiprotein bridging factor 1, N-terminal	--	--
FxaCL_131g0004700	chr1-3-1	2266491	2266630	140	upstream	upstream	XP_004288694.1	PREDICTED: ARF guanine-nucleotide exchange factor GNL2 [Fragaria vesca subsp. vesca]	sp|F4K2K3|GNL2_ARATH	ARF guanine-nucleotide exchange factor GNL2 OS=Arabidopsis thaliana OX=3702 GN=GNL2 PE=2 SV=1	tr|A0A6J5VRB4|A0A6J5VRB4_PRUAR	SEC7 domain-containing protein OS=Prunus armeniaca OX=36596 GN=CURHAP_LOCUS46647 PE=4 SV=1	KOG0928	Pattern-formation protein/guanine nucleotide exchange factor	[U]	K18443	GBF1	http://www.genome.jp/dbget-bin/www_bget?ko:K18443	ko04144	Endocytosis	GO:0005085;GO:0032012	molecular_function guanyl-nucleotide exchange factor activity | biological_process regulation of ARF protein signal transduction	PF12783;PF01369	Sec7 domain | Guanine nucleotide exchange factor in Golgi transport N-terminal	IPR000904;IPR023394;IPR027417;IPR032691;IPR035999	Sec7 domain | Sec7, C-terminal domain superfamily | P-loop containing nucleoside triphosphate hydrolase | Mon2/Sec7/BIG1-like, HUS domain | Sec7 domain superfamily	--	--
FxaCL_131g0004680	chr1-3-1	2266491	2266630	140	downstream	downstream	XP_004287088.1	PREDICTED: aldehyde dehydrogenase family 2 member C4-like [Fragaria vesca subsp. vesca]	sp|Q56YU0|AL2C4_ARATH	Aldehyde dehydrogenase family 2 member C4 OS=Arabidopsis thaliana OX=3702 GN=ALDH2C4 PE=1 SV=2	tr|A0A2P6RJI6|A0A2P6RJI6_ROSCH	Putative oxidoreductase OS=Rosa chinensis OX=74649 GN=RchiOBHm_Chr2g0090741 PE=3 SV=1	KOG2450	Aldehyde dehydrogenase	[C]	K12355	REF1	http://www.genome.jp/dbget-bin/www_bget?ko:K12355	ko00940	Phenylpropanoid biosynthesis	GO:0016491;GO:0016620	molecular_function oxidoreductase activity | molecular_function oxidoreductase activity, acting on the aldehyde or oxo group of donors, NAD or NADP as acceptor	PF00171	Aldehyde dehydrogenase family	IPR015590;IPR016160;IPR016161;IPR016162;IPR016163;IPR029510	Aldehyde dehydrogenase domain | Aldehyde dehydrogenase, cysteine active site | Aldehyde/histidinol dehydrogenase | Aldehyde dehydrogenase, N-terminal | Aldehyde dehydrogenase, C-terminal | Aldehyde dehydrogenase, glutamic acid active site	--	--
FxaCL_131g0031480	chr1-3-1	22765798	22765926	129	upstream	upstream	XP_004288382.1	PREDICTED: protein ETHYLENE INSENSITIVE 3 [Fragaria vesca subsp. vesca]	sp|O24606|EIN3_ARATH	Protein ETHYLENE INSENSITIVE 3 OS=Arabidopsis thaliana OX=3702 GN=EIN3 PE=1 SV=1	tr|A0A2P6QF15|A0A2P6QF15_ROSCH	Putative transcription factor EIL family OS=Rosa chinensis OX=74649 GN=RchiOBHm_Chr5g0049961 PE=3 SV=1	LSE1272	A Unnamed protein	[X]	K14514	EIN3	http://www.genome.jp/dbget-bin/www_bget?ko:K14514	ko04016;ko04075	MAPK signaling pathway - plant | Plant hormone signal transduction	GO:0003700;GO:0005634	molecular_function DNA-binding transcription factor activity | cellular_component nucleus	PF04873	Ethylene insensitive 3	IPR006957;IPR023278;IPR047091	Ethylene insensitive 3 | Ethylene insensitive 3-like protein, DNA-binding domain superfamily | Ethylene insensitive 3-like, DNA-binding domain	EIL	http://plntfdb.bio.uni-potsdam.de/v3.0/fam_mem.php?family_id=EIL
FxaCL_131g0031630	chr1-3-1	23017040	23017207	168	downstream	downstream	XP_004288581.1	PREDICTED: transcription initiation factor TFIID subunit 1 isoform X1 [Fragaria vesca subsp. vesca]	sp|Q8LRK9|TAF1_ARATH	Transcription initiation factor TFIID subunit 1 OS=Arabidopsis thaliana OX=3702 GN=TAF1 PE=1 SV=1	tr|A0A2P6RGJ6|A0A2P6RGJ6_ROSCH	Putative chromatin remodeler Bromodomain family OS=Rosa chinensis OX=74649 GN=RchiOBHm_Chr3g0492481 PE=3 SV=1	KOG0008	Transcription initiation factor TFIID, subunit TAF1	[K]	K03125	TAF1	http://www.genome.jp/dbget-bin/www_bget?ko:K03125	ko03022	Basal transcription factors	GO:0005515;GO:0001091;GO:0004402;GO:0005669;GO:0006366;GO:0017025	molecular_function protein binding | molecular_function RNA polymerase II general transcription initiation factor binding | molecular_function histone acetyltransferase activity | cellular_component transcription factor TFIID complex | biological_process transcription by RNA polymerase II | molecular_function TBP-class protein binding	PF09247;PF00240;PF00439;PF12157	TATA box-binding protein binding | Bromodomain | Ubiquitin family | Protein of unknown function (DUF3591)	IPR000626;IPR001487;IPR009067;IPR018359;IPR022591;IPR029071;IPR036427;IPR036741;IPR040240	Ubiquitin-like domain | Bromodomain | TAFII-230 TBP-binding | Bromodomain, conserved site | Transcription initiation factor TFIID subunit 1, histone acetyltransferase domain | Ubiquitin-like domain superfamily | Bromodomain-like superfamily | TAFII-230 TBP-binding domain superfamily | Transcription initiation factor TFIID subunit 1	--	--
FxaCL_131g0031890	chr1-3-1	23344161	23344345	185	intron	intron	XP_040371759.1	probable aspartyl aminopeptidase isoform X1 [Rosa chinensis]	sp|B9RAJ0|DNPEP_RICCO	Probable aspartyl aminopeptidase OS=Ricinus communis OX=3988 GN=RCOM_1506700 PE=2 SV=2	tr|A0A2P6SBT9|A0A2P6SBT9_ROSCH	Putative aspartyl aminopeptidase OS=Rosa chinensis OX=74649 GN=RchiOBHm_Chr1g0332601 PE=3 SV=1	KOG2596	Aminopeptidase I zinc metalloprotease (M18)	[E]	K01267	DNPEP	http://www.genome.jp/dbget-bin/www_bget?ko:K01267	--	--	GO:0004177;GO:0006508;GO:0008270	molecular_function aminopeptidase activity | biological_process proteolysis | molecular_function zinc ion binding	PF02127	Aminopeptidase I zinc metalloprotease (M18)	IPR001948;IPR023358	Peptidase M18 | Peptidase M18, domain 2	--	--
FxaCL_131g0032380	chr1-3-1	23883665	23883865	201	downstream	downstream	--	--	--	--	--	--	--	--	--	--	--	--	--	--	--	--	--	--	--	--	--	--
FxaCL_131g0032550	chr1-3-1	24028842	24028953	112	intron	intron	XP_040371759.1	probable aspartyl aminopeptidase isoform X1 [Rosa chinensis]	sp|B9RAJ0|DNPEP_RICCO	Probable aspartyl aminopeptidase OS=Ricinus communis OX=3988 GN=RCOM_1506700 PE=2 SV=2	tr|A0A2P6SBT9|A0A2P6SBT9_ROSCH	Putative aspartyl aminopeptidase OS=Rosa chinensis OX=74649 GN=RchiOBHm_Chr1g0332601 PE=3 SV=1	KOG2596	Aminopeptidase I zinc metalloprotease (M18)	[E]	K01267	DNPEP	http://www.genome.jp/dbget-bin/www_bget?ko:K01267	--	--	GO:0004177;GO:0006508;GO:0008270	molecular_function aminopeptidase activity | biological_process proteolysis | molecular_function zinc ion binding	PF02127	Aminopeptidase I zinc metalloprotease (M18)	IPR001948	Peptidase M18	--	--
FxaCL_131g0032860	chr1-3-1	24623607	24623731	125	upstream	upstream	--	--	--	--	--	--	--	--	--	--	--	--	--	--	--	--	--	--	--	--	--	--
FxaCL_131g0000450	chr1-3-1	251664	251774	111	intron	intron	CAN80193.1	hypothetical protein VITISV_017236 [Vitis vinifera]	sp|K7NBW3|74AC1_SIRGR	Mogroside IE synthase OS=Siraitia grosvenorii OX=190515 GN=UGT74AC1 PE=1 SV=1	tr|A5AKR8|A5AKR8_VITVI	UDP-glycosyltransferases domain-containing protein OS=Vitis vinifera OX=29760 GN=VITISV_017236 PE=3 SV=1	KOG1192	UDP-glucuronosyl and UDP-glucosyl transferase	[GC]	--	--	--	--	--	GO:0008194	molecular_function UDP-glycosyltransferase activity	PF00201	UDP-glucoronosyl and UDP-glucosyl transferase	IPR002213;IPR035595	UDP-glucuronosyl/UDP-glucosyltransferase | UDP-glycosyltransferase family, conserved site	--	--
FxaCL_131g0033490	chr1-3-1	25388237	25388366	130	upstream	upstream	XP_004309786.1	PREDICTED: NAC domain-containing protein 77-like [Fragaria vesca subsp. vesca]	sp|Q9FK44|NAC87_ARATH	NAC domain-containing protein 87 OS=Arabidopsis thaliana OX=3702 GN=NAC087 PE=2 SV=1	tr|A0A2P6RHQ9|A0A2P6RHQ9_ROSCH	Putative transcription factor NAM family OS=Rosa chinensis OX=74649 GN=RchiOBHm_Chr3g0497471 PE=4 SV=1	LSE0117	A No apical meristem (NAM) developmental protein and related proteins	[S]	--	--	--	--	--	GO:0003677;GO:0006355	molecular_function DNA binding | biological_process regulation of DNA-templated transcription	PF02365	No apical meristem (NAM) protein	IPR003441;IPR036093	NAC domain | NAC domain superfamily	NAC	http://plntfdb.bio.uni-potsdam.de/v3.0/fam_mem.php?family_id=NAC
FxaCL_131g0006050	chr1-3-1	2932711	2932858	148	intron	intron	XP_004287498.1	PREDICTED: ATP-dependent 6-phosphofructokinase 3-like [Fragaria vesca subsp. vesca]	sp|Q94AA4|PFKA3_ARATH	ATP-dependent 6-phosphofructokinase 3 OS=Arabidopsis thaliana OX=3702 GN=PFK3 PE=1 SV=1	tr|A0A2P6RJY7|A0A2P6RJY7_ROSCH	ATP-dependent 6-phosphofructokinase OS=Rosa chinensis OX=74649 GN=PFK PE=3 SV=1	KOG2440	Pyrophosphate-dependent phosphofructo-1-kinase	[G]	K00850	pfkA, PFK	http://www.genome.jp/dbget-bin/www_bget?ko:K00850	ko03018;ko00052;ko00030;ko00051;ko00010	RNA degradation | Galactose metabolism | Pentose phosphate pathway | Fructose and mannose metabolism | Glycolysis / Gluconeogenesis	GO:0003872;GO:0006096	molecular_function 6-phosphofructokinase activity | biological_process glycolytic process	PF00365	Phosphofructokinase	IPR000023;IPR035966	Phosphofructokinase domain | Phosphofructokinase superfamily	--	--
FxaCL_131g0000900	chr1-3-1	435952	436056	105	downstream	downstream	XP_011462746.1	PREDICTED: F-box/FBD/LRR-repeat protein At5g22660-like isoform X1 [Fragaria vesca subsp. vesca]	sp|Q9FNJ5|FDL31_ARATH	F-box/FBD/LRR-repeat protein At5g22660 OS=Arabidopsis thaliana OX=3702 GN=At5g22660 PE=2 SV=1	tr|A0A251PMR2|A0A251PMR2_PRUPE	FBD domain-containing protein OS=Prunus persica OX=3760 GN=PRUPE_4G158900 PE=4 SV=1	LSE0003	A F-box and FBD-domains	[R]	--	--	--	--	--	GO:0005515	molecular_function protein binding	PF00646;PF08387	F-box domain | FBD	IPR001810;IPR006566;IPR036047	F-box domain | FBD domain | F-box-like domain superfamily	--	--
FxaCL_131g0000910	chr1-3-1	435952	436056	105	upstream	upstream	XP_004287136.1	PREDICTED: probable cyclic nucleotide-gated ion channel 5 [Fragaria vesca subsp. vesca]	sp|Q8RWS9|CNGC5_ARATH	Probable cyclic nucleotide-gated ion channel 5 OS=Arabidopsis thaliana OX=3702 GN=CNGC5 PE=2 SV=1	tr|A0A2P6RI63|A0A2P6RI63_ROSCH	Putative IQ motif, EF-hand binding, potassium channel, voltage-dependent, EAG/ELK/ERG OS=Rosa chinensis OX=74649 GN=RchiOBHm_Chr2g0085581 PE=3 SV=1	KOG0498	K+-channel ERG and related proteins, contain PAS/PAC sensor domain	[PT]	K05391	CNGC	http://www.genome.jp/dbget-bin/www_bget?ko:K05391	ko04626	Plant-pathogen interaction	GO:0005515;GO:0005249;GO:0006813;GO:0016020;GO:0005216;GO:0006811;GO:0055085	molecular_function protein binding | molecular_function voltage-gated potassium channel activity | biological_process potassium ion transport | cellular_component membrane | molecular_function monoatomic ion channel activity | biological_process monoatomic ion transport | biological_process transmembrane transport	PF00520;PF00027	Ion transport protein | Cyclic nucleotide-binding domain	IPR000048;IPR000595;IPR003938;IPR005821;IPR014710;IPR018490	IQ motif, EF-hand binding site | Cyclic nucleotide-binding domain | Potassium channel, voltage-dependent, EAG/ELK/ERG | Ion transport domain | RmlC-like jelly roll fold | Cyclic nucleotide-binding domain superfamily	--	--
FxaCL_131g0001410	chr1-3-1	661907	662023	117	intron	intron	XP_004287216.1	PREDICTED: DCN1-like protein 5 [Fragaria vesca subsp. vesca]	sp|Q9MBG8|AAR3_ARATH	Defective in cullin neddylation protein AAR3 OS=Arabidopsis thaliana OX=3702 GN=AAR3 PE=2 SV=1	tr|A0A2P6RIE7|A0A2P6RIE7_ROSCH	Defective in cullin neddylation protein OS=Rosa chinensis OX=74649 GN=RchiOBHm_Chr2g0086341 PE=4 SV=1	KOG3077	Uncharacterized conserved protein	[S]	K17824	DCUN1D4_5	http://www.genome.jp/dbget-bin/www_bget?ko:K17824	--	--	--	--	PF03556	Cullin binding	IPR005176;IPR014764;IPR042460	Potentiating neddylation domain | Defective-in-cullin neddylation protein | DCN1-like, PONY binding domain	--	--
FxaCL_131g0000090	chr1-3-1	73925	74057	133	exon	exon	XP_004288739.1	PREDICTED: ankyrin repeat protein SKIP35-like [Fragaria vesca subsp. vesca]	sp|Q9M1Y3|SKI35_ARATH	Ankyrin repeat protein SKIP35 OS=Arabidopsis thaliana OX=3702 GN=SKIP35 PE=1 SV=1	tr|A0A2P6RHU3|A0A2P6RHU3_ROSCH	Putative ankyrin repeat-containing domain-containing protein OS=Rosa chinensis OX=74649 GN=RchiOBHm_Chr2g0084351 PE=4 SV=1	LSE1954	A Unnamed protein	[X]	--	--	--	--	--	--	--	--	--	IPR036770;IPR044956	Ankyrin repeat-containing domain superfamily | Ankyrin repeat protein SKIP35	--	--
FxaCL_131g0001730	chr1-3-1	854474	854628	155	downstream	downstream	XP_004287235.1	PREDICTED: probable protein phosphatase 2C 27 [Fragaria vesca subsp. vesca]	sp|Q69QZ0|P2C27_ORYSJ	Probable protein phosphatase 2C 27 OS=Oryza sativa subsp. japonica OX=39947 GN=Os02g0799000 PE=2 SV=1	tr|A0A2P6RIH3|A0A2P6RIH3_ROSCH	protein-serine/threonine phosphatase OS=Rosa chinensis OX=74649 GN=RchiOBHm_Chr2g0086781 PE=3 SV=1	KOG0698	Serine/threonine protein phosphatase	[T]	K14803	PTC2_3	http://www.genome.jp/dbget-bin/www_bget?ko:K14803	--	--	GO:0043169;GO:0004722;GO:0006470	molecular_function cation binding | molecular_function protein serine/threonine phosphatase activity | biological_process protein dephosphorylation	PF00481	Protein phosphatase 2C	IPR000222;IPR001932;IPR015655;IPR036457	PPM-type phosphatase, divalent cation binding | PPM-type phosphatase-like domain | Protein phosphatase 2C family | PPM-type phosphatase-like domain superfamily	DBP	http://plntfdb.bio.uni-potsdam.de/v3.0/fam_mem.php?family_id=DBP
FxaCL_141g0019630	chr1-4-1	10242222	10242346	125	downstream	downstream	--	--	--	--	--	--	--	--	--	--	--	--	--	--	--	--	--	--	--	--	--	--
FxaCL_141g0019850	chr1-4-1	10416758	10416925	168	upstream	upstream	XP_004288310.1	PREDICTED: auxin-responsive protein IAA9 [Fragaria vesca subsp. vesca]	sp|Q38827|IAA9_ARATH	Auxin-responsive protein IAA9 OS=Arabidopsis thaliana OX=3702 GN=IAA9 PE=1 SV=1	tr|A0A2P6RPK9|A0A2P6RPK9_ROSCH	Auxin-responsive protein OS=Rosa chinensis OX=74649 GN=RchiOBHm_Chr2g0109881 PE=3 SV=1	LSE0302	A Auxin-inducible protein	[TR]	K14484	IAA	http://www.genome.jp/dbget-bin/www_bget?ko:K14484	ko04075	Plant hormone signal transduction	GO:0005515;GO:0005634;GO:0006355	molecular_function protein binding | cellular_component nucleus | biological_process regulation of DNA-templated transcription	PF02309	AUX/IAA family	IPR000270;IPR003311;IPR033389	PB1 domain | AUX/IAA protein | AUX/IAA domain	--	--
FxaCL_141g0002240	chr1-4-1	1191204	1191373	170	downstream	NA	XP_004287255.2	PREDICTED: uncharacterized protein LOC101302485 [Fragaria vesca subsp. vesca]	sp|Q39224|SRG1_ARATH	Protein SRG1 OS=Arabidopsis thaliana OX=3702 GN=SRG1 PE=2 SV=1	tr|A0A2P6RIJ9|A0A2P6RIJ9_ROSCH	Putative codeine 3-O-demethylase OS=Rosa chinensis OX=74649 GN=RchiOBHm_Chr2g0087171 PE=3 SV=1	KOG0143	Iron/ascorbate family oxidoreductases	[QR]	--	--	--	--	--	--	--	PF03171;PF14226	non-haem dioxygenase in morphine synthesis N-terminal | 2OG-Fe(II) oxygenase superfamily	IPR005123;IPR026992;IPR027443;IPR044861	Oxoglutarate/iron-dependent dioxygenase | Non-haem dioxygenase N-terminal domain | Isopenicillin N synthase-like superfamily | Isopenicillin N synthase-like, Fe(2+) 2OG dioxygenase domain	--	--
FxaCL_141g0002250	chr1-4-1	1191204	1191373	170	intron	exon	XP_004287255.2	PREDICTED: uncharacterized protein LOC101302485 [Fragaria vesca subsp. vesca]	sp|D4N502|DIOX3_PAPSO	Codeine O-demethylase OS=Papaver somniferum OX=3469 GN=CODM PE=1 SV=1	tr|A0A2P6RIJ9|A0A2P6RIJ9_ROSCH	Putative codeine 3-O-demethylase OS=Rosa chinensis OX=74649 GN=RchiOBHm_Chr2g0087171 PE=3 SV=1	KOG0143	Iron/ascorbate family oxidoreductases	[QR]	--	--	--	--	--	--	--	PF03171;PF14226	non-haem dioxygenase in morphine synthesis N-terminal | 2OG-Fe(II) oxygenase superfamily	IPR005123;IPR026992;IPR027443;IPR044861	Oxoglutarate/iron-dependent dioxygenase | Non-haem dioxygenase N-terminal domain | Isopenicillin N synthase-like superfamily | Isopenicillin N synthase-like, Fe(2+) 2OG dioxygenase domain	--	--
FxaCL_141g0002560	chr1-4-1	1332773	1332924	152	intron	intron	XP_021816843.1	transcription elongation factor SPT6 homolog [Prunus avium]	sp|Q9CAM1|SPT62_ARATH	Transcription elongation factor SPT6-like OS=Arabidopsis thaliana OX=3702 GN=At1g63210 PE=1 SV=2	tr|A0A6P5ST43|A0A6P5ST43_PRUAV	Transcription elongation factor spt6 OS=Prunus avium OX=42229 GN=LOC110759122 PE=3 SV=1	KOG1856	Transcription elongation factor SPT6	[A]	K11292	SUPT6H, SPT6	http://www.genome.jp/dbget-bin/www_bget?ko:K11292	--	--	GO:0032968;GO:0003676;GO:0006139	biological_process positive regulation of transcription elongation by RNA polymerase II | molecular_function nucleic acid binding | biological_process nucleobase-containing compound metabolic process	PF17674;PF14635	Helix-hairpin-helix motif | HHH domain	IPR003029;IPR010994;IPR012337;IPR012340;IPR017072;IPR023323;IPR032706;IPR037027;IPR041692;IPR042066	S1 domain | RuvA domain 2-like | Ribonuclease H-like superfamily | Nucleic acid-binding, OB-fold | Transcription elongation factor Spt6 | Tex-like domain superfamily | Transcription elongation factor Spt6, helix-hairpin-helix motif | YqgF/RNase H-like domain superfamily | HHH domain 9 | Spt6, Death-like domain	--	--
FxaCL_141g0002700	chr1-4-1	1413389	1413505	117	intron	exon	--	--	--	--	--	--	--	--	--	--	--	--	--	--	--	--	--	--	--	--	--	--
FxaCL_141g0002710	chr1-4-1	1413389	1413505	117	upstream	upstream	XP_004287282.1	PREDICTED: probable galactinol--sucrose galactosyltransferase 6 [Fragaria vesca subsp. vesca]	sp|Q8RX87|RFS6_ARATH	Probable galactinol--sucrose galactosyltransferase 6 OS=Arabidopsis thaliana OX=3702 GN=RFS6 PE=2 SV=2	tr|A0A2P6RIR7|A0A2P6RIR7_ROSCH	galactinol--sucrose galactosyltransferase OS=Rosa chinensis OX=74649 GN=RchiOBHm_Chr2g0087631 PE=3 SV=1	LSE1325	A Unnamed protein	[X]	K06617	E2.4.1.82	http://www.genome.jp/dbget-bin/www_bget?ko:K06617	ko00052	Galactose metabolism	--	--	PF05691	Raffinose synthase or seed imbibition protein Sip1	IPR008811;IPR013785;IPR017853	Glycosyl hydrolases 36 | Aldolase-type TIM barrel | Glycoside hydrolase superfamily	--	--
FxaCL_141g0025680	chr1-4-1	14157654	14157804	151	upstream	upstream	--	--	--	--	--	--	--	--	--	--	--	--	--	--	--	--	--	--	--	--	--	--
FxaCL_141g0025690	chr1-4-1	14157654	14157804	151	upstream	upstream	--	--	--	--	--	--	--	--	--	--	--	--	--	--	--	--	--	--	--	--	--	--
FxaCL_141g0025670	chr1-4-1	14157654	14157804	151	downstream	downstream	XP_011466789.1	PREDICTED: UDP-glucuronate:xylan alpha-glucuronosyltransferase 1 [Fragaria vesca subsp. vesca]	sp|Q9LSB1|GUX1_ARATH	UDP-glucuronate:xylan alpha-glucuronosyltransferase 1 OS=Arabidopsis thaliana OX=3702 GN=GUX1 PE=2 SV=1	tr|A0A2P6RS81|A0A2P6RS81_ROSCH	Hexosyltransferase OS=Rosa chinensis OX=74649 GN=RchiOBHm_Chr2g0120261 PE=3 SV=1	KOG1950	Glycosyl transferase, family 8 - glycogenin	[G]	K20890	GUX	http://www.genome.jp/dbget-bin/www_bget?ko:K20890	--	--	GO:0016757	molecular_function glycosyltransferase activity	PF01501	Glycosyl transferase family 8	IPR002495;IPR029044	Glycosyl transferase, family 8 | Nucleotide-diphospho-sugar transferases	--	--
FxaCL_141g0002760	chr1-4-1	1456494	1456647	154	intron	exon	XP_004287284.1	PREDICTED: uncharacterized protein LOC101311216 [Fragaria vesca subsp. vesca]	--	--	tr|M5W301|M5W301_PRUPE	Uncharacterized protein OS=Prunus persica OX=3760 GN=PRUPE_7G248100 PE=4 SV=1	LSE1492	A Unnamed protein	[X]	--	--	--	--	--	GO:0005515;GO:0043130	molecular_function protein binding | molecular_function ubiquitin binding	PF02845	CUE domain	IPR003892;IPR009060	Ubiquitin system component CUE | UBA-like superfamily	--	--
FxaCL_141g0002770	chr1-4-1	1456494	1456647	154	downstream	downstream	XP_004287285.1	PREDICTED: calmodulin-like protein 3 [Fragaria vesca subsp. vesca]	sp|Q2QVI1|CML28_ORYSJ	Probable calcium-binding protein CML28 OS=Oryza sativa subsp. japonica OX=39947 GN=CML28 PE=2 SV=1	tr|A0A6B9ILW8|A0A6B9ILW8_FRAAN	Putative calcium-binding protein OS=Fragaria ananassa OX=3747 GN=CML3 PE=2 SV=1	KOG0027	Calmodulin and related proteins (EF-Hand superfamily)	[T]	--	--	--	--	--	GO:0005509	molecular_function calcium ion binding	PF13499	EF-hand domain pair	IPR002048;IPR011992;IPR018247	EF-hand domain | EF-hand domain pair | EF-Hand 1, calcium-binding site	--	--
FxaCL_141g0002770	chr1-4-1	1459874	1460088	215	downstream	downstream	XP_004287285.1	PREDICTED: calmodulin-like protein 3 [Fragaria vesca subsp. vesca]	sp|Q2QVI1|CML28_ORYSJ	Probable calcium-binding protein CML28 OS=Oryza sativa subsp. japonica OX=39947 GN=CML28 PE=2 SV=1	tr|A0A6B9ILW8|A0A6B9ILW8_FRAAN	Putative calcium-binding protein OS=Fragaria ananassa OX=3747 GN=CML3 PE=2 SV=1	KOG0027	Calmodulin and related proteins (EF-Hand superfamily)	[T]	--	--	--	--	--	GO:0005509	molecular_function calcium ion binding	PF13499	EF-hand domain pair	IPR002048;IPR011992;IPR018247	EF-hand domain | EF-hand domain pair | EF-Hand 1, calcium-binding site	--	--
FxaCL_141g0026500	chr1-4-1	14780696	14780892	197	intron	intron	XP_011465095.1	PREDICTED: DNA topoisomerase 3-alpha isoform X1 [Fragaria vesca subsp. vesca]	sp|Q9LVP1|TOP3A_ARATH	DNA topoisomerase 3-alpha OS=Arabidopsis thaliana OX=3702 GN=TOP3A PE=1 SV=1	tr|A0A2P6RSQ3|A0A2P6RSQ3_ROSCH	DNA topoisomerase OS=Rosa chinensis OX=74649 GN=RchiOBHm_Chr2g0122231 PE=3 SV=1	KOG1956	DNA topoisomerase III alpha	[L]	K03165	TOP3	http://www.genome.jp/dbget-bin/www_bget?ko:K03165	ko03440	Homologous recombination	GO:0003676;GO:0008270;GO:0003677;GO:0003916;GO:0006265;GO:0005694;GO:0003917	molecular_function nucleic acid binding | molecular_function zinc ion binding | molecular_function DNA binding | molecular_function DNA topoisomerase activity | biological_process DNA topological change | cellular_component chromosome | molecular_function DNA topoisomerase type I (single strand cut, ATP-independent) activity	PF01396;PF01131;PF06839;PF01751	Toprim domain | DNA topoisomerase | Topoisomerase DNA binding C4 zinc finger | GRF zinc finger	IPR000380;IPR001878;IPR003601;IPR003602;IPR006171;IPR010666;IPR013497;IPR013498;IPR013824;IPR013825;IPR013826;IPR023405;IPR023406;IPR034144;IPR036875	DNA topoisomerase, type IA | Zinc finger, CCHC-type | DNA topoisomerase, type IA, domain 2 | DNA topoisomerase, type IA, DNA-binding domain | TOPRIM domain | Zinc finger, GRF-type | DNA topoisomerase, type IA, central | DNA topoisomerase, type IA, zn finger | DNA topoisomerase, type IA, central region, subdomain 1 | DNA topoisomerase, type IA, central region, subdomain 2 | DNA topoisomerase, type…	--	--
FxaCL_141g0027100	chr1-4-1	15156792	15156931	140	downstream	downstream	XP_004305781.1	PREDICTED: agamous-like MADS-box protein AGL62 [Fragaria vesca subsp. vesca]	sp|Q9FKK2|AGL62_ARATH	Agamous-like MADS-box protein AGL62 OS=Arabidopsis thaliana OX=3702 GN=AGL62 PE=1 SV=1	tr|A0A2P6RZ65|A0A2P6RZ65_ROSCH	Putative transcription factor MADS-type1 family OS=Rosa chinensis OX=74649 GN=RchiOBHm_Chr2g0147681 PE=4 SV=1	KOG0014	MADS box transcription factor	[K]	K12412	MCM1	http://www.genome.jp/dbget-bin/www_bget?ko:K12412	--	--	GO:0003677;GO:0046983	molecular_function DNA binding | molecular_function protein dimerization activity	PF00319	SRF-type transcription factor (DNA-binding and dimerisation domain)	IPR002100;IPR036879	Transcription factor, MADS-box | Transcription factor, MADS-box superfamily	MADS	http://plntfdb.bio.uni-potsdam.de/v3.0/fam_mem.php?family_id=MADS
FxaCL_141g0027450	chr1-4-1	15430449	15430584	136	downstream	downstream	XP_004288481.2	PREDICTED: transcription factor HBP-1b(c38)-like [Fragaria vesca subsp. vesca]	--	--	tr|A0A2P6RT06|A0A2P6RT06_ROSCH	Putative transcription factor TGA like domain-containing protein OS=Rosa chinensis OX=74649 GN=RchiOBHm_Chr2g0123401 PE=4 SV=1	LSE0395	A Predicted transcription factor	[K]	--	--	--	--	--	GO:0006351;GO:0043565	biological_process DNA-templated transcription | molecular_function sequence-specific DNA binding	PF14144	Seed dormancy control	IPR025422	Transcription factor TGA like domain	--	--
FxaCL_141g0027740	chr1-4-1	15594434	15594556	123	intron	intron	XP_004309727.1	PREDICTED: LOW QUALITY PROTEIN: CBS domain-containing protein CBSCBSPB3-like [Fragaria vesca subsp. vesca]	sp|Q9LF97|Y3295_ARATH	CBS domain-containing protein CBSCBSPB3 OS=Arabidopsis thaliana OX=3702 GN=CBSCBSPB3 PE=1 SV=1	tr|A0A2P6RT55|A0A2P6RT55_ROSCH	Putative PB1 domain, CBS domain-containing protein OS=Rosa chinensis OX=74649 GN=RchiOBHm_Chr2g0123641 PE=4 SV=1	TWOG0235	Unnamed protein	[X]	--	--	--	--	--	GO:0005515	molecular_function protein binding	PF00571;PF00564	CBS domain | PB1 domain	IPR000270;IPR000644;IPR046342	PB1 domain | CBS domain | CBS domain superfamily	--	--
FxaCL_141g0027810	chr1-4-1	15660231	15660345	115	intron	intron	XP_004309732.2	PREDICTED: pentatricopeptide repeat-containing protein At1g08070-like [Fragaria vesca subsp. vesca]	sp|P0C899|PP271_ARATH	Putative pentatricopeptide repeat-containing protein At3g49142 OS=Arabidopsis thaliana OX=3702 GN=PCMP-H77 PE=3 SV=1	tr|A0A2P6RT45|A0A2P6RT45_ROSCH	Putative pentatricopeptide OS=Rosa chinensis OX=74649 GN=RchiOBHm_Chr2g0123701 PE=4 SV=1	KOG4197	FOG: PPR repeat	[R]	--	--	--	--	--	GO:0003723;GO:0009451;GO:0005515	molecular_function RNA binding | biological_process RNA modification | molecular_function protein binding	PF01535;PF20431;PF13812	Pentatricopeptide repeat domain | PPR repeat | E motif	IPR002885;IPR011990;IPR046848;IPR046960	Pentatricopeptide repeat | Tetratricopeptide-like helical domain superfamily | E motif | Pentatricopeptide repeat-containing protein At4g14850-like, plant	--	--
FxaCL_141g0027990	chr1-4-1	15853097	15853244	148	exon	downstream	XP_004289595.1	PREDICTED: transcription factor MYB29-like [Fragaria vesca subsp. vesca]	sp|A0A178VEK7|DUO1_ARATH	Transcription factor DUO1 OS=Arabidopsis thaliana OX=3702 GN=DUO1 PE=1 SV=1	tr|A0A2P6SF29|A0A2P6SF29_ROSCH	Putative transcription factor MYB-HB-like family OS=Rosa chinensis OX=74649 GN=RchiOBHm_Chr1g0346571 PE=4 SV=1	KOG0048	Transcription factor, Myb superfamily	[K]	K09422	MYBP	http://www.genome.jp/dbget-bin/www_bget?ko:K09422	--	--	--	--	PF13921	Myb-like DNA-binding domain	IPR001005;IPR009057;IPR017930	SANT/Myb domain | Homeobox-like domain superfamily | Myb domain	MYB-related	http://plntfdb.bio.uni-potsdam.de/v3.0/fam_mem.php?family_id=MYB-related
FxaCL_141g0028000	chr1-4-1	15853097	15853244	148	upstream	upstream	XP_011469743.1	PREDICTED: ultraviolet-B receptor UVR8 isoform X1 [Fragaria vesca subsp. vesca]	sp|Q9FN03|UVR8_ARATH	Ultraviolet-B receptor UVR8 OS=Arabidopsis thaliana OX=3702 GN=UVR8 PE=1 SV=1	tr|A0A2P6RT90|A0A2P6RT90_ROSCH	Putative regulator of chromosome condensation 1/beta-lactamase-inhibitor protein II OS=Rosa chinensis OX=74649 GN=RchiOBHm_Chr2g0123961 PE=4 SV=1	KOG1426	FOG: RCC1 domain	[S]	--	--	--	--	--	--	--	PF13540;PF00415	Regulator of chromosome condensation (RCC1) repeat	IPR000408;IPR009091	Regulator of chromosome condensation, RCC1 | Regulator of chromosome condensation 1/beta-lactamase-inhibitor protein II	--	--
FxaCL_141g0028090	chr1-4-1	15920414	15920595	182	intron	intron	XP_004288637.1	PREDICTED: ammonium transporter 3 member 1-like [Fragaria vesca subsp. vesca]	sp|Q84KJ6|AMT31_ORYSJ	Ammonium transporter 3 member 1 OS=Oryza sativa subsp. japonica OX=39947 GN=AMT3-1 PE=2 SV=1	tr|A0A2P6RET1|A0A2P6RET1_ROSCH	Ammonium transporter OS=Rosa chinensis OX=74649 GN=RchiOBHm_Chr3g0484601 PE=3 SV=1	KOG0682	Ammonia permease	[P]	K03320	amt, AMT, MEP	http://www.genome.jp/dbget-bin/www_bget?ko:K03320	--	--	GO:0008519;GO:0016020;GO:0072488	molecular_function ammonium transmembrane transporter activity | cellular_component membrane | biological_process ammonium transmembrane transport	PF00909	Ammonium Transporter Family	IPR001905;IPR018047;IPR024041;IPR029020	Ammonium transporter | Ammonium transporter, conserved site | Ammonium transporter AmtB-like domain | Ammonium/urea transporter	--	--
FxaCL_141g0028340	chr1-4-1	16099748	16099884	137	intron	intron	XP_004288645.1	PREDICTED: uncharacterized protein LOC101291867 [Fragaria vesca subsp. vesca]	--	--	tr|A0A2P6REW0|A0A2P6REW0_ROSCH	Putative histone deacetylation protein Rxt3 OS=Rosa chinensis OX=74649 GN=RchiOBHm_Chr3g0485021 PE=4 SV=1	KOG4843	Uncharacterized conserved protein	[S]	--	--	--	--	--	GO:0016575	biological_process histone deacetylation	PF08642	Histone deacetylation protein Rxt3	IPR013951;IPR036609	Histone deacetylation protein Rxt3 | LCCL domain superfamily	--	--
FxaCL_141g0029100	chr1-4-1	16678078	16678250	173	intron	intron	XP_004288342.1	PREDICTED: S-adenosylmethionine synthase 5 [Fragaria vesca subsp. vesca]	sp|A7NVX9|METK2_VITVI	S-adenosylmethionine synthase 2 OS=Vitis vinifera OX=29760 GN=METK2 PE=3 SV=1	tr|I1V8K6|I1V8K6_FRAAN	S-adenosylmethionine synthase OS=Fragaria ananassa OX=3747 GN=SAMase PE=2 SV=1	KOG1506	S-adenosylmethionine synthetase	[H]	K00789	metK	http://www.genome.jp/dbget-bin/www_bget?ko:K00789	ko00270	Cysteine and methionine metabolism	GO:0004478;GO:0006556;GO:0005524	molecular_function methionine adenosyltransferase activity | biological_process S-adenosylmethionine biosynthetic process | molecular_function ATP binding	PF00438;PF02773;PF02772	S-adenosylmethionine synthetase, C-terminal domain | S-adenosylmethionine synthetase, N-terminal domain | S-adenosylmethionine synthetase, central domain	IPR002133;IPR022628;IPR022629;IPR022630;IPR022631;IPR022636	S-adenosylmethionine synthetase | S-adenosylmethionine synthetase, N-terminal | S-adenosylmethionine synthetase, central domain | S-adenosylmethionine synthetase, C-terminal | S-adenosylmethionine synthetase, conserved site | S-adenosylmethionine synthetase superfamily	--	--
FxaCL_141g0003180	chr1-4-1	1721471	1721618	148	intron	intron	XP_004305751.2	PREDICTED: uncharacterized protein LOC101310148 [Fragaria vesca subsp. vesca]	--	--	tr|A0A5N5EYD0|A0A5N5EYD0_9ROSA	DUF4216 domain-containing protein OS=Pyrus ussuriensis x Pyrus communis OX=2448454 GN=D8674_031187 PE=4 SV=1	--	--	--	--	--	--	--	--	--	--	PF13952	Domain of unknown function (DUF4216)	IPR025312	Domain of unknown function DUF4216	--	--
FxaCL_141g0030000	chr1-4-1	17361340	17361475	136	intron	intron	--	--	--	--	--	--	--	--	--	K05864	PPID, CYPD	http://www.genome.jp/dbget-bin/www_bget?ko:K05864	--	--	--	--	--	--	--	--	--	--
FxaCL_141g0030010	chr1-4-1	17361340	17361475	136	upstream	upstream	XP_004288538.1	PREDICTED: pentatricopeptide repeat-containing protein At2g31400, chloroplastic [Fragaria vesca subsp. vesca]	sp|Q9SIC9|PP178_ARATH	Pentatricopeptide repeat-containing protein GUN1, chloroplastic OS=Arabidopsis thaliana OX=3702 GN=GUN1 PE=2 SV=1	tr|A0A2P6RFH5|A0A2P6RFH5_ROSCH	Putative Smr domain, tetratricopeptide-like helical domain-containing protein OS=Rosa chinensis OX=74649 GN=RchiOBHm_Chr3g0487361 PE=4 SV=1	KOG4197	FOG: PPR repeat	[R]	--	--	--	--	--	GO:0005515	molecular_function protein binding	PF13812;PF01535;PF13041	Pentatricopeptide repeat domain | PPR repeat family | PPR repeat	IPR002625;IPR002885;IPR011990;IPR036063	Smr domain | Pentatricopeptide repeat | Tetratricopeptide-like helical domain superfamily | Smr domain superfamily	--	--
FxaCL_141g0030200	chr1-4-1	17494052	17494187	136	upstream	upstream	XP_011469020.1	PREDICTED: uncharacterized protein LOC101297681 isoform X2 [Fragaria vesca subsp. vesca]	sp|Q93V51|PSE1_ARATH	Protein LEAD-SENSITIVE 1 OS=Arabidopsis thaliana OX=3702 GN=PSE1 PE=2 SV=1	tr|A0A2P6RFL8|A0A2P6RFL8_ROSCH	Uncharacterized protein OS=Rosa chinensis OX=74649 GN=RchiOBHm_Chr3g0487611 PE=4 SV=1	--	--	--	--	--	--	--	--	--	--	PF04970	Lecithin retinol acyltransferase	IPR007053	LRAT domain	--	--
FxaCL_141g0030300	chr1-4-1	17553272	17553417	146	downstream	NA	XP_004289564.1	PREDICTED: probable ADP-ribosylation factor GTPase-activating protein AGD11 [Fragaria vesca subsp. vesca]	sp|Q9FHP6|CAR1_ARATH	Protein C2-DOMAIN ABA-RELATED 1 OS=Arabidopsis thaliana OX=3702 GN=CAR1 PE=1 SV=1	tr|A0A2P6RGN2|A0A2P6RGN2_ROSCH	Putative C2 domain-containing protein OS=Rosa chinensis OX=74649 GN=RchiOBHm_Chr3g0492961 PE=3 SV=1	KOG1030	Predicted Ca2+-dependent phospholipid-binding protein	[R]	--	--	--	--	--	--	--	PF00168	C2 domain	IPR000008;IPR035892;IPR044562	C2 domain | C2 domain superfamily | Protein C2-DOMAIN ABA-RELATED	--	--
FxaCL_141g0030310	chr1-4-1	17553272	17553417	146	upstream	upstream	XP_011469065.1	PREDICTED: NAC domain-containing protein 86 isoform X1 [Fragaria vesca subsp. vesca]	sp|Q8H045|NAC54_ORYSJ	NAC domain-containing protein 54 OS=Oryza sativa subsp. japonica OX=39947 GN=NAC54 PE=2 SV=1	tr|A0A2P6RFU4|A0A2P6RFU4_ROSCH	Putative transcription factor NAM family OS=Rosa chinensis OX=74649 GN=RchiOBHm_Chr3g0488761 PE=4 SV=1	LSE0117	A No apical meristem (NAM) developmental protein and related proteins	[S]	--	--	--	--	--	GO:0003677;GO:0006355	molecular_function DNA binding | biological_process regulation of DNA-templated transcription	PF02365	No apical meristem (NAM) protein	IPR003441;IPR036093	NAC domain | NAC domain superfamily	NAC	http://plntfdb.bio.uni-potsdam.de/v3.0/fam_mem.php?family_id=NAC
FxaCL_141g0030670	chr1-4-1	17797542	17797658	117	exon	exon	--	--	--	--	--	--	--	--	--	--	--	--	--	--	--	--	--	--	--	--	--	--
FxaCL_141g0003260	chr1-4-1	1789982	1790127	146	downstream	downstream	XP_004287305.1	PREDICTED: EPIDERMAL PATTERNING FACTOR-like protein 8 [Fragaria vesca subsp. vesca]	--	--	tr|A0A2P6RIY7|A0A2P6RIY7_ROSCH	Epidermal patterning factor-like protein OS=Rosa chinensis OX=74649 GN=RchiOBHm_Chr2g0088241 PE=3 SV=1	--	--	--	--	--	--	--	--	GO:0010374	biological_process stomatal complex development	PF17181	Epidermal patterning factor proteins	IPR039455	EPIDERMAL PATTERNING FACTOR-like protein	--	--
FxaCL_141g0003250	chr1-4-1	1789982	1790127	146	downstream	downstream	XP_004287304.1	PREDICTED: CBL-interacting serine/threonine-protein kinase 24 [Fragaria vesca subsp. vesca]	sp|Q9LDI3|CIPKO_ARATH	CBL-interacting serine/threonine-protein kinase 24 OS=Arabidopsis thaliana OX=3702 GN=CIPK24 PE=1 SV=1	tr|A0A2P6RIU5|A0A2P6RIU5_ROSCH	non-specific serine/threonine protein kinase OS=Rosa chinensis OX=74649 GN=RchiOBHm_Chr2g0088231 PE=3 SV=1	KOG0583	Serine/threonine protein kinase	[T]	--	--	--	--	--	GO:0005524;GO:0004672;GO:0006468;GO:0007165	molecular_function ATP binding | molecular_function protein kinase activity | biological_process protein phosphorylation | biological_process signal transduction	PF03822;PF00069	Protein kinase domain | NAF domain	IPR000719;IPR004041;IPR008271;IPR011009;IPR017441;IPR018451	Protein kinase domain | NAF domain | Serine/threonine-protein kinase, active site | Protein kinase-like domain superfamily | Protein kinase, ATP binding site | NAF/FISL domain	--	--
FxaCL_141g0032180	chr1-4-1	18960081	18960229	149	upstream	upstream	XP_004289583.1	PREDICTED: potassium channel SKOR isoform X2 [Fragaria vesca subsp. vesca]	sp|Q9M8S6|SKOR_ARATH	Potassium channel SKOR OS=Arabidopsis thaliana OX=3702 GN=SKOR PE=1 SV=1	tr|A0A2P6RGF2|A0A2P6RGF2_ROSCH	Potassium channel OS=Rosa chinensis OX=74649 GN=RchiOBHm_Chr3g0492241 PE=3 SV=1	KOG0498	K+-channel ERG and related proteins, contain PAS/PAC sensor domain	[PT]	K21867	AKT, KAT, GORK, SKOR	http://www.genome.jp/dbget-bin/www_bget?ko:K21867	--	--	GO:0005515;GO:0005249;GO:0006813;GO:0016020;GO:0005216;GO:0006811;GO:0055085	molecular_function protein binding | molecular_function voltage-gated potassium channel activity | biological_process potassium ion transport | cellular_component membrane | molecular_function monoatomic ion channel activity | biological_process monoatomic ion transport | biological_process transmembrane transport	PF12796;PF11834;PF00027;PF00520	Ankyrin repeats (3 copies) | Ion transport protein | KHA, dimerisation domain of potassium ion channel | Cyclic nucleotide-binding domain	IPR000595;IPR002110;IPR003938;IPR005821;IPR014710;IPR018490;IPR021789;IPR036770;IPR045319	Cyclic nucleotide-binding domain | Ankyrin repeat | Potassium channel, voltage-dependent, EAG/ELK/ERG | Ion transport domain | RmlC-like jelly roll fold | Cyclic nucleotide-binding domain superfamily | KHA domain | Ankyrin repeat-containing domain superfamily | Potassium channel KAT/AKT	--	--
FxaCL_141g0003690	chr1-4-1	1972738	1972885	148	downstream	downstream	XP_004287344.1	PREDICTED: F-box/kelch-repeat protein At1g55270-like [Fragaria vesca subsp. vesca]	sp|Q93W93|FBK22_ARATH	F-box/kelch-repeat protein At1g55270 OS=Arabidopsis thaliana OX=3702 GN=At1g55270 PE=2 SV=1	tr|A0A2P6RJ37|A0A2P6RJ37_ROSCH	Putative F-box domain, galactose oxidase, beta-propeller OS=Rosa chinensis OX=74649 GN=RchiOBHm_Chr2g0089041 PE=4 SV=1	KOG1072	FOG: Kelch repeat	[R]	--	--	--	--	--	GO:0005515	molecular_function protein binding	PF01344	Kelch motif	IPR006652;IPR015915;IPR036047;IPR045887	Kelch repeat type 1 | Kelch-type beta propeller | F-box-like domain superfamily | Kelch repeat F-box protein SAGL1-like	--	--
FxaCL_141g0003700	chr1-4-1	1972738	1972885	148	upstream	upstream	--	--	--	--	--	--	--	--	--	--	--	--	--	--	--	--	--	--	--	--	--	--
FxaCL_141g0033560	chr1-4-1	20442010	20442152	143	downstream	downstream	XP_004309651.1	PREDICTED: polyglutamine-binding protein 1 isoform X1 [Fragaria vesca subsp. vesca]	--	--	tr|A0A2P6RH19|A0A2P6RH19_ROSCH	Putative WW domain-containing protein OS=Rosa chinensis OX=74649 GN=RchiOBHm_Chr3g0494671 PE=4 SV=1	KOG0152	Spliceosomal protein FBP11/Splicing factor PRP40	[A]	K12865	PQBP1, NPW38	http://www.genome.jp/dbget-bin/www_bget?ko:K12865	ko03040	Spliceosome	GO:0005515	molecular_function protein binding	PF00397	WW domain	IPR001202;IPR036020	WW domain | WW domain superfamily	--	--
FxaCL_141g0033560	chr1-4-1	20447929	20448042	114	downstream	downstream	XP_004309651.1	PREDICTED: polyglutamine-binding protein 1 isoform X1 [Fragaria vesca subsp. vesca]	--	--	tr|A0A2P6RH19|A0A2P6RH19_ROSCH	Putative WW domain-containing protein OS=Rosa chinensis OX=74649 GN=RchiOBHm_Chr3g0494671 PE=4 SV=1	KOG0152	Spliceosomal protein FBP11/Splicing factor PRP40	[A]	K12865	PQBP1, NPW38	http://www.genome.jp/dbget-bin/www_bget?ko:K12865	ko03040	Spliceosome	GO:0005515	molecular_function protein binding	PF00397	WW domain	IPR001202;IPR036020	WW domain | WW domain superfamily	--	--
FxaCL_141g0033790	chr1-4-1	20713040	20713176	137	downstream	downstream	--	--	--	--	--	--	--	--	--	--	--	--	--	--	--	--	--	--	--	--	--	--
FxaCL_141g0033800	chr1-4-1	20713040	20713176	137	upstream	upstream	--	--	--	--	--	--	--	--	--	--	--	--	--	--	--	--	--	--	--	--	--	--
FxaCL_141g0034100	chr1-4-1	20885175	20885281	107	downstream	downstream	XP_024162301.1	probable sucrose-phosphate synthase 4 isoform X2 [Rosa chinensis]	sp|F4JLK2|SPSA4_ARATH	Sucrose-phosphate synthase 4 OS=Arabidopsis thaliana OX=3702 GN=SPS4 PE=1 SV=1	tr|A0A2P6PKC6|A0A2P6PKC6_ROSCH	Sucrose-phosphate synthase OS=Rosa chinensis OX=74649 GN=RchiOBHm_Chr6g0249631 PE=3 SV=1	KOG0853	Glycosyltransferase	[M]	K00696	E2.4.1.14	http://www.genome.jp/dbget-bin/www_bget?ko:K00696	ko00500	Starch and sucrose metabolism	--	--	PF13579	Glycosyl transferase 4-like domain	IPR028098	Glycosyltransferase subfamily 4-like, N-terminal domain	--	--
FxaCL_141g0034110	chr1-4-1	20885175	20885281	107	upstream	upstream	XP_004292406.1	PREDICTED: plant intracellular Ras-group-related LRR protein 9-like [Fragaria vesca subsp. vesca]	sp|Q9FFJ3|PIRL1_ARATH	Plant intracellular Ras-group-related LRR protein 1 OS=Arabidopsis thaliana OX=3702 GN=PIRL1 PE=2 SV=1	tr|A0A2P6PKC8|A0A2P6PKC8_ROSCH	Putative leucine-rich repeat domain, L domain-containing protein OS=Rosa chinensis OX=74649 GN=RchiOBHm_Chr6g0249641 PE=4 SV=1	KOG0619	FOG: Leucine rich repeat	[R]	--	--	--	--	--	GO:0005515	molecular_function protein binding	PF13855	Leucine rich repeat	IPR001611;IPR003591;IPR032675	Leucine-rich repeat | Leucine-rich repeat, typical subtype | Leucine-rich repeat domain superfamily	--	--
FxaCL_141g0034370	chr1-4-1	21158799	21158908	110	downstream	downstream	XP_004303337.1	PREDICTED: serine/threonine-protein kinase CDL1 [Fragaria vesca subsp. vesca]	sp|B5X4Z9|STU_ARATH	Protein kinase STUNTED OS=Arabidopsis thaliana OX=3702 GN=STU PE=2 SV=1	tr|A0A2P6RGT0|A0A2P6RGT0_ROSCH	Protein kinase domain-containing protein OS=Rosa chinensis OX=74649 GN=RchiOBHm_Chr3g0493411 PE=4 SV=1	KOG1187	Serine/threonine protein kinase	[T]	K04733	IRAK4	http://www.genome.jp/dbget-bin/www_bget?ko:K04733	--	--	GO:0004672;GO:0006468;GO:0005524	molecular_function protein kinase activity | biological_process protein phosphorylation | molecular_function ATP binding	PF00069	Protein kinase domain	IPR000719;IPR008271;IPR011009;IPR046958	Protein kinase domain | Serine/threonine-protein kinase, active site | Protein kinase-like domain superfamily | Receptor-like cytosolic serine/threonine-protein kinase RBK1/2/STUNTED	--	--
FxaCL_141g0034380	chr1-4-1	21158799	21158908	110	downstream	downstream	XP_004303338.1	PREDICTED: polcalcin Nic t 1 [Fragaria vesca subsp. vesca]	sp|Q39419|POLC4_BETPN	Polcalcin Bet v 4 OS=Betula pendula OX=3505 GN=BETV4 PE=1 SV=1	tr|A0A2P6RGQ7|A0A2P6RGQ7_ROSCH	Putative EF-hand domain pair protein OS=Rosa chinensis OX=74649 GN=RchiOBHm_Chr3g0493401 PE=4 SV=1	KOG0027	Calmodulin and related proteins (EF-Hand superfamily)	[T]	K13448	CML	http://www.genome.jp/dbget-bin/www_bget?ko:K13448	ko04626	Plant-pathogen interaction	GO:0005509	molecular_function calcium ion binding	PF13499	EF-hand domain pair	IPR002048;IPR011992;IPR018247	EF-hand domain | EF-hand domain pair | EF-Hand 1, calcium-binding site	--	--
FxaCL_141g0034390	chr1-4-1	21158799	21158908	110	upstream	upstream	XP_050374308.1	probable fructokinase-6, chloroplastic [Potentilla anserina]	sp|Q9C524|SCRK6_ARATH	Probable fructokinase-6, chloroplastic OS=Arabidopsis thaliana OX=3702 GN=At1g66430 PE=2 SV=1	tr|A0A2P6RGR7|A0A2P6RGR7_ROSCH	Putative fructokinase OS=Rosa chinensis OX=74649 GN=RchiOBHm_Chr3g0493391 PE=3 SV=1	KOG2855	Ribokinase	[G]	K00847	E2.7.1.4, scrK	http://www.genome.jp/dbget-bin/www_bget?ko:K00847	ko00520;ko00500;ko00051	Amino sugar and nucleotide sugar metabolism | Starch and sucrose metabolism | Fructose and mannose metabolism	GO:0016773;GO:0016301	molecular_function phosphotransferase activity, alcohol group as acceptor | molecular_function kinase activity	PF00294	pfkB family carbohydrate kinase	IPR002139;IPR002173;IPR011611;IPR029056	Ribokinase/fructokinase | Carbohydrate/purine kinase, PfkB, conserved site | Carbohydrate kinase PfkB | Ribokinase-like	--	--
FxaCL_141g0034610	chr1-4-1	21367854	21368027	174	intron	exon	--	--	--	--	--	--	--	--	--	--	--	--	--	--	--	--	--	--	--	--	--	--
FxaCL_141g0034900	chr1-4-1	21554743	21554894	152	upstream	upstream	XP_004288391.1	PREDICTED: psbP domain-containing protein 6, chloroplastic [Fragaria vesca subsp. vesca]	sp|Q9LXX5|PPD6_ARATH	PsbP domain-containing protein 6, chloroplastic OS=Arabidopsis thaliana OX=3702 GN=PPD6 PE=1 SV=1	tr|A0A2P6RGK0|A0A2P6RGK0_ROSCH	Putative photosystem II OS=Rosa chinensis OX=74649 GN=RchiOBHm_Chr3g0492661 PE=4 SV=1	LSE0660	A Unnamed protein	[X]	--	--	--	--	--	GO:0005509;GO:0009523;GO:0009654;GO:0015979;GO:0019898	molecular_function calcium ion binding | cellular_component photosystem II | cellular_component photosystem II oxygen evolving complex | biological_process photosynthesis | cellular_component extrinsic component of membrane	PF01789	PsbP	IPR002683;IPR016123	PsbP, C-terminal | Mog1/PsbP, alpha/beta/alpha sandwich	--	--
FxaCL_141g0035280	chr1-4-1	21961352	21961470	119	upstream	exon	XP_050385677.1	uncharacterized protein LOC126802153 isoform X5 [Potentilla anserina]	--	--	tr|A0A2P6QTU7|A0A2P6QTU7_ROSCH	Putative ribonuclease H OS=Rosa chinensis OX=74649 GN=RchiOBHm_Chr4g0404581 PE=4 SV=1	--	--	--	K20667	CYP716A	http://www.genome.jp/dbget-bin/www_bget?ko:K20667	--	--	GO:0003676;GO:0004523	molecular_function nucleic acid binding | molecular_function RNA-DNA hybrid ribonuclease activity	PF13456	Reverse transcriptase-like	IPR002156;IPR036397;IPR044730	Ribonuclease H domain | Ribonuclease H superfamily | Ribonuclease H-like domain, plant type	--	--
FxaCL_141g0004330	chr1-4-1	2275702	2275901	200	downstream	downstream	XP_004288824.2	PREDICTED: pentatricopeptide repeat-containing protein At5g55740, chloroplastic [Fragaria vesca subsp. vesca]	sp|Q9FM64|PP431_ARATH	Pentatricopeptide repeat-containing protein At5g55740, chloroplastic OS=Arabidopsis thaliana OX=3702 GN=CRR21 PE=2 SV=1	tr|A0A6P5SNL1|A0A6P5SNL1_PRUAV	pentatricopeptide repeat-containing protein At5g55740, chloroplastic-like OS=Prunus avium OX=42229 GN=LOC110759873 PE=4 SV=1	KOG4197	FOG: PPR repeat	[R]	--	--	--	--	--	GO:0005515;GO:0003723;GO:0009451	molecular_function protein binding | molecular_function RNA binding | biological_process RNA modification	PF20430;PF01535;PF13041;PF20431	E motif | PPR repeat family | PPR repeat | E+ motif	IPR002885;IPR011990;IPR046848;IPR046849;IPR046960	Pentatricopeptide repeat | Tetratricopeptide-like helical domain superfamily | E motif | E+ motif | Pentatricopeptide repeat-containing protein At4g14850-like, plant	--	--
FxaCL_141g0004660	chr1-4-1	2461021	2461156	136	upstream	upstream	XP_004287399.1	PREDICTED: protein CONTINUOUS VASCULAR RING 1-like [Fragaria vesca subsp. vesca]	sp|F4IUE7|COV1_ARATH	Protein CONTINUOUS VASCULAR RING 1 OS=Arabidopsis thaliana OX=3702 GN=COV1 PE=1 SV=2	tr|A0A2P6RJF3|A0A2P6RJF3_ROSCH	Like-COV protein OS=Rosa chinensis OX=74649 GN=RchiOBHm_Chr2g0090091 PE=4 SV=1	LSE1428	A Unnamed protein	[X]	--	--	--	--	--	--	--	PF04367	Protein of unknown function (DUF502)	IPR007462	Protein CONTINUOUS VASCULAR RING 1-like	--	--
FxaCL_141g0004950	chr1-4-1	2611561	2611755	195	upstream	upstream	XP_004287410.1	PREDICTED: uncharacterized protein LOC101299224 [Fragaria vesca subsp. vesca]	sp|Q941B6|UBC37_ARATH	Probable ubiquitin-conjugating enzyme E2 37 OS=Arabidopsis thaliana OX=3702 GN=UBC37 PE=2 SV=2	tr|A0A2P6RJJ6|A0A2P6RJJ6_ROSCH	Putative aminoacyltransferase, E1 ubiquitin-activating enzyme OS=Rosa chinensis OX=74649 GN=RchiOBHm_Chr2g0090471 PE=4 SV=1	KOG0417	Ubiquitin-protein ligase	[O]	K13960	UBE2T, HSPC150	http://www.genome.jp/dbget-bin/www_bget?ko:K13960	--	--	--	--	PF00179	Ubiquitin-conjugating enzyme	IPR000608;IPR016135;IPR023313	Ubiquitin-conjugating enzyme E2 | Ubiquitin-conjugating enzyme/RWD-like | Ubiquitin-conjugating enzyme, active site	--	--
FxaCL_141g0004970	chr1-4-1	2621819	2621962	144	upstream	upstream	PRQ46575.1	hypothetical protein RchiOBHm_Chr2g0090511 [Rosa chinensis]	--	--	tr|A0A2P6RJI3|A0A2P6RJI3_ROSCH	Secreted protein OS=Rosa chinensis OX=74649 GN=RchiOBHm_Chr2g0090511 PE=4 SV=1	--	--	--	--	--	--	--	--	--	--	--	--	--	--	--	--
FxaCL_141g0005260	chr1-4-1	2790939	2791047	109	exon	exon	XP_004287084.1	PREDICTED: leucine-rich repeat extensin-like protein 4 [Fragaria vesca subsp. vesca]	sp|Q9SN46|LRX5_ARATH	Leucine-rich repeat extensin-like protein 5 OS=Arabidopsis thaliana OX=3702 GN=LRX5 PE=2 SV=2	tr|A0A6J0ZLK9|A0A6J0ZLK9_9ROSI	leucine-rich repeat extensin-like protein 4 OS=Herrania umbratica OX=108875 GN=LOC110410371 PE=4 SV=1	LSE0601	A Pollen extensin-like protein (Pex)	[M]	--	--	--	--	--	--	--	PF08263	Leucine rich repeat N-terminal domain	IPR013210;IPR032675	Leucine-rich repeat-containing N-terminal, plant-type | Leucine-rich repeat domain superfamily	--	--
FxaCL_141g0005270	chr1-4-1	2790939	2791047	109	downstream	downstream	--	--	--	--	--	--	--	--	--	--	--	--	--	--	--	--	--	--	--	--	--	--
FxaCL_141g0005270	chr1-4-1	2794502	2794635	134	downstream	downstream	--	--	--	--	--	--	--	--	--	--	--	--	--	--	--	--	--	--	--	--	--	--
FxaCL_141g0006110	chr1-4-1	3285771	3285919	149	intron	intron	XP_004287470.1	PREDICTED: probable protein phosphatase 2C 6 [Fragaria vesca subsp. vesca]	sp|Q0JLP9|P2C06_ORYSJ	Probable protein phosphatase 2C 6 OS=Oryza sativa subsp. japonica OX=39947 GN=PP2C06 PE=1 SV=1	tr|A0A2P6RJV9|A0A2P6RJV9_ROSCH	protein-serine/threonine phosphatase OS=Rosa chinensis OX=74649 GN=RchiOBHm_Chr2g0091801 PE=3 SV=1	KOG0698	Serine/threonine protein phosphatase	[T]	K14497	PP2C	http://www.genome.jp/dbget-bin/www_bget?ko:K14497	ko04016;ko04075	MAPK signaling pathway - plant | Plant hormone signal transduction	GO:0004722;GO:0006470;GO:0043169	molecular_function protein serine/threonine phosphatase activity | biological_process protein dephosphorylation | molecular_function cation binding	PF00481	Protein phosphatase 2C	IPR000222;IPR001932;IPR015655;IPR036457	PPM-type phosphatase, divalent cation binding | PPM-type phosphatase-like domain | Protein phosphatase 2C family | PPM-type phosphatase-like domain superfamily	DBP	http://plntfdb.bio.uni-potsdam.de/v3.0/fam_mem.php?family_id=DBP
FxaCL_141g0006480	chr1-4-1	3462124	3462245	122	upstream	upstream	XP_011469189.1	PREDICTED: uncharacterized protein LOC105352886 [Fragaria vesca subsp. vesca]	--	--	--	--	--	--	--	--	--	--	--	--	--	--	--	--	--	--	--	--
FxaCL_141g0006680	chr1-4-1	3551196	3551309	114	upstream	upstream	XP_004288903.1	PREDICTED: RING-H2 finger protein ATL68-like [Fragaria vesca subsp. vesca]	sp|Q9XF92|BRH1_ARATH	Brassinosteroid-responsive RING protein 1 OS=Arabidopsis thaliana OX=3702 GN=BRH1 PE=2 SV=1	tr|A0A2P6RJY5|A0A2P6RJY5_ROSCH	RING-type E3 ubiquitin transferase OS=Rosa chinensis OX=74649 GN=RchiOBHm_Chr2g0092331 PE=4 SV=1	KOG0800	FOG: Predicted E3 ubiquitin ligase	[O]	--	--	--	--	--	--	--	PF13639	Ring finger domain	IPR001841;IPR013083	Zinc finger, RING-type | Zinc finger, RING/FYVE/PHD-type	--	--
FxaCL_141g0006710	chr1-4-1	3573943	3574053	111	downstream	downstream	XP_011459525.1	PREDICTED: inositol oxygenase 4 [Fragaria vesca subsp. vesca]	sp|O82200|MIOX2_ARATH	Inositol oxygenase 2 OS=Arabidopsis thaliana OX=3702 GN=MIOX2 PE=1 SV=2	tr|A0A2P6RK10|A0A2P6RK10_ROSCH	Inositol oxygenase OS=Rosa chinensis OX=74649 GN=RchiOBHm_Chr2g0092361 PE=3 SV=1	KOG1573	Aldehyde reductase	[R]	K00469	MIOX	http://www.genome.jp/dbget-bin/www_bget?ko:K00469	ko00562;ko00053	Inositol phosphate metabolism | Ascorbate and aldarate metabolism	GO:0005506;GO:0005737;GO:0019310;GO:0050113	molecular_function iron ion binding | cellular_component cytoplasm | biological_process inositol catabolic process | molecular_function inositol oxygenase activity	PF05153	Myo-inositol oxygenase	IPR007828	Inositol oxygenase	--	--
FxaCL_141g0006710	chr1-4-1	3573944	3574054	111	downstream	downstream	XP_011459525.1	PREDICTED: inositol oxygenase 4 [Fragaria vesca subsp. vesca]	sp|O82200|MIOX2_ARATH	Inositol oxygenase 2 OS=Arabidopsis thaliana OX=3702 GN=MIOX2 PE=1 SV=2	tr|A0A2P6RK10|A0A2P6RK10_ROSCH	Inositol oxygenase OS=Rosa chinensis OX=74649 GN=RchiOBHm_Chr2g0092361 PE=3 SV=1	KOG1573	Aldehyde reductase	[R]	K00469	MIOX	http://www.genome.jp/dbget-bin/www_bget?ko:K00469	ko00562;ko00053	Inositol phosphate metabolism | Ascorbate and aldarate metabolism	GO:0005506;GO:0005737;GO:0019310;GO:0050113	molecular_function iron ion binding | cellular_component cytoplasm | biological_process inositol catabolic process | molecular_function inositol oxygenase activity	PF05153	Myo-inositol oxygenase	IPR007828	Inositol oxygenase	--	--
FxaCL_141g0008320	chr1-4-1	4339393	4339605	213	downstream	downstream	XP_004287600.1	PREDICTED: PHD finger protein ALFIN-LIKE 4 [Fragaria vesca subsp. vesca]	sp|Q5XEM9|ALFL5_ARATH	PHD finger protein ALFIN-LIKE 5 OS=Arabidopsis thaliana OX=3702 GN=AL5 PE=2 SV=1	tr|A0A2P6RKH9|A0A2P6RKH9_ROSCH	PHD finger protein ALFIN-LIKE OS=Rosa chinensis OX=74649 GN=RchiOBHm_Chr2g0094211 PE=3 SV=1	KOG1632	Uncharacterized PHD Zn-finger protein	[R]	--	--	--	--	--	GO:0006355;GO:0042393	biological_process regulation of DNA-templated transcription | molecular_function histone binding	PF12165;PF00628	Alfin | PHD-finger	IPR001965;IPR011011;IPR013083;IPR019786;IPR019787;IPR021998;IPR044104;IPR045104	Zinc finger, PHD-type | Zinc finger, FYVE/PHD-type | Zinc finger, RING/FYVE/PHD-type | Zinc finger, PHD-type, conserved site | Zinc finger, PHD-finger | Alfin, N-terminal | Alfin1-like, PHD finger | Alfin	Alfin-like	http://plntfdb.bio.uni-potsdam.de/v3.0/fam_mem.php?family_id=Alfin-like
FxaCL_141g0008330	chr1-4-1	4339393	4339605	213	intron	intron	XP_011460466.1	PREDICTED: protein bem46 isoform X1 [Fragaria vesca subsp. vesca]	sp|Q8RXP6|WAV2_ARATH	Alpha/beta hydrolase domain-containing protein WAV2 OS=Arabidopsis thaliana OX=3702 GN=WAV2 PE=2 SV=1	tr|A0A2P6RKG2|A0A2P6RKG2_ROSCH	Putative alpha/Beta hydrolase OS=Rosa chinensis OX=74649 GN=RchiOBHm_Chr2g0094221 PE=4 SV=1	KOG4391	Predicted alpha/beta hydrolase BEM46	[R]	K06889	K06889	http://www.genome.jp/dbget-bin/www_bget?ko:K06889	--	--	GO:0006508;GO:0008236	biological_process proteolysis | molecular_function serine-type peptidase activity	PF00326	Prolyl oligopeptidase family	IPR001375;IPR029058	Peptidase S9, prolyl oligopeptidase, catalytic domain | Alpha/Beta hydrolase fold	--	--
FxaCL_141g0008850	chr1-4-1	4542543	4542711	169	exon	exon	XP_004288980.1	PREDICTED: uncharacterized protein LOC101312489 [Fragaria vesca subsp. vesca]	--	--	tr|A0A2P6RKM5|A0A2P6RKM5_ROSCH	Putative leucine-rich repeat domain, L domain-containing protein OS=Rosa chinensis OX=74649 GN=RchiOBHm_Chr2g0094821 PE=4 SV=1	--	--	--	K15082	RAD7	http://www.genome.jp/dbget-bin/www_bget?ko:K15082	--	--	--	--	--	--	IPR006553;IPR032675	Leucine-rich repeat, cysteine-containing subtype | Leucine-rich repeat domain superfamily	--	--
FxaCL_141g0009280	chr1-4-1	4727696	4727846	151	downstream	downstream	XP_011460850.1	PREDICTED: ATP-dependent DNA helicase Q-like 3 isoform X2 [Fragaria vesca subsp. vesca]	sp|Q9FT72|RQL3_ARATH	ATP-dependent DNA helicase Q-like 3 OS=Arabidopsis thaliana OX=3702 GN=RECQL3 PE=1 SV=1	tr|A0A2P6RKS2|A0A2P6RKS2_ROSCH	ATP-dependent DNA helicase OS=Rosa chinensis OX=74649 GN=RchiOBHm_Chr2g0095381 PE=3 SV=1	KOG0351	ATP-dependent DNA helicase	[L]	K10901	BLM, RECQL3, SGS1	http://www.genome.jp/dbget-bin/www_bget?ko:K10901	ko03440	Homologous recombination	--	--	PF16124	RecQ zinc-binding	IPR032284;IPR036388	ATP-dependent DNA helicase RecQ, zinc-binding domain | Winged helix-like DNA-binding domain superfamily	--	--
FxaCL_141g0009290	chr1-4-1	4727696	4727846	151	upstream	upstream	XP_004288992.2	PREDICTED: COBRA-like protein 6 [Fragaria vesca subsp. vesca]	sp|O04500|COBL6_ARATH	COBRA-like protein 6 OS=Arabidopsis thaliana OX=3702 GN=COBL6 PE=2 SV=2	tr|A0A2P6PCW5|A0A2P6PCW5_ROSCH	COBRA-like protein OS=Rosa chinensis OX=74649 GN=RchiOBHm_Chr7g0220881 PE=3 SV=1	LSE0392	A Predicted phytochelatin synthetase	[H]	--	--	--	--	--	GO:0010215;GO:0016020	biological_process cellulose microfibril organization | cellular_component membrane	PF04833	COBRA-like protein	IPR006918	COBRA, plant	--	--
FxaCL_141g0009720	chr1-4-1	4954852	4955032	181	upstream	upstream	XP_007204488.2	pectinesterase [Prunus persica]	sp|Q43143|PMEU1_SOLLC	Pectinesterase/pectinesterase inhibitor U1 OS=Solanum lycopersicum OX=4081 GN=PMEU1 PE=2 SV=1	tr|A0A251NDS7|A0A251NDS7_PRUPE	Pectinesterase OS=Prunus persica OX=3760 GN=PRUPE_7G192400 PE=3 SV=1	LSE0024	A Pectinesterase	[M]	K01051	E3.1.1.11	http://www.genome.jp/dbget-bin/www_bget?ko:K01051	ko00040	Pentose and glucuronate interconversions	GO:0030599;GO:0042545	molecular_function pectinesterase activity | biological_process cell wall modification	PF01095	Pectinesterase	IPR000070;IPR011050;IPR012334	Pectinesterase, catalytic | Pectin lyase fold/virulence factor | Pectin lyase fold	--	--
FxaCL_141g0009710	chr1-4-1	4954852	4955032	181	downstream	downstream	XP_011461041.1	PREDICTED: uncharacterized protein LOC101295567 isoform X2 [Fragaria vesca subsp. vesca]	--	--	tr|A0A2P6RKW9|A0A2P6RKW9_ROSCH	Putative alcohol O-acetyltransferase OS=Rosa chinensis OX=74649 GN=RchiOBHm_Chr2g0095891 PE=4 SV=1	--	--	--	K07052	K07052	http://www.genome.jp/dbget-bin/www_bget?ko:K07052	--	--	GO:0004222;GO:0016020;GO:0071586	molecular_function metalloendopeptidase activity | cellular_component membrane | biological_process CAAX-box protein processing	PF02517	Type II CAAX prenyl endopeptidase Rce1-like	IPR003675;IPR029058	Type II CAAX prenyl endopeptidase Rce1-like | Alpha/Beta hydrolase fold	--	--
FxaCL_141g0009860	chr1-4-1	5031666	5031821	156	upstream	upstream	XP_011461088.1	PREDICTED: suppressor of mec-8 and unc-52 protein homolog 2 [Fragaria vesca subsp. vesca]	sp|O48713|SMU2_ARATH	Suppressor of mec-8 and unc-52 protein homolog 2 OS=Arabidopsis thaliana OX=3702 GN=SMU2 PE=1 SV=1	tr|A0A2P6RKX6|A0A2P6RKX6_ROSCH	Uncharacterized protein OS=Rosa chinensis OX=74649 GN=RchiOBHm_Chr2g0095991 PE=3 SV=1	KOG2498	IK cytokine down-regulator of HLA class II	[T]	K13109	IK, RED, RER	http://www.genome.jp/dbget-bin/www_bget?ko:K13109	--	--	--	--	PF07807;PF07808	RED-like protein C-terminal region | RED-like protein N-terminal region	IPR012492;IPR012916;IPR039896	Protein RED, C-terminal | RED-like, N-terminal | Protein Red-like	--	--
FxaCL_141g0009850	chr1-4-1	5031666	5031821	156	downstream	downstream	XP_004287673.2	PREDICTED: GDSL esterase/lipase 5-like [Fragaria vesca subsp. vesca]	sp|Q9SSA7|GLIP5_ARATH	GDSL esterase/lipase 5 OS=Arabidopsis thaliana OX=3702 GN=GLIP5 PE=2 SV=2	tr|A0A2P6RL02|A0A2P6RL02_ROSCH	Putative SGNH hydrolase-type esterase domain-containing protein OS=Rosa chinensis OX=74649 GN=RchiOBHm_Chr2g0095981 PE=3 SV=1	LSE0388	A Predicted lipase	[RI]	--	--	--	--	--	GO:0016788	molecular_function hydrolase activity, acting on ester bonds	PF00657	GDSL-like Lipase/Acylhydrolase	IPR001087;IPR035669;IPR036514;IPR044552	GDSL lipase/esterase | GDSL lipase/esterase-like, plant | SGNH hydrolase superfamily | GDSL esterase/lipase GLIP1-5/GLL25	--	--
FxaCL_141g0009990	chr1-4-1	5108090	5108276	187	intron	intron	XP_004287682.1	PREDICTED: pectinesterase/pectinesterase inhibitor PPE8B-like [Fragaria vesca subsp. vesca]	sp|Q43062|PME_PRUPE	Pectinesterase/pectinesterase inhibitor PPE8B OS=Prunus persica OX=3760 PE=2 SV=1	tr|Q7X9B1|Q7X9B1_FRAAN	Pectinesterase OS=Fragaria ananassa OX=3747 GN=PE1 PE=2 SV=1	LSE0024	A Pectinesterase	[M]	K01051	E3.1.1.11	http://www.genome.jp/dbget-bin/www_bget?ko:K01051	ko00040	Pentose and glucuronate interconversions	GO:0004857;GO:0030599;GO:0042545	molecular_function enzyme inhibitor activity | molecular_function pectinesterase activity | biological_process cell wall modification	PF01095;PF04043	Plant invertase/pectin methylesterase inhibitor | Pectinesterase	IPR000070;IPR006501;IPR011050;IPR012334;IPR033131;IPR035513	Pectinesterase, catalytic | Pectinesterase inhibitor domain | Pectin lyase fold/virulence factor | Pectin lyase fold | Pectinesterase, Asp active site | Invertase/pectin methylesterase inhibitor domain superfamily	--	--
FxaCL_141g0010180	chr1-4-1	5284389	5284570	182	intron	intron	XP_004287690.1	PREDICTED: AT-rich interactive domain-containing protein 5-like isoform X1 [Fragaria vesca subsp. vesca]	sp|Q940Y3|ARID3_ARATH	AT-rich interactive domain-containing protein 3 OS=Arabidopsis thaliana OX=3702 GN=ARID3 PE=1 SV=1	tr|A0A2P6RL81|A0A2P6RL81_ROSCH	Putative transcription factor & chromatin remodeling ARID family OS=Rosa chinensis OX=74649 GN=RchiOBHm_Chr2g0096711 PE=3 SV=1	KOG2744	DNA-binding proteins Bright/BRCAA1/RBP1 and related proteins containing BRIGHT domain	[K]	--	--	--	--	--	GO:0003677;GO:0006357	molecular_function DNA binding | biological_process regulation of transcription by RNA polymerase II	PF01388;PF00011	ARID/BRIGHT DNA binding domain | Hsp20/alpha crystallin family	IPR001606;IPR002068;IPR008978;IPR036431;IPR045147	ARID DNA-binding domain | Alpha crystallin/Hsp20 domain | HSP20-like chaperone | ARID DNA-binding domain superfamily | AT-rich interactive domain-containing protein 3	--	--
FxaCL_141g0010180	chr1-4-1	5284572	5284753	182	intron	intron	XP_004287690.1	PREDICTED: AT-rich interactive domain-containing protein 5-like isoform X1 [Fragaria vesca subsp. vesca]	sp|Q940Y3|ARID3_ARATH	AT-rich interactive domain-containing protein 3 OS=Arabidopsis thaliana OX=3702 GN=ARID3 PE=1 SV=1	tr|A0A2P6RL81|A0A2P6RL81_ROSCH	Putative transcription factor & chromatin remodeling ARID family OS=Rosa chinensis OX=74649 GN=RchiOBHm_Chr2g0096711 PE=3 SV=1	KOG2744	DNA-binding proteins Bright/BRCAA1/RBP1 and related proteins containing BRIGHT domain	[K]	--	--	--	--	--	GO:0003677;GO:0006357	molecular_function DNA binding | biological_process regulation of transcription by RNA polymerase II	PF01388;PF00011	ARID/BRIGHT DNA binding domain | Hsp20/alpha crystallin family	IPR001606;IPR002068;IPR008978;IPR036431;IPR045147	ARID DNA-binding domain | Alpha crystallin/Hsp20 domain | HSP20-like chaperone | ARID DNA-binding domain superfamily | AT-rich interactive domain-containing protein 3	--	--
FxaCL_141g0001190	chr1-4-1	556000	556139	140	downstream	downstream	XP_004288711.1	PREDICTED: alpha-soluble NSF attachment protein 2-like [Fragaria vesca subsp. vesca]	--	--	tr|V7CZJ3|V7CZJ3_PHAVU	Alpha-soluble NSF attachment protein OS=Phaseolus vulgaris OX=3885 GN=PHAVU_001G247900g PE=3 SV=1	--	--	--	K15296	NAPA, SNAPA, SEC17	http://www.genome.jp/dbget-bin/www_bget?ko:K15296	--	--	GO:0006886;GO:0005515	biological_process intracellular protein transport | molecular_function protein binding	PF14938	Soluble NSF attachment protein, SNAP	IPR000744;IPR011990	NSF attachment protein | Tetratricopeptide-like helical domain superfamily	--	--
FxaCL_141g0001200	chr1-4-1	556000	556139	140	upstream	upstream	XP_004287122.1	PREDICTED: factor of DNA methylation 3-like [Fragaria vesca subsp. vesca]	sp|Q9LHB1|FDM3_ARATH	Factor of DNA methylation 3 OS=Arabidopsis thaliana OX=3702 GN=FDM3 PE=4 SV=1	tr|A0A2P6RIA5|A0A2P6RIA5_ROSCH	Putative double-stranded RNA-binding domain-containing protein OS=Rosa chinensis OX=74649 GN=RchiOBHm_Chr2g0085841 PE=4 SV=1	LSE0478	A Predicted transcription factor	[RK]	--	--	--	--	--	GO:0080188	biological_process gene silencing by RNA-directed DNA methylation	PF03469;PF00035	XH domain | Double-stranded RNA binding motif	IPR005379;IPR014720;IPR045177	Factor of DNA methylation 1-5/IDN2 , domain XH | Double-stranded RNA-binding domain | Factor of DNA methylation 1-5/IDN2	--	--
FxaCL_141g0001190	chr1-4-1	556004	556143	140	downstream	downstream	XP_004288711.1	PREDICTED: alpha-soluble NSF attachment protein 2-like [Fragaria vesca subsp. vesca]	--	--	tr|V7CZJ3|V7CZJ3_PHAVU	Alpha-soluble NSF attachment protein OS=Phaseolus vulgaris OX=3885 GN=PHAVU_001G247900g PE=3 SV=1	--	--	--	K15296	NAPA, SNAPA, SEC17	http://www.genome.jp/dbget-bin/www_bget?ko:K15296	--	--	GO:0006886;GO:0005515	biological_process intracellular protein transport | molecular_function protein binding	PF14938	Soluble NSF attachment protein, SNAP	IPR000744;IPR011990	NSF attachment protein | Tetratricopeptide-like helical domain superfamily	--	--
FxaCL_141g0001200	chr1-4-1	556004	556143	140	upstream	upstream	XP_004287122.1	PREDICTED: factor of DNA methylation 3-like [Fragaria vesca subsp. vesca]	sp|Q9LHB1|FDM3_ARATH	Factor of DNA methylation 3 OS=Arabidopsis thaliana OX=3702 GN=FDM3 PE=4 SV=1	tr|A0A2P6RIA5|A0A2P6RIA5_ROSCH	Putative double-stranded RNA-binding domain-containing protein OS=Rosa chinensis OX=74649 GN=RchiOBHm_Chr2g0085841 PE=4 SV=1	LSE0478	A Predicted transcription factor	[RK]	--	--	--	--	--	GO:0080188	biological_process gene silencing by RNA-directed DNA methylation	PF03469;PF00035	XH domain | Double-stranded RNA binding motif	IPR005379;IPR014720;IPR045177	Factor of DNA methylation 1-5/IDN2 , domain XH | Double-stranded RNA-binding domain | Factor of DNA methylation 1-5/IDN2	--	--
FxaCL_141g0011100	chr1-4-1	5783481	5783589	109	downstream	downstream	AAG37276.1	chitinase [Fragaria x ananassa]	sp|P36907|CHIX_PEA	Endochitinase OS=Pisum sativum OX=3888 PE=2 SV=1	tr|Q9FPM1|Q9FPM1_FRAAN	Chitinase OS=Fragaria ananassa OX=3747 GN=Chi2-2 PE=2 SV=1	KOG4742	Predicted chitinase	[R]	K20547	CHIB	http://www.genome.jp/dbget-bin/www_bget?ko:K20547	ko00520;ko04016	Amino sugar and nucleotide sugar metabolism | MAPK signaling pathway - plant	GO:0004568;GO:0006032;GO:0016998;GO:0005975	molecular_function chitinase activity | biological_process chitin catabolic process | biological_process cell wall macromolecule catabolic process | biological_process carbohydrate metabolic process	PF00182	Chitinase class I	IPR000726;IPR016283;IPR023346	Glycoside hydrolase, family 19, catalytic | Glycoside hydrolase, family 19 | Lysozyme-like domain superfamily	--	--
FxaCL_141g0011110	chr1-4-1	5783481	5783589	109	upstream	upstream	XP_050374902.1	endochitinase-like [Potentilla anserina]	sp|P36907|CHIX_PEA	Endochitinase OS=Pisum sativum OX=3888 PE=2 SV=1	tr|A0A0K1YWN4|A0A0K1YWN4_9ROSA	ChiI OS=Pyrus x bretschneideri OX=225117 PE=2 SV=1	KOG4742	Predicted chitinase	[R]	K20547	CHIB	http://www.genome.jp/dbget-bin/www_bget?ko:K20547	ko00520;ko04016	Amino sugar and nucleotide sugar metabolism | MAPK signaling pathway - plant	GO:0008061;GO:0004568;GO:0006032;GO:0016998;GO:0005975	molecular_function chitin binding | molecular_function chitinase activity | biological_process chitin catabolic process | biological_process cell wall macromolecule catabolic process | biological_process carbohydrate metabolic process	PF00187;PF00182	Chitin recognition protein | Chitinase class I	IPR000726;IPR001002;IPR016283;IPR018371;IPR023346;IPR036861	Glycoside hydrolase, family 19, catalytic | Chitin-binding, type 1 | Glycoside hydrolase, family 19 | Chitin-binding, type 1, conserved site | Lysozyme-like domain superfamily | Endochitinase-like superfamily	--	--
FxaCL_141g0011230	chr1-4-1	5823647	5823814	168	downstream	downstream	RLN12329.1	hypothetical protein C2845_PM09G16330 [Panicum miliaceum]	sp|P49689|RS30_ARATH	40S ribosomal protein S30 OS=Arabidopsis thaliana OX=3702 GN=RPS30A PE=3 SV=3	tr|A0A3L6S116|A0A3L6S116_PANMI	Serine/threonine-protein phosphatase 2A 55 kDa regulatory subunit B OS=Panicum miliaceum OX=4540 GN=C2845_PM09G16330 PE=3 SV=1	KOG0009	Ubiquitin-like/40S ribosomal S30 protein fusion	[JO]	K02983	RP-S30e, RPS30	http://www.genome.jp/dbget-bin/www_bget?ko:K02983	ko03010	Ribosome	GO:0003735;GO:0005840;GO:0006412	molecular_function structural constituent of ribosome | cellular_component ribosome | biological_process translation	PF04758	Ribosomal protein S30	IPR006846	Ribosomal protein S30	--	--
FxaCL_141g0011240	chr1-4-1	5823647	5823814	168	downstream	downstream	--	--	--	--	--	--	--	--	--	--	--	--	--	--	--	--	--	--	--	--	--	--
FxaCL_141g0011250	chr1-4-1	5823647	5823814	168	upstream	upstream	XP_011460675.1	PREDICTED: uncharacterized protein LOC105350400 [Fragaria vesca subsp. vesca]	--	--	tr|A0A2P6Q431|A0A2P6Q431_ROSCH	Uncharacterized protein OS=Rosa chinensis OX=74649 GN=RchiOBHm_Chr5g0008381 PE=4 SV=1	--	--	--	--	--	--	--	--	--	--	PF11145	Protein of unknown function (DUF2921)	IPR021319	Protein of unknown function DUF2921	--	--
FxaCL_141g0012830	chr1-4-1	6552132	6552237	106	intron	intron	XP_011470965.1	PREDICTED: uncharacterized protein LOC101300961 [Fragaria vesca subsp. vesca]	sp|Q8GW96|AATP3_ARATH	AAA-ATPase At2g18193 OS=Arabidopsis thaliana OX=3702 GN=At2g18193 PE=2 SV=1	tr|A0A5H2Y458|A0A5H2Y458_PRUDU	P-loop containing nucleoside triphosphate hydrolases superfamily protein OS=Prunus dulcis OX=3755 GN=Prudu_790S000300 PE=3 SV=1	KOG0743	AAA+-type ATPase	[O]	K08900	BCS1	http://www.genome.jp/dbget-bin/www_bget?ko:K08900	--	--	GO:0005524;GO:0016887	molecular_function ATP binding | molecular_function ATP hydrolysis activity	PF00004;PF14363	ATPase family associated with various cellular activities (AAA) | Domain associated at C-terminal with AAA	IPR003593;IPR003959;IPR003960;IPR025753;IPR027417	AAA+ ATPase domain | ATPase, AAA-type, core | ATPase, AAA-type, conserved site | AAA-type ATPase, N-terminal domain | P-loop containing nucleoside triphosphate hydrolase	--	--
FxaCL_141g0013990	chr1-4-1	7105052	7105212	161	intron	downstream	XP_004289139.1	PREDICTED: U-box domain-containing protein 5 [Fragaria vesca subsp. vesca]	sp|O23225|PUB5_ARATH	U-box domain-containing protein 5 OS=Arabidopsis thaliana OX=3702 GN=PUB5 PE=3 SV=3	tr|A0A2P6RN85|A0A2P6RN85_ROSCH	RING-type E3 ubiquitin transferase OS=Rosa chinensis OX=74649 GN=RchiOBHm_Chr2g0104731 PE=4 SV=1	KOG0167	FOG: Armadillo/beta-catenin-like repeats	[S]	--	--	--	--	--	GO:0005515;GO:0004842;GO:0016567	molecular_function protein binding | molecular_function ubiquitin-protein transferase activity | biological_process protein ubiquitination	PF04826;PF04564	Armadillo-like | U-box domain	IPR000225;IPR003613;IPR006911;IPR011989;IPR013083;IPR016024;IPR045210	Armadillo | U-box domain | Armadillo repeat-containing domain | Armadillo-like helical | Zinc finger, RING/FYVE/PHD-type | Armadillo-type fold | PUB protein, U-box domain, plant	--	--
FxaCL_141g0013990	chr1-4-1	7105060	7105220	161	intron	downstream	XP_004289139.1	PREDICTED: U-box domain-containing protein 5 [Fragaria vesca subsp. vesca]	sp|O23225|PUB5_ARATH	U-box domain-containing protein 5 OS=Arabidopsis thaliana OX=3702 GN=PUB5 PE=3 SV=3	tr|A0A2P6RN85|A0A2P6RN85_ROSCH	RING-type E3 ubiquitin transferase OS=Rosa chinensis OX=74649 GN=RchiOBHm_Chr2g0104731 PE=4 SV=1	KOG0167	FOG: Armadillo/beta-catenin-like repeats	[S]	--	--	--	--	--	GO:0005515;GO:0004842;GO:0016567	molecular_function protein binding | molecular_function ubiquitin-protein transferase activity | biological_process protein ubiquitination	PF04826;PF04564	Armadillo-like | U-box domain	IPR000225;IPR003613;IPR006911;IPR011989;IPR013083;IPR016024;IPR045210	Armadillo | U-box domain | Armadillo repeat-containing domain | Armadillo-like helical | Zinc finger, RING/FYVE/PHD-type | Armadillo-type fold | PUB protein, U-box domain, plant	--	--
FxaCL_141g0014030	chr1-4-1	7123901	7124020	120	downstream	downstream	XP_011462841.1	PREDICTED: uncharacterized protein LOC105351092 [Fragaria vesca subsp. vesca]	--	--	tr|A0A2P6RMD9|A0A2P6RMD9_ROSCH	Uncharacterized protein OS=Rosa chinensis OX=74649 GN=RchiOBHm_Chr2g0101311 PE=4 SV=1	--	--	--	--	--	--	--	--	--	--	--	--	--	--	--	--
FxaCL_141g0014040	chr1-4-1	7123901	7124020	120	upstream	upstream	XP_004287890.1	PREDICTED: uncharacterized protein LOC101298542 [Fragaria vesca subsp. vesca]	--	--	tr|A0A2P6RMF1|A0A2P6RMF1_ROSCH	Embryonic protein DC-8-like OS=Rosa chinensis OX=74649 GN=RchiOBHm_Chr2g0101381 PE=4 SV=1	--	--	--	K20254	PLIN4	http://www.genome.jp/dbget-bin/www_bget?ko:K20254	--	--	--	--	--	--	--	--	--	--
FxaCL_141g0015590	chr1-4-1	7976627	7976753	127	upstream	upstream	XP_011465438.1	PREDICTED: B3 domain-containing transcription factor VRN1-like [Fragaria vesca subsp. vesca]	sp|Q851V5|Y3216_ORYSJ	Putative B3 domain-containing protein Os03g0621600 OS=Oryza sativa subsp. japonica OX=39947 GN=Os03g0621600 PE=3 SV=1	tr|A0A2P6RMY2|A0A2P6RMY2_ROSCH	Putative transcription factor B3-Domain family OS=Rosa chinensis OX=74649 GN=RchiOBHm_Chr2g0103521 PE=4 SV=1	LSE0285	A APETALA2 and related transcription factors	[TK]	--	--	--	--	--	GO:0003677	molecular_function DNA binding	PF02362	B3 DNA binding domain	IPR003340;IPR015300	B3 DNA binding domain | DNA-binding pseudobarrel domain superfamily	ABI3VP1	http://plntfdb.bio.uni-potsdam.de/v3.0/fam_mem.php?family_id=ABI3VP1
FxaCL_141g0015690	chr1-4-1	8033916	8034025	110	intron	intron	XP_004300561.1	PREDICTED: GDSL esterase/lipase At2g23540 [Fragaria vesca subsp. vesca]	sp|O80470|GDL38_ARATH	GDSL esterase/lipase At2g23540 OS=Arabidopsis thaliana OX=3702 GN=At2g23540 PE=2 SV=1	tr|A0A2P6RN00|A0A2P6RN00_ROSCH	Putative triacylglycerol lipase OS=Rosa chinensis OX=74649 GN=RchiOBHm_Chr2g0103741 PE=3 SV=1	LSE0388	A Predicted lipase	[RI]	--	--	--	--	--	GO:0016788	molecular_function hydrolase activity, acting on ester bonds	PF00657	GDSL-like Lipase/Acylhydrolase	IPR001087;IPR035669;IPR036514	GDSL lipase/esterase | GDSL lipase/esterase-like, plant | SGNH hydrolase superfamily	--	--
FxaCL_141g0016830	chr1-4-1	8714483	8714696	214	upstream	upstream	XP_011464054.1	PREDICTED: mitogen-activated protein kinase kinase kinase NPK1 [Fragaria vesca subsp. vesca]	sp|Q9SND6|M3K20_ARATH	Mitogen-activated protein kinase kinase kinase 20 OS=Arabidopsis thaliana OX=3702 GN=MAPKKK20 PE=1 SV=1	tr|A0A2P6RNN3|A0A2P6RNN3_ROSCH	Putative mitogen-activated protein kinase kinase kinase STE-STE11 family OS=Rosa chinensis OX=74649 GN=RchiOBHm_Chr2g0105831 PE=3 SV=1	KOG0198	MEKK and related serine/threonine protein kinases	[T]	--	--	--	--	--	GO:0004672;GO:0006468;GO:0005524	molecular_function protein kinase activity | biological_process protein phosphorylation | molecular_function ATP binding	PF00069	Protein kinase domain	IPR000719;IPR008271;IPR011009;IPR017441	Protein kinase domain | Serine/threonine-protein kinase, active site | Protein kinase-like domain superfamily | Protein kinase, ATP binding site	--	--
FxaCL_141g0001680	chr1-4-1	872287	872422	136	exon	exon	CAD1823333.1	unnamed protein product [Ananas comosus var. bracteatus]	--	--	tr|A0A6V7NXK5|A0A6V7NXK5_ANACO	RNA-directed DNA polymerase OS=Ananas comosus var. bracteatus OX=296719 GN=CB5_LOCUS6544 PE=4 SV=1	KOG0017	FOG: Transposon-encoded proteins with TYA, reverse transcriptase, integrase domains in various combinations	[R]	--	--	--	--	--	GO:0015074;GO:0003676;GO:0008270	biological_process DNA integration | molecular_function nucleic acid binding | molecular_function zinc ion binding	PF03732;PF00385;PF00665;PF17921	Chromo (CHRromatin Organisation MOdifier) domain | Integrase core domain | Integrase zinc binding domain | Retrotransposon gag protein	IPR000953;IPR001584;IPR001878;IPR005162;IPR012337;IPR016197;IPR021109;IPR023780;IPR036397;IPR036875;IPR041588;IPR043502	Chromo/chromo shadow domain | Integrase, catalytic core | Zinc finger, CCHC-type | Retrotransposon gag domain | Ribonuclease H-like superfamily | Chromo-like domain superfamily | Aspartic peptidase domain superfamily | Chromo domain | Ribonuclease H superfamily | Zinc finger, CCHC-type superfamily | Integrase zinc-binding domain | DNA/RNA polymerase superfamily	--	--
FxaCL_141g0017120	chr1-4-1	8892129	8892329	201	downstream	downstream	XP_004288012.1	PREDICTED: ethylene-responsive transcription factor RAP2-10 [Fragaria vesca subsp. vesca]	sp|O22174|ERF08_ARATH	Ethylene-responsive transcription factor ERF008 OS=Arabidopsis thaliana OX=3702 GN=ERF008 PE=2 SV=1	tr|A0A3S8T919|A0A3S8T919_FRAAN	Transcription factor ERF7 OS=Fragaria ananassa OX=3747 PE=2 SV=1	LSE0301	A AP2 domain transcription factor	[K]	K09286	EREBP	http://www.genome.jp/dbget-bin/www_bget?ko:K09286	--	--	GO:0003677;GO:0003700;GO:0006355	molecular_function DNA binding | molecular_function DNA-binding transcription factor activity | biological_process regulation of DNA-templated transcription	PF00847	AP2 domain	IPR001471;IPR016177;IPR036955	AP2/ERF domain | DNA-binding domain superfamily | AP2/ERF domain superfamily	AP2-EREBP	http://plntfdb.bio.uni-potsdam.de/v3.0/fam_mem.php?family_id=AP2-EREBP
FxaCL_141g0017130	chr1-4-1	8892129	8892329	201	upstream	upstream	--	--	--	--	--	--	--	--	--	--	--	--	--	--	--	--	--	--	--	--	--	--
FxaCL_141g0017540	chr1-4-1	9164376	9164496	121	downstream	downstream	XP_004289190.1	PREDICTED: probable LRR receptor-like serine/threonine-protein kinase At4g37250 [Fragaria vesca subsp. vesca]	sp|C0LGS3|Y4372_ARATH	Probable LRR receptor-like serine/threonine-protein kinase At4g37250 OS=Arabidopsis thaliana OX=3702 GN=At4g37250 PE=1 SV=1	tr|A0A2P6RNR5|A0A2P6RNR5_ROSCH	Protein kinase domain-containing protein OS=Rosa chinensis OX=74649 GN=RchiOBHm_Chr2g0106651 PE=4 SV=1	LSE0002	A Receptor protein kinase containing LRR repeats	[T]	--	--	--	--	--	GO:0004672;GO:0005524;GO:0006468	molecular_function protein kinase activity | molecular_function ATP binding | biological_process protein phosphorylation	PF00069;PF08263	Protein kinase domain | Leucine rich repeat N-terminal domain	IPR000719;IPR011009;IPR013210;IPR032675;IPR046959	Protein kinase domain | Protein kinase-like domain superfamily | Leucine-rich repeat-containing N-terminal, plant-type | Leucine-rich repeat domain superfamily | Pollen receptor-like kinase 1-6/SFR4-like	--	--
FxaCL_141g0017530	chr1-4-1	9164376	9164496	121	intron	downstream	XP_004287995.1	PREDICTED: microtubule-associated protein RP/EB family member 1C [Fragaria vesca subsp. vesca]	sp|Q9FGQ6|EB1C_ARATH	Microtubule-associated protein RP/EB family member 1C OS=Arabidopsis thaliana OX=3702 GN=EB1C PE=1 SV=1	tr|A0A2P6RNU7|A0A2P6RNU7_ROSCH	Putative microtubule-associated protein RP/EB OS=Rosa chinensis OX=74649 GN=RchiOBHm_Chr2g0106641 PE=3 SV=1	KOG3000	Microtubule-binding protein involved in cell cycle control	[DZ]	K10436	MAPRE	http://www.genome.jp/dbget-bin/www_bget?ko:K10436	--	--	GO:0005515;GO:0008017	molecular_function protein binding | molecular_function microtubule binding	PF00307;PF03271	Calponin homology (CH) domain | EB1-like C-terminal motif	IPR001715;IPR004953;IPR027328;IPR036133;IPR036872	Calponin homology domain | EB1, C-terminal | Microtubule-associated protein RP/EB | EB1, C-terminal domain superfamily | CH domain superfamily	--	--
FxaCL_141g0018180	chr1-4-1	9472510	9472612	103	upstream	upstream	XP_004295565.1	PREDICTED: dnaJ homolog subfamily C member 17-like [Fragaria vesca subsp. vesca]	--	--	tr|A0A6A6KLI5|A0A6A6KLI5_HEVBR	J domain-containing protein OS=Hevea brasiliensis OX=3981 GN=GH714_022963 PE=4 SV=1	KOG0691	Molecular chaperone (DnaJ superfamily)	[O]	K09537	DNAJC17	http://www.genome.jp/dbget-bin/www_bget?ko:K09537	--	--	--	--	PF00226	DnaJ domain	IPR001623;IPR018253;IPR036869	DnaJ domain | DnaJ domain, conserved site | Chaperone J-domain superfamily	--	--
FxaCL_141g0018190	chr1-4-1	9472510	9472612	103	upstream	upstream	XP_004309768.1	PREDICTED: uncharacterized protein LOC101313175 [Fragaria vesca subsp. vesca]	--	--	--	--	--	--	--	--	--	--	--	--	--	--	PF05938	Plant self-incompatibility protein S1	IPR010264	Plant self-incompatibility S1	--	--
FxaCL_141g0018170	chr1-4-1	9472510	9472612	103	downstream	downstream	XP_050374665.1	protein FAR-RED IMPAIRED RESPONSE 1-like [Potentilla anserina]	--	--	tr|A0A5H2XWN5|A0A5H2XWN5_PRUDU	Protein FAR1-RELATED SEQUENCE OS=Prunus dulcis OX=3755 GN=Prudu_394S000100 PE=3 SV=1	--	--	--	K17604	ZSWIM3	http://www.genome.jp/dbget-bin/www_bget?ko:K17604	--	--	--	--	--	--	--	--	--	--
FxaCL_141g0018290	chr1-4-1	9525640	9525780	141	downstream	downstream	XP_004288235.1	PREDICTED: putative formamidase C869.04 isoform X2 [Fragaria vesca subsp. vesca]	--	--	tr|A0A6P5TYT8|A0A6P5TYT8_PRUAV	uncharacterized protein LOC110772775 isoform X2 OS=Prunus avium OX=42229 GN=LOC110772775 PE=4 SV=1	TWOG0796	Unnamed protein	[X]	K01455	E3.5.1.49	http://www.genome.jp/dbget-bin/www_bget?ko:K01455	ko00460;ko00630;ko00910	Cyanoamino acid metabolism | Glyoxylate and dicarboxylate metabolism | Nitrogen metabolism	GO:0016811	molecular_function hydrolase activity, acting on carbon-nitrogen (but not peptide) bonds, in linear amides	PF03069	Acetamidase/Formamidase family	IPR004304	Acetamidase/Formamidase	--	--
FxaCL_141g0018300	chr1-4-1	9525640	9525780	141	upstream	upstream	XP_004288236.1	PREDICTED: UPF0553 protein-like [Fragaria vesca subsp. vesca]	--	--	tr|A0A2P6RP32|A0A2P6RP32_ROSCH	Queuosine salvage protein OS=Rosa chinensis OX=74649 GN=RchiOBHm_Chr2g0107591 PE=3 SV=1	KOG2524	Cobyrinic acid a,c-diamide synthase	[H]	--	--	--	--	--	GO:0046983	molecular_function protein dimerization activity	PF10343;PF05699	hAT family C-terminal dimerisation region | Potential Queuosine, Q, salvage protein family	IPR008906;IPR012337;IPR019438	HAT, C-terminal dimerisation domain | Ribonuclease H-like superfamily | Queuosine salvage protein family	--	--
FxaCL_141g0018400	chr1-4-1	9601218	9601395	178	downstream	downstream	XP_004288240.1	PREDICTED: glucan endo-1,3-beta-glucosidase 13 [Fragaria vesca subsp. vesca]	sp|Q9FJU9|E1313_ARATH	Glucan endo-1,3-beta-glucosidase 13 OS=Arabidopsis thaliana OX=3702 GN=At5g56590 PE=2 SV=1	tr|A0A6J5XQ63|A0A6J5XQ63_PRUAR	glucan endo-1,3-beta-D-glucosidase OS=Prunus armeniaca OX=36596 GN=ORAREDHAP_LOCUS38973 PE=3 SV=1	LSE0111	A beta-1, 3 glucanase	[MVG]	--	--	--	--	--	GO:0004553;GO:0005975	molecular_function hydrolase activity, hydrolyzing O-glycosyl compounds | biological_process carbohydrate metabolic process	PF00332;PF07983	Glycosyl hydrolases family 17 | X8 domain	IPR000490;IPR012946;IPR044788	Glycoside hydrolase family 17 | X8 domain | Carbohydrate-binding X8 domain-containing protein, plant	--	--
FxaCL_141g0019220	chr1-4-1	9989489	9989684	196	downstream	downstream	XP_004288931.1	PREDICTED: uncharacterized protein LOC101293045 [Fragaria vesca subsp. vesca]	--	--	tr|A0A2P6RFF7|A0A2P6RFF7_ROSCH	Putative ribonuclease H-like domain, reverse transcriptase zinc-binding domain-containing protein OS=Rosa chinensis OX=74649 GN=RchiOBHm_Chr3g0486981 PE=4 SV=1	--	--	--	K17535	TNNI3K	http://www.genome.jp/dbget-bin/www_bget?ko:K17535	--	--	GO:0003676;GO:0004523	molecular_function nucleic acid binding | molecular_function RNA-DNA hybrid ribonuclease activity	PF13456	Reverse transcriptase-like	IPR002156;IPR012337;IPR036397;IPR044730	Ribonuclease H domain | Ribonuclease H-like superfamily | Ribonuclease H superfamily | Ribonuclease H-like domain, plant type	--	--
FxaCL_141g0019230	chr1-4-1	9989489	9989684	196	intron	intron	XP_004288276.1	PREDICTED: thioredoxin-like protein AAED1, chloroplastic isoform X2 [Fragaria vesca subsp. vesca]	--	--	tr|A0A2P6RP98|A0A2P6RP98_ROSCH	Putative thioredoxin-like, peroxiredoxin-like FAM213/AAED1 OS=Rosa chinensis OX=74649 GN=RchiOBHm_Chr2g0108761 PE=4 SV=1	KOG4498	Uncharacterized conserved protein	[S]	--	--	--	--	--	--	--	PF13911	AhpC/TSA antioxidant enzyme	IPR032801;IPR036249	Peroxiredoxin-like 2A/B/C | Thioredoxin-like superfamily	--	--
FxaCL_211g0016170	chr2-1-1	10303537	10303660	124	downstream	downstream	XP_050372388.1	glucose-6-phosphate 1-dehydrogenase, chloroplastic [Potentilla anserina]	sp|Q43793|G6PDC_TOBAC	Glucose-6-phosphate 1-dehydrogenase, chloroplastic OS=Nicotiana tabacum OX=4097 PE=2 SV=1	tr|H6WNA4|H6WNA4_FRAAN	Glucose-6-phosphate 1-dehydrogenase OS=Fragaria ananassa OX=3747 GN=G6PDH PE=2 SV=1	KOG0563	Glucose-6-phosphate 1-dehydrogenase	[G]	K00036	G6PD, zwf	http://www.genome.jp/dbget-bin/www_bget?ko:K00036	ko00480;ko00030	Glutathione metabolism | Pentose phosphate pathway	GO:0006006;GO:0016614;GO:0050661	biological_process glucose metabolic process | molecular_function oxidoreductase activity, acting on CH-OH group of donors | molecular_function NADP binding	PF00479	Glucose-6-phosphate dehydrogenase, NAD binding domain	IPR001282;IPR022674;IPR036291	Glucose-6-phosphate dehydrogenase | Glucose-6-phosphate dehydrogenase, NAD-binding | NAD(P)-binding domain superfamily	--	--
FxaCL_211g0016180	chr2-1-1	10303537	10303660	124	upstream	upstream	--	--	--	--	--	--	--	--	--	--	--	--	--	--	--	--	--	--	--	--	--	--
FxaCL_211g0001910	chr2-1-1	1068947	1069076	130	downstream	downstream	PRQ27051.1	hypothetical protein RchiOBHm_Chr6g0301201 [Rosa chinensis]	--	--	tr|A0A2P6PYP2|A0A2P6PYP2_ROSCH	Uncharacterized protein OS=Rosa chinensis OX=74649 GN=RchiOBHm_Chr6g0301201 PE=4 SV=1	--	--	--	--	--	--	--	--	--	--	--	--	--	--	--	--
FxaCL_211g0001920	chr2-1-1	1068947	1069076	130	upstream	upstream	XP_004291870.1	PREDICTED: protein RADIALIS-like 5 [Fragaria vesca subsp. vesca]	sp|Q8GW75|RADL5_ARATH	Protein RADIALIS-like 5 OS=Arabidopsis thaliana OX=3702 GN=RL5 PE=3 SV=1	tr|A0A2P6PYQ2|A0A2P6PYQ2_ROSCH	Putative transcription factor MYB-HB-like family OS=Rosa chinensis OX=74649 GN=RchiOBHm_Chr6g0301221 PE=4 SV=1	KOG0724	Zuotin and related molecular chaperones (DnaJ superfamily), contains DNA-binding domains	[O]	--	--	--	--	--	GO:0003700	molecular_function DNA-binding transcription factor activity	PF00249	Myb-like DNA-binding domain	IPR001005;IPR009057;IPR017884;IPR044636	SANT/Myb domain | Homeobox-like domain superfamily | SANT domain | Transcription factor RADIALIS-like	MYB-related	http://plntfdb.bio.uni-potsdam.de/v3.0/fam_mem.php?family_id=MYB-related
FxaCL_211g0001900	chr2-1-1	1068947	1069076	130	downstream	downstream	--	--	--	--	--	--	--	--	--	--	--	--	--	--	--	--	--	--	--	--	--	--
FxaCL_211g0016710	chr2-1-1	10799169	10799360	192	NA	upstream	XP_004294799.1	PREDICTED: bZIP transcription factor TRAB1 [Fragaria vesca subsp. vesca]	sp|Q9M7Q2|AI5L7_ARATH	ABSCISIC ACID-INSENSITIVE 5-like protein 7 OS=Arabidopsis thaliana OX=3702 GN=ABF4 PE=1 SV=1	tr|A0A2P6PME6|A0A2P6PME6_ROSCH	Putative transcription factor bZIP family OS=Rosa chinensis OX=74649 GN=RchiOBHm_Chr6g0257641 PE=4 SV=1	LSE0332	A bZIP transcription factor	[K]	K14432	ABF	http://www.genome.jp/dbget-bin/www_bget?ko:K14432	ko04075	Plant hormone signal transduction	GO:0003700;GO:0006355;GO:0045893	molecular_function DNA-binding transcription factor activity | biological_process regulation of DNA-templated transcription | biological_process positive regulation of DNA-templated transcription	PF00170	bZIP transcription factor	IPR004827;IPR043452;IPR046347	Basic-leucine zipper domain | Plant bZIP transcription factors | Basic-leucine zipper domain superfamily	bZIP	http://plntfdb.bio.uni-potsdam.de/v3.0/fam_mem.php?family_id=bZIP
FxaCL_211g0016690	chr2-1-1	10799169	10799360	192	downstream	NA	XP_004294798.1	PREDICTED: protein DJ-1 homolog C [Fragaria vesca subsp. vesca]	sp|Q8VY09|DJ1C_ARATH	Protein DJ-1 homolog C OS=Arabidopsis thaliana OX=3702 GN=DJ1C PE=2 SV=1	tr|A0A2P6PME9|A0A2P6PME9_ROSCH	DJ-1/PfpI domain-containing protein OS=Rosa chinensis OX=74649 GN=RchiOBHm_Chr6g0257661 PE=4 SV=1	KOG2764	Putative transcriptional regulator DJ-1	[RV]	--	--	--	--	--	--	--	PF01965	DJ-1/PfpI family	IPR002818;IPR006287;IPR029062	DJ-1/PfpI | Protein/nucleic acid deglycase DJ-1 | Class I glutamine amidotransferase-like	--	--
FxaCL_211g0016700	chr2-1-1	10799169	10799360	192	intron	intron	XP_004296062.1	PREDICTED: F-box protein CPR30-like [Fragaria vesca subsp. vesca]	--	--	tr|A0A2P6RIB2|A0A2P6RIB2_ROSCH	Putative F-box domain-containing protein OS=Rosa chinensis OX=74649 GN=RchiOBHm_Chr2g0086031 PE=4 SV=1	--	--	--	--	--	--	--	--	--	--	--	--	IPR017451	F-box associated interaction domain	--	--
FxaCL_211g0016740	chr2-1-1	10829427	10829554	128	downstream	downstream	XP_004294800.1	PREDICTED: uncharacterized protein LOC101292492 [Fragaria vesca subsp. vesca]	--	--	tr|A0A2P6PME3|A0A2P6PME3_ROSCH	Uncharacterized protein OS=Rosa chinensis OX=74649 GN=RchiOBHm_Chr6g0257581 PE=4 SV=1	KOG4197	FOG: PPR repeat	[R]	--	--	--	--	--	--	--	PF07939	Protein of unknown function (DUF1685)	IPR012881	Protein of unknown function DUF1685	--	--
FxaCL_211g0016750	chr2-1-1	10829427	10829554	128	intron	intron	XP_004294801.1	PREDICTED: uncharacterized protein LOC101292781 isoform X1 [Fragaria vesca subsp. vesca]	--	--	tr|A0A2P6PMF3|A0A2P6PMF3_ROSCH	Uncharacterized protein OS=Rosa chinensis OX=74649 GN=RchiOBHm_Chr6g0257491 PE=4 SV=1	--	--	--	--	--	--	--	--	GO:0009409;GO:0042752	biological_process response to cold | biological_process regulation of circadian rhythm	--	--	IPR044678	Cold-regulated protein 27/28	--	--
FxaCL_211g0017440	chr2-1-1	11469875	11470050	176	downstream	downstream	XP_004292453.1	PREDICTED: la-related protein 6C [Fragaria vesca subsp. vesca]	sp|Q9LHL3|LRP6C_ARATH	La-related protein 6C OS=Arabidopsis thaliana OX=3702 GN=LARP6C PE=3 SV=1	tr|A0A2P6PMS4|A0A2P6PMS4_ROSCH	Putative lupus La protein OS=Rosa chinensis OX=74649 GN=RchiOBHm_Chr6g0259181 PE=4 SV=1	KOG1855	Predicted RNA-binding protein	[R]	K15191	LARP7	http://www.genome.jp/dbget-bin/www_bget?ko:K15191	--	--	GO:0003723;GO:0003676;GO:0005634;GO:0006396;GO:1990904	molecular_function RNA binding | molecular_function nucleic acid binding | cellular_component nucleus | biological_process RNA processing | cellular_component ribonucleoprotein complex	PF00076;PF07145;PF05383	RNA recognition motif. (a.k.a. RRM, RBD, or RNP domain) | Ataxin-2 C-terminal region | La domain	IPR000504;IPR002344;IPR006630;IPR009818;IPR012677;IPR034878;IPR035979;IPR036388;IPR036390;IPR045180	RNA recognition motif domain | Lupus La protein | La-type HTH domain | Ataxin-2, C-terminal | Nucleotide-binding alpha-beta plait domain superfamily | Plant La-related protein, RNA recognition motif | RNA-binding domain superfamily | Winged helix-like DNA-binding domain superfamily | Winged helix DNA-binding domain superfamily | La domain containing protein	--	--
FxaCL_211g0002120	chr2-1-1	1155251	1155418	168	upstream	upstream	XP_011459922.1	PREDICTED: uncharacterized protein LOC105350169 [Fragaria vesca subsp. vesca]	--	--	tr|A0A2P6PYQ8|A0A2P6PYQ8_ROSCH	DUF4408 domain-containing protein OS=Rosa chinensis OX=74649 GN=RchiOBHm_Chr6g0301481 PE=4 SV=1	--	--	--	--	--	--	--	--	--	--	--	--	--	--	--	--
FxaCL_211g0017700	chr2-1-1	11655270	11655414	145	upstream	upstream	XP_004290386.1	PREDICTED: DNA repair protein XRCC4 [Fragaria vesca subsp. vesca]	sp|Q682V0|XRCC4_ARATH	DNA repair protein XRCC4 OS=Arabidopsis thaliana OX=3702 GN=XRCC4 PE=1 SV=2	tr|A0A2P6S9N6|A0A2P6S9N6_ROSCH	Putative DNA repair protein XRCC4 OS=Rosa chinensis OX=74649 GN=RchiOBHm_Chr1g0323991 PE=3 SV=1	TWOG0257	Unnamed protein	[X]	K10886	XRCC4	http://www.genome.jp/dbget-bin/www_bget?ko:K10886	ko03450	Non-homologous end-joining	GO:0003677;GO:0005634;GO:0006302;GO:0006310	molecular_function DNA binding | cellular_component nucleus | biological_process double-strand break repair | biological_process DNA recombination	--	--	IPR010585;IPR038051	DNA repair protein XRCC4 | XRCC4-like, N-terminal domain superfamily	--	--
FxaCL_211g0017690	chr2-1-1	11655270	11655414	145	downstream	downstream	XP_004290385.1	PREDICTED: uncharacterized protein LOC101300409 [Fragaria vesca subsp. vesca]	--	--	tr|A0A2P6PMY0|A0A2P6PMY0_ROSCH	Putative Phox domain, sorting nexin OS=Rosa chinensis OX=74649 GN=RchiOBHm_Chr6g0259621 PE=3 SV=1	KOG2101	Intermediate filament-like protein, sorting nexins, and related proteins containing PX (PhoX) domain(s)	[ZUD]	K17925	SNX13	http://www.genome.jp/dbget-bin/www_bget?ko:K17925	--	--	GO:0035091	molecular_function phosphatidylinositol binding	PF02194;PF08628;PF00787	PX domain | Sorting nexin C terminal | PXA domain	IPR001683;IPR003114;IPR013937;IPR036871	Phox homology | Phox-associated domain | Sorting nexin, C-terminal | PX domain superfamily	--	--
FxaCL_211g0017830	chr2-1-1	11743207	11743320	114	intron	intron	XP_004290396.1	PREDICTED: extra-large guanine nucleotide-binding protein 1-like [Fragaria vesca subsp. vesca]	sp|O80462|XLG1_ARATH	Extra-large guanine nucleotide-binding protein 1 OS=Arabidopsis thaliana OX=3702 GN=XLG1 PE=1 SV=2	tr|A0A2P6PNB1|A0A2P6PNB1_ROSCH	Putative guanine nucleotide binding protein (G-protein), alpha subunit OS=Rosa chinensis OX=74649 GN=RchiOBHm_Chr6g0260841 PE=4 SV=1	KOG0082	G-protein alpha subunit (small G protein superfamily)	[DT]	--	--	--	--	--	--	--	--	--	--	--	--	--
FxaCL_211g0002150	chr2-1-1	1176648	1176751	104	upstream	upstream	XP_011459539.1	PREDICTED: inositol-pentakisphosphate 2-kinase isoform X1 [Fragaria vesca subsp. vesca]	sp|Q93YN9|IPPK_ARATH	Inositol-pentakisphosphate 2-kinase OS=Arabidopsis thaliana OX=3702 GN=IPK1 PE=1 SV=1	tr|A0A2P6PYS8|A0A2P6PYS8_ROSCH	Inositol-pentakisphosphate 2-kinase OS=Rosa chinensis OX=74649 GN=RchiOBHm_Chr6g0301531 PE=4 SV=1	KOG4749	Inositol polyphosphate kinase	[T]	K10572	IPPK	http://www.genome.jp/dbget-bin/www_bget?ko:K10572	ko00562;ko04070	Inositol phosphate metabolism | Phosphatidylinositol signaling system	GO:0005524;GO:0035299	molecular_function ATP binding | molecular_function inositol pentakisphosphate 2-kinase activity	PF06090	Inositol-pentakisphosphate 2-kinase	IPR009286;IPR043001	Inositol-pentakisphosphate 2-kinase | Inositol-pentakisphosphate 2-kinase, N-terminal lobe	--	--
FxaCL_211g0017870	chr2-1-1	11786704	11786848	145	NA	upstream	XP_004295212.1	PREDICTED: uncharacterized protein LOC101303311 [Fragaria vesca subsp. vesca]	--	--	tr|A0A2P6QM16|A0A2P6QM16_ROSCH	Uncharacterized protein OS=Rosa chinensis OX=74649 GN=RchiOBHm_Chr5g0077371 PE=4 SV=1	--	--	--	--	--	--	--	--	--	--	--	--	--	--	--	--
FxaCL_211g0018960	chr2-1-1	12780092	12780302	211	exon	exon	KAI3770488.1	hypothetical protein L6452_01622 [Arctium lappa]	--	--	--	--	--	--	--	--	--	--	--	--	--	--	--	--	--	--	--	--
FxaCL_211g0002340	chr2-1-1	1281132	1281293	162	upstream	upstream	XP_004291837.1	PREDICTED: uncharacterized protein LOC101312118 [Fragaria vesca subsp. vesca]	--	--	tr|A0A2P6PJ68|A0A2P6PJ68_ROSCH	Putative ribonuclease H OS=Rosa chinensis OX=74649 GN=RchiOBHm_Chr6g0245201 PE=4 SV=1	LSE0583	A Predicted RNAse H	[A]	--	--	--	--	--	GO:0003676;GO:0004523	molecular_function nucleic acid binding | molecular_function RNA-DNA hybrid ribonuclease activity	PF13456	Reverse transcriptase-like	IPR002156;IPR012337;IPR036397	Ribonuclease H domain | Ribonuclease H-like superfamily | Ribonuclease H superfamily	--	--
FxaCL_211g0002330	chr2-1-1	1281132	1281293	162	downstream	downstream	XP_004291838.1	PREDICTED: putative GTP-binding protein 6 [Fragaria vesca subsp. vesca]	sp|Q0WTB4|Y3725_ARATH	GTP-binding protein At3g49725, chloroplastic OS=Arabidopsis thaliana OX=3702 GN=At3g49725 PE=2 SV=2	tr|A0A2P6PYU1|A0A2P6PYU1_ROSCH	Putative nucleoside-triphosphate phosphatase OS=Rosa chinensis OX=74649 GN=RchiOBHm_Chr6g0301721 PE=3 SV=1	KOG0410	Predicted GTP binding protein	[R]	K03665	hflX	http://www.genome.jp/dbget-bin/www_bget?ko:K03665	--	--	GO:0005525	molecular_function GTP binding	PF19275;PF16360;PF01926;PF13167	HflX C-terminal domain | GTP-binding GTPase Middle Region | GTP-binding GTPase N-terminal | 50S ribosome-binding GTPase	IPR005225;IPR006073;IPR016496;IPR025121;IPR027417;IPR030394;IPR032305;IPR042108;IPR045498	Small GTP-binding protein domain | GTP binding domain | GTPase HflX | GTPase HflX, N-terminal | P-loop containing nucleoside triphosphate hydrolase | HflX-type guanine nucleotide-binding (G) domain | GTP-binding protein, middle domain | GTPase HflX, N-terminal domain superfamily | HflX, C-terminal domain	--	--
FxaCL_211g0002410	chr2-1-1	1319206	1319312	107	downstream	downstream	PRQ27110.1	putative RNA-directed DNA polymerase [Rosa chinensis]	--	--	tr|A0A2P6PYV3|A0A2P6PYV3_ROSCH	Putative RNA-directed DNA polymerase OS=Rosa chinensis OX=74649 GN=RchiOBHm_Chr6g0301831 PE=4 SV=1	--	--	--	--	--	--	--	--	--	--	PF14223	gag-polypeptide of LTR copia-type	--	--	--	--
FxaCL_211g0002420	chr2-1-1	1319206	1319312	107	upstream	upstream	XP_004291830.1	PREDICTED: beta-galactosidase 5 [Fragaria vesca subsp. vesca]	sp|Q9MAJ7|BGAL5_ARATH	Beta-galactosidase 5 OS=Arabidopsis thaliana OX=3702 GN=BGAL5 PE=2 SV=1	tr|A0A2P6PYW6|A0A2P6PYW6_ROSCH	Beta-galactosidase OS=Rosa chinensis OX=74649 GN=RchiOBHm_Chr6g0301851 PE=3 SV=1	KOG0496	Beta-galactosidase	[G]	--	--	--	--	--	GO:0004553;GO:0005975	molecular_function hydrolase activity, hydrolyzing O-glycosyl compounds | biological_process carbohydrate metabolic process	PF01301;PF17834	Glycosyl hydrolases family 35 | Beta-sandwich domain in beta galactosidase	IPR001944;IPR008979;IPR017853;IPR019801;IPR031330;IPR041392	Glycoside hydrolase, family 35 | Galactose-binding-like domain superfamily | Glycoside hydrolase superfamily | Glycoside hydrolase, family 35, conserved site | Glycoside hydrolase 35, catalytic domain | Beta-galactosidase, beta-sandwich domain	--	--
FxaCL_211g0019470	chr2-1-1	13373510	13373712	203	intron	intron	XP_004289652.1	PREDICTED: BEL1-like homeodomain protein 6 [Fragaria vesca subsp. vesca]	sp|Q9SIW1|BLH7_ARATH	BEL1-like homeodomain protein 7 OS=Arabidopsis thaliana OX=3702 GN=BLH7 PE=1 SV=1	tr|A0A2P6PPN2|A0A2P6PPN2_ROSCH	Putative transcription factor Homobox-WOX family OS=Rosa chinensis OX=74649 GN=RchiOBHm_Chr6g0266111 PE=3 SV=1	KOG0773	Transcription factor MEIS1 and related HOX domain proteins	[K]	--	--	--	--	--	GO:0003677;GO:0006355	molecular_function DNA binding | biological_process regulation of DNA-templated transcription	PF05920;PF07526	Associated with HOX | Homeobox KN domain	IPR001356;IPR006563;IPR008422;IPR009057	Homeobox domain | POX domain | Homeobox KN domain | Homeobox-like domain superfamily	HB	http://plntfdb.bio.uni-potsdam.de/v3.0/fam_mem.php?family_id=HB
FxaCL_211g0020850	chr2-1-1	14424710	14424812	103	downstream	downstream	XP_004290419.1	PREDICTED: uncharacterized protein LOC101312505 isoform X1 [Fragaria vesca subsp. vesca]	sp|Q9FZ97|MUC70_ARATH	Probable hexosyltransferase MUCI70 OS=Arabidopsis thaliana OX=3702 GN=MUCI70 PE=1 SV=1	tr|A0A2P6PR30|A0A2P6PR30_ROSCH	Uncharacterized protein OS=Rosa chinensis OX=74649 GN=RchiOBHm_Chr6g0272041 PE=4 SV=1	--	--	--	--	--	--	--	--	--	--	PF04765	Protein of unknown function (DUF616)	IPR006852	Alkaline ceramidase TOD1/Probable hexosyltransferase MUCI70	--	--
FxaCL_211g0020850	chr2-1-1	14425003	14425113	111	downstream	downstream	XP_004290419.1	PREDICTED: uncharacterized protein LOC101312505 isoform X1 [Fragaria vesca subsp. vesca]	sp|Q9FZ97|MUC70_ARATH	Probable hexosyltransferase MUCI70 OS=Arabidopsis thaliana OX=3702 GN=MUCI70 PE=1 SV=1	tr|A0A2P6PR30|A0A2P6PR30_ROSCH	Uncharacterized protein OS=Rosa chinensis OX=74649 GN=RchiOBHm_Chr6g0272041 PE=4 SV=1	--	--	--	--	--	--	--	--	--	--	PF04765	Protein of unknown function (DUF616)	IPR006852	Alkaline ceramidase TOD1/Probable hexosyltransferase MUCI70	--	--
FxaCL_211g0002830	chr2-1-1	1537642	1537789	148	intron	intron	XP_004291387.1	PREDICTED: uncharacterized protein LOC101314531 [Fragaria vesca subsp. vesca]	sp|Q8RWB7|PMT12_ARATH	Probable methyltransferase At1g29790 OS=Arabidopsis thaliana OX=3702 GN=CLSC5 PE=2 SV=1	tr|A0A2P6PZ11|A0A2P6PZ11_ROSCH	Putative S-adenosyl-L-methionine-dependent methyltransferase OS=Rosa chinensis OX=74649 GN=RchiOBHm_Chr6g0302531 PE=3 SV=1	LSE0431	A Predicted membrane protein	[R]	--	--	--	--	--	GO:0008168	molecular_function methyltransferase activity	PF03141	Putative S-adenosyl-L-methionine-dependent methyltransferase	IPR004159;IPR029063	Putative S-adenosyl-L-methionine-dependent methyltransferase | S-adenosyl-L-methionine-dependent methyltransferase superfamily	--	--
FxaCL_211g0002840	chr2-1-1	1537642	1537789	148	intron	intron	XP_024166395.1	uncharacterized protein LOC112173080 [Rosa chinensis]	--	--	tr|A0A2P6PZ27|A0A2P6PZ27_ROSCH	Putative ATP synthase, F0 complex, subunit E OS=Rosa chinensis OX=74649 GN=RchiOBHm_Chr6g0302511 PE=4 SV=1	LSE1944	A Unnamed protein	[X]	--	--	--	--	--	GO:0000276;GO:0015078;GO:0015986	cellular_component mitochondrial proton-transporting ATP synthase complex, coupling factor F(o) | molecular_function proton transmembrane transporter activity | biological_process proton motive force-driven ATP synthesis	PF05680	ATP synthase E chain	IPR008386	ATP synthase, F0 complex, subunit E, mitochondrial	--	--
FxaCL_211g0002850	chr2-1-1	1537642	1537789	148	upstream	upstream	XP_011459128.1	PREDICTED: uncharacterized protein LOC105349885 [Fragaria vesca subsp. vesca]	--	--	--	--	--	--	--	--	--	--	--	--	--	--	--	--	--	--	--	--
FxaCL_211g0022120	chr2-1-1	15988089	15988272	184	intron	intron	XP_011458458.1	PREDICTED: laccase-14-like isoform X2 [Fragaria vesca subsp. vesca]	sp|Q6Z8L2|LAC9_ORYSJ	Putative laccase-9 OS=Oryza sativa subsp. japonica OX=39947 GN=LAC9 PE=3 SV=1	tr|A0A2P6PRJ9|A0A2P6PRJ9_ROSCH	Laccase OS=Rosa chinensis OX=74649 GN=RchiOBHm_Chr6g0273761 PE=3 SV=1	KOG1263	Multicopper oxidases	[Q]	K05909	E1.10.3.2	http://www.genome.jp/dbget-bin/www_bget?ko:K05909	--	--	GO:0005507	molecular_function copper ion binding	PF07732;PF00394	Multicopper oxidase	IPR001117;IPR008972;IPR011707;IPR034285;IPR034288;IPR045087	Multicopper oxidase, second cupredoxin domain | Cupredoxin | Multicopper oxidase, N-terminal | Laccase, second cupredoxin domain | Laccase, first cupredoxin domain | Multicopper oxidase	--	--
FxaCL_211g0022940	chr2-1-1	16662366	16662472	107	intron	intron	XP_004290511.1	PREDICTED: G-box-binding factor 4-like [Fragaria vesca subsp. vesca]	sp|P42777|GBF4_ARATH	G-box-binding factor 4 OS=Arabidopsis thaliana OX=3702 GN=GBF4 PE=1 SV=1	tr|A0A5N5IJ65|A0A5N5IJ65_9ROSA	G-box-binding factor 4-like OS=Pyrus ussuriensis x Pyrus communis OX=2448454 GN=D8674_025798 PE=4 SV=1	LSE0332	A bZIP transcription factor	[K]	K14432	ABF	http://www.genome.jp/dbget-bin/www_bget?ko:K14432	ko04075	Plant hormone signal transduction	GO:0003700;GO:0006355;GO:0045893	molecular_function DNA-binding transcription factor activity | biological_process regulation of DNA-templated transcription | biological_process positive regulation of DNA-templated transcription	PF00170	bZIP transcription factor	IPR004827;IPR043452;IPR046347	Basic-leucine zipper domain | Plant bZIP transcription factors | Basic-leucine zipper domain superfamily	bZIP	http://plntfdb.bio.uni-potsdam.de/v3.0/fam_mem.php?family_id=bZIP
FxaCL_211g0022970	chr2-1-1	16687971	16688151	181	intron	intron	XP_004290514.1	PREDICTED: UPF0496 protein 4 [Fragaria vesca subsp. vesca]	sp|Q9CAK4|ROH1_ARATH	Protein ROH1 OS=Arabidopsis thaliana OX=3702 GN=ROH1 PE=1 SV=1	tr|A0A2P6PS01|A0A2P6PS01_ROSCH	Uncharacterized protein OS=Rosa chinensis OX=74649 GN=RchiOBHm_Chr6g0275361 PE=4 SV=1	LSE0486	A Uncharacterized protein	[S]	--	--	--	--	--	--	--	PF05633	Protein ROH1-like	IPR008511	Protein ROH1-like	--	--
FxaCL_211g0022980	chr2-1-1	16687971	16688151	181	exon	intron	--	--	--	--	--	--	--	--	--	--	--	--	--	--	--	--	--	--	--	--	--	--
FxaCL_211g0024090	chr2-1-1	17773414	17773614	201	downstream	downstream	XP_004292548.1	PREDICTED: putative transcription elongation factor SPT5 homolog 1 [Fragaria vesca subsp. vesca]	sp|Q9STN3|SPT51_ARATH	Putative transcription elongation factor SPT5 homolog 1 OS=Arabidopsis thaliana OX=3702 GN=At4g08350 PE=1 SV=2	tr|A0A2P6PSF7|A0A2P6PSF7_ROSCH	Transcription elongation factor SPT5 OS=Rosa chinensis OX=74649 GN=RchiOBHm_Chr6g0277331 PE=3 SV=1	KOG1999	RNA polymerase II transcription elongation factor DSIF/SUPT5H/SPT5	[K]	K15172	SUPT5H, SPT5	http://www.genome.jp/dbget-bin/www_bget?ko:K15172	--	--	GO:0003735;GO:0005840;GO:0006412;GO:0006355;GO:0006357;GO:0032784;GO:0140673	molecular_function structural constituent of ribosome | cellular_component ribosome | biological_process translation | biological_process regulation of DNA-templated transcription | biological_process regulation of transcription by RNA polymerase II | biological_process regulation of DNA-templated transcription elongation | biological_process transcription elongation-coupled chromatin remodeling	PF03439;PF11942;PF00467	Spt5 transcription elongation factor, acidic N-terminal | KOW motif | Early transcription elongation factor of RNA pol II, NGN section	IPR005100;IPR005824;IPR005825;IPR006645;IPR008991;IPR014722;IPR017071;IPR022581;IPR036735;IPR039385;IPR039659;IPR041973;IPR041975;IPR041976;IPR041977;IPR041978;IPR041980	NGN domain | KOW | Ribosomal protein L24/L26, conserved site | NusG-like, N-terminal | Translation protein SH3-like domain superfamily | Ribosomal protein L2, domain 2 | Transcription elongation factor Spt5, eukaryote | Spt5 transcription elongation factor, N-terminal | NusG, N-terminal domain superfamily | NGN domain, eukaryotic | Transcription elongation factor SPT5 | Spt5, KOW domain repeat 1 …	--	--
FxaCL_211g0024100	chr2-1-1	17773414	17773614	201	upstream	upstream	P17648.2	RecName: Full=Alcohol dehydrogenase [Fragaria x ananassa]	sp|P17648|ADH_FRAAN	Alcohol dehydrogenase OS=Fragaria ananassa OX=3747 GN=ADH PE=3 SV=2	tr|A0A2P6PSG7|A0A2P6PSG7_ROSCH	Alcohol dehydrogenase OS=Rosa chinensis OX=74649 GN=RchiOBHm_Chr6g0277321 PE=3 SV=1	KOG0022	Alcohol dehydrogenase, class III	[Q]	K18857	ADH1	http://www.genome.jp/dbget-bin/www_bget?ko:K18857	ko00592;ko00071;ko00350;ko00010	alpha-Linolenic acid metabolism | Fatty acid degradation | Tyrosine metabolism | Glycolysis / Gluconeogenesis	GO:0008270;GO:0016491	molecular_function zinc ion binding | molecular_function oxidoreductase activity	PF00107;PF08240	Alcohol dehydrogenase GroES-like domain | Zinc-binding dehydrogenase	IPR002328;IPR011032;IPR013149;IPR013154;IPR036291	Alcohol dehydrogenase, zinc-type, conserved site | GroES-like superfamily | Alcohol dehydrogenase-like, C-terminal | Alcohol dehydrogenase-like, N-terminal | NAD(P)-binding domain superfamily	--	--
FxaCL_211g0024350	chr2-1-1	18045480	18045645	166	upstream	upstream	XP_004290722.1	PREDICTED: DEAD-box ATP-dependent RNA helicase 47B [Fragaria vesca subsp. vesca]	sp|Q8W4E1|RH47_ARATH	DEAD-box ATP-dependent RNA helicase 47, mitochondrial OS=Arabidopsis thaliana OX=3702 GN=RH47 PE=1 SV=2	tr|A0A2P6PSP9|A0A2P6PSP9_ROSCH	Putative RNA helicase OS=Rosa chinensis OX=74649 GN=RchiOBHm_Chr6g0278021 PE=4 SV=1	KOG0327	Translation initiation factor 4F, helicase subunit (eIF-4A) and related helicases	[J]	--	--	--	--	--	GO:0003724;GO:0003676;GO:0005524	molecular_function RNA helicase activity | molecular_function nucleic acid binding | molecular_function ATP binding	PF00270;PF00271	DEAD/DEAH box helicase | Helicase conserved C-terminal domain	IPR001650;IPR011545;IPR014001;IPR014014;IPR027417	Helicase, C-terminal | DEAD/DEAH box helicase domain | Helicase superfamily 1/2, ATP-binding domain | RNA helicase, DEAD-box type, Q motif | P-loop containing nucleoside triphosphate hydrolase	--	--
FxaCL_211g0024340	chr2-1-1	18045480	18045645	166	downstream	downstream	XP_011458670.1	PREDICTED: pentatricopeptide repeat-containing protein At1g43980, mitochondrial [Fragaria vesca subsp. vesca]	sp|Q9LP03|PPR73_ARATH	Pentatricopeptide repeat-containing protein At1g43980, mitochondrial OS=Arabidopsis thaliana OX=3702 GN=PCMP-E58 PE=3 SV=1	tr|A0A5E4GNY7|A0A5E4GNY7_PRUDU	PREDICTED: pentatricopeptide OS=Prunus dulcis OX=3755 GN=ALMOND_2B031659 PE=4 SV=1	KOG4197	FOG: PPR repeat	[R]	--	--	--	--	--	GO:0005515;GO:0003723;GO:0009451	molecular_function protein binding | molecular_function RNA binding | biological_process RNA modification	PF01535;PF13041;PF20431	PPR repeat family | PPR repeat | E motif	IPR002885;IPR011990;IPR046848;IPR046960	Pentatricopeptide repeat | Tetratricopeptide-like helical domain superfamily | E motif | Pentatricopeptide repeat-containing protein At4g14850-like, plant	--	--
FxaCL_211g0024390	chr2-1-1	18141308	18141431	124	downstream	downstream	XP_011458680.1	PREDICTED: uncharacterized protein LOC101314427 isoform X2 [Fragaria vesca subsp. vesca]	--	--	tr|A0A6P5S9E8|A0A6P5S9E8_PRUAV	uncharacterized protein LOC110753774 isoform X6 OS=Prunus avium OX=42229 GN=LOC110753774 PE=4 SV=1	LSE0125	A Uncharacterized protein	[S]	--	--	--	--	--	--	--	PF05278	Arabidopsis phospholipase-like protein (PEARLI 4)	IPR007942	Phospholipase-like	--	--
FxaCL_211g0024600	chr2-1-1	18296877	18297043	167	intron	intron	XP_004290745.1	PREDICTED: transportin-1 [Fragaria vesca subsp. vesca]	sp|Q8H0U4|TNPO1_ARATH	Transportin-1 OS=Arabidopsis thaliana OX=3702 GN=TRN1 PE=1 SV=1	tr|A0A2P6PSU7|A0A2P6PSU7_ROSCH	Importin N-terminal domain-containing protein OS=Rosa chinensis OX=74649 GN=RchiOBHm_Chr6g0278851 PE=4 SV=1	KOG2023	Nuclear transport receptor Karyopherin-beta2/Transportin (importin beta superfamily)	[YU]	K18752	TNPO1, IPO2, KPNB2	http://www.genome.jp/dbget-bin/www_bget?ko:K18752	--	--	GO:0006886;GO:0031267;GO:0006606	biological_process intracellular protein transport | molecular_function small GTPase binding | biological_process protein import into nucleus	PF03810;PF13513	Importin-beta N-terminal domain | HEAT-like repeat	IPR001494;IPR011989;IPR016024;IPR040122	Importin-beta, N-terminal domain | Armadillo-like helical | Armadillo-type fold | Importin beta family	--	--
FxaCL_211g0024870	chr2-1-1	18561958	18562096	139	downstream	downstream	XP_024166176.1	aspartate--tRNA ligase 2, cytoplasmic isoform X1 [Rosa chinensis]	sp|Q9M084|SYDC2_ARATH	Aspartate--tRNA ligase 2, cytoplasmic OS=Arabidopsis thaliana OX=3702 GN=IBI1 PE=1 SV=1	tr|A0A2P6Q1R2|A0A2P6Q1R2_ROSCH	aspartate--tRNA ligase OS=Rosa chinensis OX=74649 GN=RchiOBHm_Chr6g0312531 PE=3 SV=1	KOG0556	Aspartyl-tRNA synthetase	[J]	K22503	DARS	http://www.genome.jp/dbget-bin/www_bget?ko:K22503	ko00970	Aminoacyl-tRNA biosynthesis	GO:0000166;GO:0004815;GO:0005524;GO:0005737;GO:0006422;GO:0004812;GO:0006418	molecular_function nucleotide binding | molecular_function aspartate-tRNA ligase activity | molecular_function ATP binding | cellular_component cytoplasm | biological_process aspartyl-tRNA aminoacylation | molecular_function aminoacyl-tRNA ligase activity | biological_process tRNA aminoacylation for protein translation	PF00152	tRNA synthetases class II (D, K and N)	IPR002312;IPR004364;IPR004523;IPR006195;IPR045864	Aspartyl/Asparaginyl-tRNA synthetase, class IIb | Aminoacyl-tRNA synthetase, class II (D/K/N) | Aspartate-tRNA synthetase, type 2 | Aminoacyl-tRNA synthetase, class II | Class II Aminoacyl-tRNA synthetase/Biotinyl protein ligase (BPL) and lipoyl protein ligase (LPL)	--	--
FxaCL_211g0025140	chr2-1-1	18753762	18753882	121	downstream	downstream	XP_004290043.1	PREDICTED: probable serine/threonine-protein kinase At4g35230 [Fragaria vesca subsp. vesca]	sp|Q944A7|BSK1_ARATH	Serine/threonine-protein kinase BSK1 OS=Arabidopsis thaliana OX=3702 GN=BSK1 PE=1 SV=1	tr|A0A2P6PT66|A0A2P6PT66_ROSCH	Putative transferase, protein kinase RLK-Pelle-RLCK-XII-1 family OS=Rosa chinensis OX=74649 GN=RchiOBHm_Chr6g0280081 PE=3 SV=1	LSE0053	A Protein kinase, contains TPR domains	[T]	K14500	BSK	http://www.genome.jp/dbget-bin/www_bget?ko:K14500	ko04075	Plant hormone signal transduction	GO:0005515;GO:0004672;GO:0005524;GO:0006468;GO:0009742	molecular_function protein binding | molecular_function protein kinase activity | molecular_function ATP binding | biological_process protein phosphorylation | biological_process brassinosteroid mediated signaling pathway	PF07714	Protein tyrosine and serine/threonine kinase	IPR000719;IPR001245;IPR011009;IPR011990;IPR045845	Protein kinase domain | Serine-threonine/tyrosine-protein kinase, catalytic domain | Protein kinase-like domain superfamily | Tetratricopeptide-like helical domain superfamily | Serine/threonine-protein kinase BSK	--	--
FxaCL_211g0025450	chr2-1-1	19028699	19028880	182	downstream	downstream	XP_004292304.1	PREDICTED: uncharacterized protein LOC101310088 [Fragaria vesca subsp. vesca]	--	--	tr|A0A2P6PTA9|A0A2P6PTA9_ROSCH	Uncharacterized protein OS=Rosa chinensis OX=74649 GN=RchiOBHm_Chr6g0280681 PE=4 SV=1	LSE1951	A Unnamed protein	[X]	--	--	--	--	--	--	--	--	--	--	--	--	--
FxaCL_211g0003610	chr2-1-1	1946535	1946702	168	downstream	downstream	XP_004291335.1	PREDICTED: expansin-A11 [Fragaria vesca subsp. vesca]	sp|Q9LNU3|EXP11_ARATH	Expansin-A11 OS=Arabidopsis thaliana OX=3702 GN=EXPA11 PE=2 SV=1	tr|A0A2P6PZC8|A0A2P6PZC8_ROSCH	Expansin OS=Rosa chinensis OX=74649 GN=RchiOBHm_Chr6g0303551 PE=3 SV=1	LSE0349	A Expansin	[M]	--	--	--	--	--	GO:0009664;GO:0005576	biological_process plant-type cell wall organization | cellular_component extracellular region	PF03330;PF01357	Lytic transglycolase | Expansin C-terminal domain	IPR002963;IPR007112;IPR007117;IPR007118;IPR009009;IPR036749;IPR036908	Expansin | Expansin/pollen allergen, DPBB domain | Expansin, cellulose-binding-like domain | Expansin/Lol pI | RlpA-like protein, double-psi beta-barrel domain | Expansin, cellulose-binding-like domain superfamily | RlpA-like domain superfamily	--	--
FxaCL_211g0003700	chr2-1-1	1976559	1976711	153	downstream	downstream	RXH73354.1	hypothetical protein DVH24_013038 [Malus domestica]	--	--	tr|A0A498HSV4|A0A498HSV4_MALDO	Uncharacterized protein OS=Malus domestica OX=3750 GN=DVH24_013038 PE=4 SV=1	--	--	--	--	--	--	--	--	--	--	--	--	--	--	--	--
FxaCL_211g0003710	chr2-1-1	1976559	1976711	153	upstream	upstream	XP_024167133.1	pentatricopeptide repeat-containing protein At1g20300, mitochondrial [Rosa chinensis]	sp|Q9LN22|PPR54_ARATH	Pentatricopeptide repeat-containing protein At1g20300, mitochondrial OS=Arabidopsis thaliana OX=3702 GN=At1g20300 PE=2 SV=1	tr|A0A2P6PZC1|A0A2P6PZC1_ROSCH	Putative tetratricopeptide-like helical domain-containing protein OS=Rosa chinensis OX=74649 GN=RchiOBHm_Chr6g0303651 PE=4 SV=1	KOG4197	FOG: PPR repeat	[R]	--	--	--	--	--	GO:0005515	molecular_function protein binding	PF13041;PF01535;PF13812	Pentatricopeptide repeat domain | PPR repeat family | PPR repeat	IPR002885;IPR011990	Pentatricopeptide repeat | Tetratricopeptide-like helical domain superfamily	--	--
FxaCL_211g0027160	chr2-1-1	20467806	20467962	157	upstream	upstream	XP_004290172.1	PREDICTED: uncharacterized histidine-rich protein DDB_G0274557-like [Fragaria vesca subsp. vesca]	--	--	tr|A0A8J4R799|A0A8J4R799_9ROSI	Uncharacterized protein OS=Castanea mollissima OX=60419 GN=CMV_016358 PE=4 SV=1	--	--	--	--	--	--	--	--	--	--	--	--	--	--	--	--
FxaCL_211g0027150	chr2-1-1	20467806	20467962	157	downstream	downstream	XP_004290171.1	PREDICTED: GTP cyclohydrolase 1 isoform X1 [Fragaria vesca subsp. vesca]	sp|Q8VYU3|GCH1_SOLLC	GTP cyclohydrolase 1 OS=Solanum lycopersicum OX=4081 GN=GCH1 PE=1 SV=1	tr|A0A2P6PU64|A0A2P6PU64_ROSCH	GTP cyclohydrolase 1 OS=Rosa chinensis OX=74649 GN=RchiOBHm_Chr6g0283751 PE=3 SV=1	KOG2698	GTP cyclohydrolase I	[H]	K01495	GCH1, folE	http://www.genome.jp/dbget-bin/www_bget?ko:K01495	ko00790	Folate biosynthesis	GO:0003934;GO:0046654	molecular_function GTP cyclohydrolase I activity | biological_process tetrahydrofolate biosynthetic process	PF01227	GTP cyclohydrolase I	IPR001474;IPR020602;IPR043133;IPR043134	GTP cyclohydrolase I | GTP cyclohydrolase I domain | GTP cyclohydrolase I, C-terminal/NADPH-dependent 7-cyano-7-deazaguanine reductase | GTP cyclohydrolase I, N-terminal domain	--	--
FxaCL_211g0003910	chr2-1-1	2054779	2054925	147	exon	intron	XP_004291317.1	PREDICTED: probable alpha-amylase 2 [Fragaria vesca subsp. vesca]	sp|Q8LFG1|AMY2_ARATH	Probable alpha-amylase 2 OS=Arabidopsis thaliana OX=3702 GN=AMY2 PE=2 SV=1	tr|A0A2P6PZD3|A0A2P6PZD3_ROSCH	Alpha-amylase OS=Rosa chinensis OX=74649 GN=RchiOBHm_Chr6g0303841 PE=3 SV=1	KOG0471	Alpha-amylase	[G]	K01176	AMY, amyA, malS	http://www.genome.jp/dbget-bin/www_bget?ko:K01176	ko00500	Starch and sucrose metabolism	GO:0005975	biological_process carbohydrate metabolic process	--	--	IPR006047;IPR017853	Glycosyl hydrolase, family 13, catalytic domain | Glycoside hydrolase superfamily	--	--
FxaCL_211g0027550	chr2-1-1	20757475	20757579	105	intron	intron	XP_004290201.1	PREDICTED: protein XRI1 [Fragaria vesca subsp. vesca]	sp|Q6NLW5|XRI1_ARATH	Protein XRI1 OS=Arabidopsis thaliana OX=3702 GN=XRI1 PE=1 SV=2	tr|A0A2P6PUE8|A0A2P6PUE8_ROSCH	Protein XRI1 OS=Rosa chinensis OX=74649 GN=RchiOBHm_Chr6g0284531 PE=4 SV=1	LSE1651	A Unnamed protein	[X]	--	--	--	--	--	GO:0007140;GO:0007143	biological_process male meiotic nuclear division | biological_process female meiotic nuclear division	--	--	IPR039933	Protein XRI1	--	--
FxaCL_211g0027790	chr2-1-1	20948878	20949060	183	upstream	upstream	XP_011457626.1	PREDICTED: uncharacterized protein LOC105349503 [Fragaria vesca subsp. vesca]	--	--	--	--	--	--	--	--	--	--	--	--	--	--	--	--	--	--	--	--
FxaCL_211g0028170	chr2-1-1	21317439	21317586	148	intron	intron	XP_004290235.1	PREDICTED: eukaryotic peptide chain release factor subunit 1-3-like [Fragaria vesca subsp. vesca]	sp|P35614|ERF1Z_ARATH	Eukaryotic peptide chain release factor subunit 1-3 OS=Arabidopsis thaliana OX=3702 GN=ERF1-3 PE=1 SV=1	tr|A0A2P6PUI7|A0A2P6PUI7_ROSCH	Putative 50S ribosomal protein L30e OS=Rosa chinensis OX=74649 GN=RchiOBHm_Chr6g0285401 PE=3 SV=1	KOG0688	Peptide chain release factor 1 (eRF1)	[J]	K03265	ETF1, ERF1	http://www.genome.jp/dbget-bin/www_bget?ko:K03265	ko03015	mRNA surveillance pathway	GO:0003747;GO:0006415	molecular_function translation release factor activity | biological_process translational termination	PF03463	eRF1 domain 1	IPR004403;IPR005140;IPR024049	Peptide chain release factor eRF1/aRF1 | eRF1 domain 1/Pelota-like | eRF1, domain 1	--	--
FxaCL_211g0028180	chr2-1-1	21317439	21317586	148	exon	exon	PRQ17283.1	putative protein kinase RLK-Pelle-DLSV family [Rosa chinensis]	sp|Q9LMB9|CRK1_ARATH	Cysteine-rich receptor-like protein kinase 1 OS=Arabidopsis thaliana OX=3702 GN=CRK1 PE=2 SV=2	tr|A0A2P6P5R6|A0A2P6P5R6_ROSCH	Protein kinase domain-containing protein OS=Rosa chinensis OX=74649 GN=RchiOBHm_Chr7g0193291 PE=4 SV=1	LSE0029	A Receptor-like protein kinase, contains conserved domain of unknown function	[T]	K04733	IRAK4	http://www.genome.jp/dbget-bin/www_bget?ko:K04733	--	--	--	--	PF01657	Salt stress response/antifungal	IPR002902;IPR011009;IPR038408	Gnk2-homologous domain | Protein kinase-like domain superfamily | Gnk2-homologous domain superfamily	--	--
FxaCL_211g0028730	chr2-1-1	21787074	21787188	115	downstream	downstream	XP_004290005.2	PREDICTED: receptor-like serine/threonine-protein kinase ALE2 [Fragaria vesca subsp. vesca]	sp|Q8RWW0|ALE2_ARATH	Receptor-like serine/threonine-protein kinase ALE2 OS=Arabidopsis thaliana OX=3702 GN=ALE2 PE=1 SV=1	tr|A0A2P6PUP3|A0A2P6PUP3_ROSCH	Protein kinase domain-containing protein OS=Rosa chinensis OX=74649 GN=RchiOBHm_Chr6g0285961 PE=4 SV=1	KOG1187	Serine/threonine protein kinase	[T]	--	--	--	--	--	GO:0005524;GO:0004672;GO:0006468	molecular_function ATP binding | molecular_function protein kinase activity | biological_process protein phosphorylation	PF07714	Protein tyrosine and serine/threonine kinase	IPR000719;IPR001245;IPR008271;IPR011009;IPR017441	Protein kinase domain | Serine-threonine/tyrosine-protein kinase, catalytic domain | Serine/threonine-protein kinase, active site | Protein kinase-like domain superfamily | Protein kinase, ATP binding site	--	--
FxaCL_211g0028740	chr2-1-1	21787074	21787188	115	upstream	upstream	XP_004292253.1	PREDICTED: WD repeat-containing protein 26 [Fragaria vesca subsp. vesca]	sp|Q9FND4|WDS_ARATH	WD repeat-containing protein WDS homolog OS=Arabidopsis thaliana OX=3702 GN=WDS PE=1 SV=1	tr|A0A2P6PUP4|A0A2P6PUP4_ROSCH	Putative transcription factor WD40-like family OS=Rosa chinensis OX=74649 GN=RchiOBHm_Chr6g0285971 PE=4 SV=1	KOG0293	WD40 repeat-containing protein	[S]	K22382	WDR26	http://www.genome.jp/dbget-bin/www_bget?ko:K22382	--	--	GO:0005515	molecular_function protein binding	PF00400	WD domain, G-beta repeat	IPR001680;IPR006595;IPR015943;IPR036322	WD40 repeat | CTLH, C-terminal LisH motif | WD40/YVTN repeat-like-containing domain superfamily | WD40-repeat-containing domain superfamily	--	--
FxaCL_211g0000140	chr2-1-1	227054	227209	156	upstream	upstream	XP_050363387.1	LOW QUALITY PROTEIN: uncharacterized protein LOC126782219 [Potentilla anserina]	--	--	tr|A0A2P6QM59|A0A2P6QM59_ROSCH	Putative nucleotidyltransferase, Ribonuclease H OS=Rosa chinensis OX=74649 GN=RchiOBHm_Chr5g0078051 PE=4 SV=1	KOG0017	FOG: Transposon-encoded proteins with TYA, reverse transcriptase, integrase domains in various combinations	[R]	--	--	--	--	--	GO:0003676;GO:0015074	molecular_function nucleic acid binding | biological_process DNA integration	PF17921	Integrase zinc binding domain	IPR001584;IPR012337;IPR036397;IPR041588	Integrase, catalytic core | Ribonuclease H-like superfamily | Ribonuclease H superfamily | Integrase zinc-binding domain	--	--
FxaCL_211g0029560	chr2-1-1	23079700	23079885	186	upstream	upstream	XP_004292231.2	PREDICTED: nucleolin 2-like [Fragaria vesca subsp. vesca]	--	--	tr|A0A2P6PV06|A0A2P6PV06_ROSCH	Uncharacterized protein OS=Rosa chinensis OX=74649 GN=RchiOBHm_Chr6g0287181 PE=4 SV=1	LSE1590	A Unnamed protein	[X]	--	--	--	--	--	GO:0007142	biological_process male meiosis II	--	--	IPR039300	Protein JASON	--	--
FxaCL_211g0029720	chr2-1-1	23182845	23182958	114	downstream	downstream	XP_004289970.1	PREDICTED: long-chain-alcohol oxidase FAO2-like [Fragaria vesca subsp. vesca]	sp|B5WWZ9|FAO2_LOTJA	Long-chain-alcohol oxidase FAO2 OS=Lotus japonicus OX=34305 GN=FAO2 PE=2 SV=1	tr|A0A2P6PV17|A0A2P6PV17_ROSCH	Putative long-chain-alcohol oxidase OS=Rosa chinensis OX=74649 GN=RchiOBHm_Chr6g0287381 PE=4 SV=1	LSE1409	A Long-chain fatty acid oxidase	[I]	K17756	FAO3	http://www.genome.jp/dbget-bin/www_bget?ko:K17756	--	--	GO:0016614;GO:0050660;GO:0046577	molecular_function oxidoreductase activity, acting on CH-OH group of donors | molecular_function flavin adenine dinucleotide binding | molecular_function long-chain-alcohol oxidase activity	PF00732;PF05199	GMC oxidoreductase	IPR000172;IPR007867;IPR012400;IPR036188	Glucose-methanol-choline oxidoreductase, N-terminal | Glucose-methanol-choline oxidoreductase, C-terminal | Long-chain-alcohol oxidase | FAD/NAD(P)-binding domain superfamily	--	--
FxaCL_211g0004390	chr2-1-1	2319541	2319694	154	intron	intron	XP_044961815.1	1,4-alpha-glucan-branching enzyme, chloroplastic/amyloplastic-like isoform X1 [Hordeum vulgare subsp. vulgare]	sp|Q41059|GLGB2_PEA	1,4-alpha-glucan-branching enzyme 1, chloroplastic/amyloplastic (Fragment) OS=Pisum sativum OX=3888 GN=SBEII PE=1 SV=1	tr|A0A453TB40|A0A453TB40_AEGTS	1,4-alpha-glucan branching enzyme OS=Aegilops tauschii subsp. strangulata OX=200361 PE=3 SV=1	KOG0470	1,4-alpha-glucan branching enzyme/starch branching enzyme II	[G]	K00700	GBE1, glgB	http://www.genome.jp/dbget-bin/www_bget?ko:K00700	ko00500	Starch and sucrose metabolism	GO:0005975;GO:0004553;GO:0003824;GO:0043169	biological_process carbohydrate metabolic process | molecular_function hydrolase activity, hydrolyzing O-glycosyl compounds | molecular_function catalytic activity | molecular_function cation binding	PF02922;PF02806;PF00128	Alpha amylase, catalytic domain | Carbohydrate-binding module 48 (Isoamylase N-terminal domain) | Alpha amylase, C-terminal all-beta domain	IPR004193;IPR006047;IPR006048;IPR013780;IPR013783;IPR014756;IPR017853	Glycoside hydrolase, family 13, N-terminal | Glycosyl hydrolase, family 13, catalytic domain | Alpha-amylase/branching enzyme, C-terminal all beta | Glycosyl hydrolase, all-beta | Immunoglobulin-like fold | Immunoglobulin E-set | Glycoside hydrolase superfamily	--	--
FxaCL_211g0030330	chr2-1-1	23620014	23620189	176	upstream	upstream	AZL19479.1	transcription factor ERF77 [Fragaria x ananassa]	sp|Q9LTC5|ERF98_ARATH	Ethylene-responsive transcription factor ERF098 OS=Arabidopsis thaliana OX=3702 GN=ERF098 PE=1 SV=1	tr|A0A3Q8TEE3|A0A3Q8TEE3_FRAAN	Transcription factor ERF77 OS=Fragaria ananassa OX=3747 PE=2 SV=1	LSE0301	A AP2 domain transcription factor	[K]	--	--	--	--	--	GO:0003700;GO:0006355;GO:0009873;GO:0003677	molecular_function DNA-binding transcription factor activity | biological_process regulation of DNA-templated transcription | biological_process ethylene-activated signaling pathway | molecular_function DNA binding	PF00847	AP2 domain	IPR001471;IPR016177;IPR036955;IPR044808	AP2/ERF domain | DNA-binding domain superfamily | AP2/ERF domain superfamily | Ethylene-responsive transcription factor	AP2-EREBP	http://plntfdb.bio.uni-potsdam.de/v3.0/fam_mem.php?family_id=AP2-EREBP
FxaCL_211g0030340	chr2-1-1	23620014	23620189	176	upstream	upstream	--	--	--	--	--	--	--	--	--	--	--	--	--	--	--	--	--	--	--	--	--	--
FxaCL_211g0030930	chr2-1-1	24065369	24065502	134	downstream	downstream	XP_004292190.1	PREDICTED: putative pentatricopeptide repeat-containing protein At1g12700, mitochondrial [Fragaria vesca subsp. vesca]	--	--	tr|A0A2P6PVI5|A0A2P6PVI5_ROSCH	Putative tetratricopeptide-like helical domain-containing protein OS=Rosa chinensis OX=74649 GN=RchiOBHm_Chr6g0289191 PE=4 SV=1	--	--	--	K17710	PTCD1	http://www.genome.jp/dbget-bin/www_bget?ko:K17710	--	--	--	--	--	--	--	--	--	--
FxaCL_211g0030940	chr2-1-1	24065369	24065502	134	upstream	upstream	XP_004292189.1	PREDICTED: uncharacterized protein LOC101291597 [Fragaria vesca subsp. vesca]	sp|Q0WUY1|NADKC_ARATH	Calmodulin calcium-dependent NAD kinase OS=Arabidopsis thaliana OX=3702 GN=NADKC PE=1 SV=1	tr|A0A2P6PVM0|A0A2P6PVM0_ROSCH	Putative Zeta toxin domain, P-loop containing nucleoside triphosphate hydrolase OS=Rosa chinensis OX=74649 GN=RchiOBHm_Chr6g0289231 PE=4 SV=1	LSE1660	A Unnamed protein	[X]	--	--	--	--	--	GO:0005524;GO:0016301	molecular_function ATP binding | molecular_function kinase activity	PF06414	Zeta toxin	IPR010488;IPR027417;IPR044802	Zeta toxin domain | P-loop containing nucleoside triphosphate hydrolase | Calmodulin calcium-dependent NAD kinase NADKc-like	--	--
FxaCL_211g0004470	chr2-1-1	2407131	2407309	179	downstream	downstream	XP_004291224.1	PREDICTED: ABC transporter E family member 2 [Fragaria vesca subsp. vesca]	sp|Q8LPJ4|AB2E_ARATH	ABC transporter E family member 2 OS=Arabidopsis thaliana OX=3702 GN=ABCE2 PE=2 SV=1	tr|A0A251L1Z7|A0A251L1Z7_MANES	ABC transporter E family member 2 OS=Manihot esculenta OX=3983 GN=MANES_04G077500 PE=4 SV=1	KOG0063	RNAse L inhibitor, ABC superfamily	[A]	K06174	ABCE1, Rli1	http://www.genome.jp/dbget-bin/www_bget?ko:K06174	--	--	GO:0005524;GO:0016887	molecular_function ATP binding | molecular_function ATP hydrolysis activity	PF00005;PF04068;PF00037	Possible Fer4-like domain in RNase L inhibitor, RLI | 4Fe-4S binding domain | ABC transporter	IPR003439;IPR003593;IPR007209;IPR013283;IPR017871;IPR017896;IPR017900;IPR027417;IPR034348	ABC transporter-like, ATP-binding domain | AAA+ ATPase domain | RNase L inhibitor RLI-like, possible metal-binding domain | RLI1 | ABC transporter-like, conserved site | 4Fe-4S ferredoxin-type, iron-sulphur binding domain | 4Fe-4S ferredoxin, iron-sulphur binding, conserved site | P-loop containing nucleoside triphosphate hydrolase | RLI, domain 1	--	--
FxaCL_211g0004480	chr2-1-1	2407131	2407309	179	exon	exon	XP_004292907.1	PREDICTED: U-box domain-containing protein 15 [Fragaria vesca subsp. vesca]	sp|Q681N2|PUB15_ARATH	U-box domain-containing protein 15 OS=Arabidopsis thaliana OX=3702 GN=PUB15 PE=2 SV=2	tr|A0A2P6PZI1|A0A2P6PZI1_ROSCH	RING-type E3 ubiquitin transferase OS=Rosa chinensis OX=74649 GN=RchiOBHm_Chr6g0304371 PE=4 SV=1	KOG0167	FOG: Armadillo/beta-catenin-like repeats	[S]	--	--	--	--	--	GO:0005515;GO:0004842;GO:0016567	molecular_function protein binding | molecular_function ubiquitin-protein transferase activity | biological_process protein ubiquitination	PF04564;PF00514	Armadillo/beta-catenin-like repeat | U-box domain	IPR000225;IPR003613;IPR011989;IPR013083;IPR016024;IPR045210	Armadillo | U-box domain | Armadillo-like helical | Zinc finger, RING/FYVE/PHD-type | Armadillo-type fold | PUB protein, U-box domain, plant	--	--
FxaCL_211g0031010	chr2-1-1	24127393	24127599	207	intron	intron	XP_004289906.1	PREDICTED: magnesium transporter MRS2-I-like [Fragaria vesca subsp. vesca]	sp|B8AJT9|MRS2I_ORYSI	Magnesium transporter MRS2-I OS=Oryza sativa subsp. indica OX=39946 GN=MRS2-I PE=3 SV=1	tr|A0A2P6PVL1|A0A2P6PVL1_ROSCH	Magnesium transporter OS=Rosa chinensis OX=74649 GN=RchiOBHm_Chr6g0289361 PE=3 SV=1	KOG2662	Magnesium transporters: CorA family	[P]	K16075	MRS2, MFM1	http://www.genome.jp/dbget-bin/www_bget?ko:K16075	--	--	GO:0016020;GO:0030001;GO:0046873;GO:0055085	cellular_component membrane | biological_process metal ion transport | molecular_function metal ion transmembrane transporter activity | biological_process transmembrane transport	PF01544	CorA-like Mg2+ transporter protein	IPR002523;IPR039204;IPR045863	Mg2+ transporter protein, CorA-like/Zinc transport protein ZntB | Magnesium transporter MRS2-like | CorA, transmembrane region	--	--
FxaCL_211g0031260	chr2-1-1	24325061	24325242	182	upstream	upstream	XP_011458607.1	PREDICTED: uncharacterized protein LOC101311719 [Fragaria vesca subsp. vesca]	--	--	tr|A0A2P6PVM1|A0A2P6PVM1_ROSCH	DUF506 family protein OS=Rosa chinensis OX=74649 GN=RchiOBHm_Chr6g0289671 PE=4 SV=1	LSE3615	A Uncharacterized protein	[S]	--	--	--	--	--	--	--	PF04720	PDDEXK-like family of unknown function	IPR006502	Protein of unknown function PDDEXK-like	--	--
FxaCL_211g0031580	chr2-1-1	24612522	24612625	104	upstream	upstream	XP_004290631.1	PREDICTED: uncharacterized protein LOC101306484 isoform X1 [Fragaria vesca subsp. vesca]	--	--	tr|A0A2P6PVR3|A0A2P6PVR3_ROSCH	Putative non-specific serine/threonine protein kinase OS=Rosa chinensis OX=74649 GN=RchiOBHm_Chr6g0290111 PE=4 SV=1	KOG0504	FOG: Ankyrin repeat	[R]	K15503	ANKRD44	http://www.genome.jp/dbget-bin/www_bget?ko:K15503	--	--	GO:0005515	molecular_function protein binding	PF12796;PF13962	Ankyrin repeats (3 copies) | Domain of unknown function	IPR002110;IPR026961;IPR036770	Ankyrin repeat | PGG domain | Ankyrin repeat-containing domain superfamily	--	--
FxaCL_211g0031570	chr2-1-1	24612522	24612625	104	downstream	downstream	XP_004290632.1	PREDICTED: ETO1-like protein 1 [Fragaria vesca subsp. vesca]	sp|Q9ZQX6|ETOL1_ARATH	ETO1-like protein 1 OS=Arabidopsis thaliana OX=3702 GN=EOL1 PE=1 SV=1	tr|A0A2P6PVR8|A0A2P6PVR8_ROSCH	Putative chromatin remodeling & transcription regulator BTB-POZ family OS=Rosa chinensis OX=74649 GN=RchiOBHm_Chr6g0290061 PE=4 SV=1	LSE1553	A Unnamed protein	[X]	--	--	--	--	--	GO:0005515;GO:0010105	molecular_function protein binding | biological_process negative regulation of ethylene-activated signaling pathway	--	--	IPR000210;IPR011333;IPR011990;IPR019734;IPR044631	BTB/POZ domain | SKP1/BTB/POZ domain superfamily | Tetratricopeptide-like helical domain superfamily | Tetratricopeptide repeat | ETO1-like	--	--
FxaCL_211g0031910	chr2-1-1	24813117	24813242	126	downstream	downstream	XP_004290612.1	PREDICTED: uncharacterized protein LOC101301058 [Fragaria vesca subsp. vesca]	--	--	tr|A0A2P6PVY4|A0A2P6PVY4_ROSCH	Uncharacterized protein OS=Rosa chinensis OX=74649 GN=RchiOBHm_Chr6g0290651 PE=4 SV=1	--	--	--	--	--	--	--	--	--	--	PF15365	Proline-rich nuclear receptor coactivator motif	--	--	--	--
FxaCL_211g0031920	chr2-1-1	24813117	24813242	126	downstream	downstream	--	--	--	--	--	--	--	--	--	--	--	--	--	--	--	--	--	--	--	--	--	--
FxaCL_211g0031930	chr2-1-1	24813117	24813242	126	downstream	downstream	--	--	--	--	--	--	--	--	--	--	--	--	--	--	--	--	--	--	--	--	--	--
FxaCL_211g0032140	chr2-1-1	24952651	24952832	182	downstream	downstream	XP_004292591.1	PREDICTED: mavicyanin-like [Fragaria vesca subsp. vesca]	--	--	tr|A0A2P6PW08|A0A2P6PW08_ROSCH	Putative cupredoxin OS=Rosa chinensis OX=74649 GN=RchiOBHm_Chr6g0290981 PE=4 SV=1	LSE0042	A Uncharacterized plastocyanin-like protein, probably non-copper-binding	[S]	--	--	--	--	--	GO:0009055	molecular_function electron transfer activity	PF02298	Plastocyanin-like domain	IPR003245;IPR008972;IPR039391	Phytocyanin domain | Cupredoxin | Phytocyanin	--	--
FxaCL_211g0032160	chr2-1-1	24972706	24972821	116	intron	intron	XP_004290651.1	PREDICTED: ARM REPEAT PROTEIN INTERACTING WITH ABF2-like [Fragaria vesca subsp. vesca]	sp|B9DHT4|ARIA_ARATH	ARM REPEAT PROTEIN INTERACTING WITH ABF2 OS=Arabidopsis thaliana OX=3702 GN=ARIA PE=1 SV=2	tr|A0A2P6PW06|A0A2P6PW06_ROSCH	Putative chromatin remodeling & transcription regulator BTB-POZ family OS=Rosa chinensis OX=74649 GN=RchiOBHm_Chr6g0291001 PE=4 SV=1	KOG0167	FOG: Armadillo/beta-catenin-like repeats	[S]	--	--	--	--	--	GO:0005515	molecular_function protein binding	PF00651;PF00514	BTB/POZ domain | Armadillo/beta-catenin-like repeat	IPR000210;IPR000225;IPR011333;IPR011989;IPR016024;IPR044282	BTB/POZ domain | Armadillo | SKP1/BTB/POZ domain superfamily | Armadillo-like helical | Armadillo-type fold | Armadillo repeat protein ABAP1/ARIA	--	--
FxaCL_211g0004730	chr2-1-1	2547760	2547927	168	intron	downstream	XP_004292892.1	PREDICTED: uncharacterized protein LOC101291795 [Fragaria vesca subsp. vesca]	--	--	tr|A0A2P6PZN5|A0A2P6PZN5_ROSCH	Putative alpha/Beta hydrolase OS=Rosa chinensis OX=74649 GN=RchiOBHm_Chr6g0304731 PE=4 SV=1	LSE1887	A Unnamed protein	[X]	--	--	--	--	--	--	--	PF07082	Protein of unknown function (DUF1350)	IPR010765;IPR029058	Protein of unknown function DUF1350 | Alpha/Beta hydrolase fold	--	--
FxaCL_211g0005130	chr2-1-1	2750989	2751116	128	downstream	downstream	XP_004291294.1	PREDICTED: suppressor protein SRP40-like [Fragaria vesca subsp. vesca]	sp|Q8L9W8|O3L4_ARATH	Protein OXIDATIVE STRESS 3 LIKE 4 OS=Arabidopsis thaliana OX=3702 GN=O3L4 PE=1 SV=1	tr|A0A2P6PZQ1|A0A2P6PZQ1_ROSCH	Uncharacterized protein OS=Rosa chinensis OX=74649 GN=RchiOBHm_Chr6g0305061 PE=4 SV=1	KOG4210	Nuclear localization sequence binding protein	[K]	--	--	--	--	--	--	--	--	--	--	--	--	--
FxaCL_211g0005140	chr2-1-1	2750989	2751116	128	exon	exon	XP_011459029.1	PREDICTED: putative peptidyl-tRNA hydrolase PTRHD1 [Fragaria vesca subsp. vesca]	--	--	tr|A0A2P6SK58|A0A2P6SK58_ROSCH	aminoacyl-tRNA hydrolase OS=Rosa chinensis OX=74649 GN=RchiOBHm_Chr1g0366021 PE=4 SV=1	KOG3305	Uncharacterized conserved protein	[S]	--	--	--	--	--	GO:0004045	molecular_function aminoacyl-tRNA hydrolase activity	PF01981	Peptidyl-tRNA hydrolase PTH2	IPR002833;IPR023476;IPR042237	Peptidyl-tRNA hydrolase, PTH2 | Peptidyl-tRNA hydrolase II domain superfamily | Putative peptidyl-tRNA hydrolase PTRHD1	--	--
FxaCL_211g0005150	chr2-1-1	2750989	2751116	128	upstream	upstream	XP_011459028.1	PREDICTED: uncharacterized protein LOC105349868 [Fragaria vesca subsp. vesca]	--	--	tr|A0A2P6PZR9|A0A2P6PZR9_ROSCH	Uncharacterized protein OS=Rosa chinensis OX=74649 GN=RchiOBHm_Chr6g0305041 PE=4 SV=1	--	--	--	--	--	--	--	--	--	--	--	--	--	--	--	--
FxaCL_211g0005170	chr2-1-1	2767718	2767921	204	intron	intron	XP_004291293.1	PREDICTED: 54S ribosomal protein L24, mitochondrial-like [Fragaria vesca subsp. vesca]	--	--	tr|A0A2P6PZT2|A0A2P6PZT2_ROSCH	Putative ribosomal protein L28/L24 OS=Rosa chinensis OX=74649 GN=RchiOBHm_Chr6g0305011 PE=3 SV=1	KOG3278	Mitochondrial/chloroplast ribosomal protein L28	[J]	K02902	RP-L28, MRPL28, rpmB	http://www.genome.jp/dbget-bin/www_bget?ko:K02902	ko03010	Ribosome	GO:0003735;GO:0005840;GO:0006412	molecular_function structural constituent of ribosome | cellular_component ribosome | biological_process translation	PF00830	Ribosomal L28 family	IPR001383;IPR026569;IPR034704;IPR037147	Ribosomal protein L28 | Ribosomal protein L28/L24 | L28p-like | Ribosomal protein L28/L24 superfamily	--	--
FxaCL_211g0005310	chr2-1-1	2862072	2862192	121	downstream	downstream	XP_004291281.1	PREDICTED: probable nucleoredoxin 3 [Fragaria vesca subsp. vesca]	sp|Q8VZQ0|NRX3_ARATH	Probable nucleoredoxin 3 OS=Arabidopsis thaliana OX=3702 GN=At4g31240 PE=2 SV=1	tr|A0A2P6PZU8|A0A2P6PZU8_ROSCH	Thioredoxin domain-containing protein OS=Rosa chinensis OX=74649 GN=RchiOBHm_Chr6g0305301 PE=3 SV=1	KOG2501	Thioredoxin, nucleoredoxin and related proteins	[R]	K17609	NXN	http://www.genome.jp/dbget-bin/www_bget?ko:K17609	--	--	GO:0004791	molecular_function thioredoxin-disulfide reductase activity	PF13905;PF03107	C1 domain | Thioredoxin-like	IPR004146;IPR012336;IPR013766;IPR036249;IPR045870;IPR046349	DC1 | Thioredoxin-like fold | Thioredoxin domain | Thioredoxin-like superfamily | TryX and NRX, thioredoxin domain | C1-like domain superfamily	--	--
FxaCL_211g0005320	chr2-1-1	2862072	2862192	121	intron	intron	XP_004291258.1	PREDICTED: ribonuclease H2 subunit B [Fragaria vesca subsp. vesca]	--	--	tr|A0A2P6PZS8|A0A2P6PZS8_ROSCH	Ribonuclease H2 subunit B OS=Rosa chinensis OX=74649 GN=RchiOBHm_Chr6g0305311 PE=4 SV=1	--	--	--	K10744	RNASEH2B	http://www.genome.jp/dbget-bin/www_bget?ko:K10744	ko03030	DNA replication	GO:0032299	cellular_component ribonuclease H2 complex	PF09468	Ydr279p protein family (RNase H2 complex component) wHTH domain	IPR019024;IPR040456	Ribonuclease H2 subunit B, wHTH domain | Ribonuclease H2 subunit B	--	--
FxaCL_211g0006180	chr2-1-1	3286828	3286981	154	downstream	downstream	XP_004291185.1	PREDICTED: exosome complex exonuclease RRP46 homolog [Fragaria vesca subsp. vesca]	sp|Q9LX74|EXOS5_ARATH	Exosome complex exonuclease RRP46 homolog OS=Arabidopsis thaliana OX=3702 GN=RRP46 PE=2 SV=1	tr|A0A2P6Q020|A0A2P6Q020_ROSCH	Putative exosome complex component Rrp41, PNPase/RNase PH domain-containing protein OS=Rosa chinensis OX=74649 GN=RchiOBHm_Chr6g0306141 PE=4 SV=1	KOG1069	Exosomal 3'-5' exoribonuclease complex, subunit Rrp46	[J]	K12590	RRP46, EXOSC5	http://www.genome.jp/dbget-bin/www_bget?ko:K12590	ko03018	RNA degradation	--	--	PF01138	3' exoribonuclease family, domain 1	IPR001247;IPR020568;IPR027408;IPR036345	Exoribonuclease, phosphorolytic domain 1 | Ribosomal protein S5 domain 2-type fold | PNPase/RNase PH domain superfamily | Exoribonuclease, PH domain 2 superfamily	--	--
FxaCL_211g0006190	chr2-1-1	3286828	3286981	154	upstream	upstream	XP_004291184.1	PREDICTED: probable glycosyltransferase At5g25310 [Fragaria vesca subsp. vesca]	sp|Q9FFN2|GLYT3_ARATH	Probable glycosyltransferase At5g03795 OS=Arabidopsis thaliana OX=3702 GN=At5g03795 PE=3 SV=2	tr|A0A2P6Q005|A0A2P6Q005_ROSCH	Putative xylogalacturonan beta-1,3-xylosyltransferase OS=Rosa chinensis OX=74649 GN=RchiOBHm_Chr6g0306161 PE=3 SV=1	KOG1021	Acetylglucosaminyltransferase EXT1/exostosin 1	[GMW]	--	--	--	--	--	GO:0006486;GO:0016757	biological_process protein glycosylation | molecular_function glycosyltransferase activity	PF03016	Exostosin family	IPR004263;IPR040911	Exostosin-like | Exostosin, GT47 domain	--	--
FxaCL_211g0006240	chr2-1-1	3336492	3336660	169	downstream	downstream	XP_004291181.1	PREDICTED: probable transcriptional regulatory protein At2g25830 [Fragaria vesca subsp. vesca]	sp|O82314|U082_ARATH	Probable transcriptional regulatory protein At2g25830 OS=Arabidopsis thaliana OX=3702 GN=At2g25830 PE=2 SV=2	tr|A0A2P6Q021|A0A2P6Q021_ROSCH	Putative transcriptional regulator TACO1 OS=Rosa chinensis OX=74649 GN=RchiOBHm_Chr6g0306211 PE=3 SV=1	KOG2972	Uncharacterized conserved protein	[S]	--	--	--	--	--	--	--	PF01709	Transcriptional regulator	IPR002876;IPR017856;IPR026564;IPR029072	Transcriptional regulator TACO1-like | Integrase-like, N-terminal | Transcriptional regulator TACO1-like, domain 3 | YebC-like	--	--
FxaCL_211g0006250	chr2-1-1	3336492	3336660	169	upstream	upstream	XP_030947852.1	F-box/LRR-repeat protein 4-like [Quercus lobata]	--	--	tr|A0A7N2N6R4|A0A7N2N6R4_QUELO	COI1 F-box domain-containing protein OS=Quercus lobata OX=97700 PE=4 SV=1	--	--	--	K10268	FBXL2_20	http://www.genome.jp/dbget-bin/www_bget?ko:K10268	--	--	--	--	--	--	IPR006553;IPR032675	Leucine-rich repeat, cysteine-containing subtype | Leucine-rich repeat domain superfamily	--	--
FxaCL_211g0006720	chr2-1-1	3574288	3574451	164	upstream	upstream	XP_011458965.1	PREDICTED: uncharacterized protein LOC101292862 isoform X2 [Fragaria vesca subsp. vesca]	sp|F4JV59|CABIN_ARATH	Calcineurin-binding protein 1 OS=Arabidopsis thaliana OX=3702 GN=CABIN1 PE=1 SV=1	tr|A0A2P6Q085|A0A2P6Q085_ROSCH	Putative 43kDa postsynaptic protein OS=Rosa chinensis OX=74649 GN=RchiOBHm_Chr6g0306811 PE=4 SV=1	TWOG0795	TPR-repeat-containing protein	[R]	K17613	CABIN1	http://www.genome.jp/dbget-bin/www_bget?ko:K17613	--	--	GO:0006325	biological_process chromatin organization	--	--	IPR033053	Histone transcription regulator 3/CABIN1	--	--
FxaCL_211g0007050	chr2-1-1	3807303	3807465	163	intron	intron	XP_004291135.1	PREDICTED: polyadenylate-binding protein RBP47-like [Fragaria vesca subsp. vesca]	sp|Q9SX79|RB47C_ARATH	Polyadenylate-binding protein RBP47C OS=Arabidopsis thaliana OX=3702 GN=RBP47C PE=2 SV=1	tr|A0A540MFH3|A0A540MFH3_MALBA	RRM domain-containing protein OS=Malus baccata OX=106549 GN=C1H46_016897 PE=4 SV=1	KOG0118	FOG: RRM domain	[R]	--	--	--	--	--	GO:0003676;GO:0003723	molecular_function nucleic acid binding | molecular_function RNA binding	PF00076	RNA recognition motif. (a.k.a. RRM, RBD, or RNP domain)	IPR000504;IPR012677;IPR035979	RNA recognition motif domain | Nucleotide-binding alpha-beta plait domain superfamily | RNA-binding domain superfamily	--	--
FxaCL_211g0000480	chr2-1-1	394586	394714	129	intron	intron	XP_004291959.1	PREDICTED: 3-hydroxyisobutyryl-CoA hydrolase-like protein 2, mitochondrial [Fragaria vesca subsp. vesca]	sp|Q8RXN4|HIBC5_ARATH	3-hydroxyisobutyryl-CoA hydrolase-like protein 2, mitochondrial OS=Arabidopsis thaliana OX=3702 GN=At4g31810 PE=1 SV=1	tr|A0A2P6PY77|A0A2P6PY77_ROSCH	3-hydroxyisobutyryl-CoA hydrolase OS=Rosa chinensis OX=74649 GN=RchiOBHm_Chr6g0299431 PE=3 SV=1	KOG1684	Enoyl-CoA hydratase	[I]	K05605	HIBCH	http://www.genome.jp/dbget-bin/www_bget?ko:K05605	ko00640;ko00410;ko00280	Propanoate metabolism | beta-Alanine metabolism | Valine, leucine and isoleucine degradation	GO:0003860	molecular_function 3-hydroxyisobutyryl-CoA hydrolase activity	PF16113	Enoyl-CoA hydratase/isomerase	IPR029045;IPR032259;IPR045004	ClpP/crotonase-like domain superfamily | Enoyl-CoA hydratase/isomerase, HIBYL-CoA-H type | Enoyl-CoA hydratase/isomerase domain	--	--
FxaCL_211g0000490	chr2-1-1	394586	394714	129	intron	intron	XP_004291958.1	PREDICTED: chorismate mutase 2 [Fragaria vesca subsp. vesca]	sp|Q9S7H4|CM2_ARATH	Chorismate mutase 2 OS=Arabidopsis thaliana OX=3702 GN=CM2 PE=1 SV=1	tr|A0A0K1H387|A0A0K1H387_ROSRU	Chorismate mutase OS=Rosa rugosa OX=74645 GN=CM2 PE=2 SV=1	KOG0795	Chorismate mutase	[E]	K01850	E5.4.99.5	http://www.genome.jp/dbget-bin/www_bget?ko:K01850	ko00400	Phenylalanine, tyrosine and tryptophan biosynthesis	GO:0004106;GO:0009073;GO:0046417	molecular_function chorismate mutase activity | biological_process aromatic amino acid family biosynthetic process | biological_process chorismate metabolic process	--	--	IPR008238;IPR036263;IPR037039	Chorismate mutase, AroQ class, eukaryotic type | Chorismate mutase type II superfamily | Chorismate mutase, AroQ class superfamily, eukaryotic	--	--
FxaCL_211g0007480	chr2-1-1	4017495	4017622	128	downstream	downstream	XP_004292814.2	PREDICTED: glutamate receptor 2.9-like isoform X1 [Fragaria vesca subsp. vesca]	sp|Q9SHV1|GLR22_ARATH	Glutamate receptor 2.2 OS=Arabidopsis thaliana OX=3702 GN=GLR2.2 PE=2 SV=1	tr|A0A2P6Q0I3|A0A2P6Q0I3_ROSCH	Glutamate receptor OS=Rosa chinensis OX=74649 GN=RchiOBHm_Chr6g0308001 PE=3 SV=1	KOG1052	Glutamate-gated kainate-type ion channel receptor subunit GluR5 and related subunits	[PET]	K05387	GRIP	http://www.genome.jp/dbget-bin/www_bget?ko:K05387	--	--	--	--	PF01094	Receptor family ligand binding region	IPR001828;IPR028082;IPR035513;IPR044440	Receptor, ligand binding region | Periplasmic binding protein-like I | Invertase/pectin methylesterase inhibitor domain superfamily | Plant glutamate receptor, periplasmic ligand-binding domain	--	--
FxaCL_211g0007480	chr2-1-1	4020743	4020909	167	downstream	downstream	XP_004292814.2	PREDICTED: glutamate receptor 2.9-like isoform X1 [Fragaria vesca subsp. vesca]	sp|Q9SHV1|GLR22_ARATH	Glutamate receptor 2.2 OS=Arabidopsis thaliana OX=3702 GN=GLR2.2 PE=2 SV=1	tr|A0A2P6Q0I3|A0A2P6Q0I3_ROSCH	Glutamate receptor OS=Rosa chinensis OX=74649 GN=RchiOBHm_Chr6g0308001 PE=3 SV=1	KOG1052	Glutamate-gated kainate-type ion channel receptor subunit GluR5 and related subunits	[PET]	K05387	GRIP	http://www.genome.jp/dbget-bin/www_bget?ko:K05387	--	--	--	--	PF01094	Receptor family ligand binding region	IPR001828;IPR028082;IPR035513;IPR044440	Receptor, ligand binding region | Periplasmic binding protein-like I | Invertase/pectin methylesterase inhibitor domain superfamily | Plant glutamate receptor, periplasmic ligand-binding domain	--	--
FxaCL_211g0007490	chr2-1-1	4020743	4020909	167	upstream	upstream	XP_004291102.1	PREDICTED: protein DCL, chloroplastic [Fragaria vesca subsp. vesca]	sp|Q42463|DCL_SOLLC	Protein DCL, chloroplastic OS=Solanum lycopersicum OX=4081 GN=DCL PE=2 SV=1	tr|A0A2P6Q0I5|A0A2P6Q0I5_ROSCH	Uncharacterized protein OS=Rosa chinensis OX=74649 GN=RchiOBHm_Chr6g0308021 PE=4 SV=1	LSE0606	A Unnamed protein	[X]	--	--	--	--	--	--	--	PF11523	Protein of unknown function (DUF3223)	IPR044673	Protein DCL-like	--	--
FxaCL_211g0009580	chr2-1-1	5361724	5361911	188	intron	intron	XP_004291033.2	PREDICTED: histone deacetylase 2 isoform X1 [Fragaria vesca subsp. vesca]	sp|Q944K3|HDA2_ARATH	Histone deacetylase 2 OS=Arabidopsis thaliana OX=3702 GN=HDA2 PE=2 SV=2	tr|A0A2P6Q173|A0A2P6Q173_ROSCH	Putative histone deacetylase OS=Rosa chinensis OX=74649 GN=RchiOBHm_Chr6g0310741 PE=4 SV=1	KOG1344	Predicted histone deacetylase	[B]	K11418	HDAC11	http://www.genome.jp/dbget-bin/www_bget?ko:K11418	--	--	--	--	--	--	IPR023696;IPR037138	Ureohydrolase domain superfamily | Histone deacetylase domain superfamily	--	--
FxaCL_211g0009570	chr2-1-1	5361724	5361911	188	downstream	downstream	XP_004291032.1	PREDICTED: K(+) efflux antiporter 6 [Fragaria vesca subsp. vesca]	sp|B5X0N6|KEA6_ARATH	K(+) efflux antiporter 6 OS=Arabidopsis thaliana OX=3702 GN=KEA6 PE=1 SV=1	tr|A0A2P6Q187|A0A2P6Q187_ROSCH	Putative cation/H+ exchanger OS=Rosa chinensis OX=74649 GN=RchiOBHm_Chr6g0310731 PE=4 SV=1	KOG1650	Predicted K+/H+-antiporter	[P]	--	--	--	--	--	GO:0006812;GO:0015297;GO:0016020;GO:0055085;GO:1902600;GO:0015386;GO:0071805	biological_process monoatomic cation transport | molecular_function antiporter activity | cellular_component membrane | biological_process transmembrane transport | biological_process proton transmembrane transport | molecular_function potassium:proton antiporter activity | biological_process potassium ion transmembrane transport	PF00999	Sodium/hydrogen exchanger family	IPR006153;IPR038770;IPR045158	Cation/H+ exchanger | Sodium/solute symporter superfamily | K(+) efflux antiporter 4/5/6-like	--	--
FxaCL_211g0010150	chr2-1-1	5720836	5720969	134	upstream	upstream	XP_011467232.1	PREDICTED: LOW QUALITY PROTEIN: cell division control protein 48 homolog C [Fragaria vesca subsp. vesca]	sp|Q9SS94|CD48C_ARATH	Cell division control protein 48 homolog C OS=Arabidopsis thaliana OX=3702 GN=CDC48C PE=2 SV=2	tr|A0A2P6Q1D0|A0A2P6Q1D0_ROSCH	Putative ATPase, AAA-type, core, P-loop containing nucleoside triphosphate hydrolase OS=Rosa chinensis OX=74649 GN=RchiOBHm_Chr6g0311431 PE=4 SV=1	KOG0733	Nuclear AAA ATPase (VCP subfamily)	[O]	K14571	RIX7, NVL	http://www.genome.jp/dbget-bin/www_bget?ko:K14571	ko03008	Ribosome biogenesis in eukaryotes	GO:0005524;GO:0016887	molecular_function ATP binding | molecular_function ATP hydrolysis activity	PF00004;PF17862	AAA+ lid domain | ATPase family associated with various cellular activities (AAA)	IPR003593;IPR003959;IPR003960;IPR027417;IPR041569	AAA+ ATPase domain | ATPase, AAA-type, core | ATPase, AAA-type, conserved site | P-loop containing nucleoside triphosphate hydrolase | AAA ATPase, AAA+ lid domain	--	--
FxaCL_211g0010130	chr2-1-1	5720836	5720969	134	downstream	downstream	XP_004305623.2	PREDICTED: uncharacterized protein LOC101314113 [Fragaria vesca subsp. vesca]	sp|F4K5K6|PMIR1_ARATH	Protein PLASTID MOVEMENT IMPAIRED 1-RELATED 1 OS=Arabidopsis thaliana OX=3702 GN=PMIR1 PE=2 SV=1	tr|A0A2P6Q1G7|A0A2P6Q1G7_ROSCH	Putative EEIG1/EHBP1 domain-containing protein OS=Rosa chinensis OX=74649 GN=RchiOBHm_Chr6g0311411 PE=4 SV=1	LSE1730	A Unnamed protein	[X]	--	--	--	--	--	--	--	--	--	IPR039614	Protein PLASTID MOVEMENT IMPAIRED 1-like	--	--
FxaCL_211g0010140	chr2-1-1	5720836	5720969	134	downstream	downstream	XP_004303487.1	PREDICTED: probable WRKY transcription factor 50 [Fragaria vesca subsp. vesca]	sp|Q8VWQ5|WRK50_ARATH	Probable WRKY transcription factor 50 OS=Arabidopsis thaliana OX=3702 GN=WRKY50 PE=2 SV=1	tr|A0A7L9VVS0|A0A7L9VVS0_9ROSA	WRKY50 OS=Fragaria nilgerrensis OX=64941 GN=WRKY50 PE=2 SV=1	LSE0036	A WRKY superfamily transcription factors	[KT]	--	--	--	--	--	GO:0003700;GO:0006355;GO:0043565	molecular_function DNA-binding transcription factor activity | biological_process regulation of DNA-templated transcription | molecular_function sequence-specific DNA binding	PF03106	WRKY DNA -binding domain	IPR003657;IPR036576;IPR044810	WRKY domain | WRKY domain superfamily | WRKY transcription factor, plant	WRKY	http://plntfdb.bio.uni-potsdam.de/v3.0/fam_mem.php?family_id=WRKY
FxaCL_211g0010780	chr2-1-1	6142490	6142671	182	upstream	upstream	XP_011467218.1	PREDICTED: fasciclin-like arabinogalactan protein 14 [Fragaria vesca subsp. vesca]	sp|Q9LTW9|FLA14_ARATH	Fasciclin-like arabinogalactan protein 14 OS=Arabidopsis thaliana OX=3702 GN=FLA14 PE=2 SV=1	tr|A0A2P6Q1R9|A0A2P6Q1R9_ROSCH	Putative fasciclin-like arabinogalactan protein OS=Rosa chinensis OX=74649 GN=RchiOBHm_Chr6g0312161 PE=3 SV=1	LSE0094	A Arabinogalactan proteins (AGPs)	[RW]	--	--	--	--	--	--	--	--	--	IPR033254	Fasciclin-like arabinogalactan protein	--	--
FxaCL_211g0012130	chr2-1-1	7072101	7072227	127	downstream	downstream	XP_004291462.1	PREDICTED: probable carboxylesterase 6 [Fragaria vesca subsp. vesca]	sp|Q9SX25|CXE6_ARATH	Probable carboxylesterase 6 OS=Arabidopsis thaliana OX=3702 GN=CXE6 PE=2 SV=1	tr|A0A2P6PXU1|A0A2P6PXU1_ROSCH	Putative carboxylesterase OS=Rosa chinensis OX=74649 GN=RchiOBHm_Chr6g0298051 PE=3 SV=1	KOG1515	Arylacetamide deacetylase	[V]	--	--	--	--	--	GO:0016787	molecular_function hydrolase activity	PF07859	alpha/beta hydrolase fold	IPR013094;IPR029058;IPR033140	Alpha/beta hydrolase fold-3 | Alpha/Beta hydrolase fold | Lipase, GDXG, putative serine active site	--	--
FxaCL_211g0012140	chr2-1-1	7072101	7072227	127	intron	intron	XP_004291461.1	PREDICTED: SPX domain-containing protein 1-like [Fragaria vesca subsp. vesca]	sp|O48781|SPX2_ARATH	SPX domain-containing protein 2 OS=Arabidopsis thaliana OX=3702 GN=SPX2 PE=2 SV=1	tr|A0A2P6PXT9|A0A2P6PXT9_ROSCH	Putative SPX domain-containing protein OS=Rosa chinensis OX=74649 GN=RchiOBHm_Chr6g0298031 PE=4 SV=1	KOG1161	Protein involved in vacuolar polyphosphate accumulation, contains SPX domain	[P]	--	--	--	--	--	GO:0016036	biological_process cellular response to phosphate starvation	PF03105	SPX domain	IPR004331;IPR031142	SPX domain | SPX domain-containing protein	--	--
FxaCL_211g0012160	chr2-1-1	7098092	7098239	148	exon	intron	XP_011459183.1	PREDICTED: RNA-dependent RNA polymerase 6 isoform X2 [Fragaria vesca subsp. vesca]	sp|Q9SG02|RDR6_ARATH	RNA-dependent RNA polymerase 6 OS=Arabidopsis thaliana OX=3702 GN=RDR6 PE=1 SV=1	tr|A0A2P6QVR6|A0A2P6QVR6_ROSCH	RNA-dependent RNA polymerase OS=Rosa chinensis OX=74649 GN=RchiOBHm_Chr4g0412141 PE=3 SV=1	KOG0988	RNA-directed RNA polymerase QDE-1 required for posttranscriptional gene silencing and RNA interference	[A]	K11699	RDR, RDRP	http://www.genome.jp/dbget-bin/www_bget?ko:K11699	--	--	GO:0003968	molecular_function RNA-dependent RNA polymerase activity	PF05183	RNA dependent RNA polymerase	IPR007855	RNA-dependent RNA polymerase, eukaryotic-type	--	--
FxaCL_211g0012160	chr2-1-1	7098148	7098268	121	exon	intron	XP_011459183.1	PREDICTED: RNA-dependent RNA polymerase 6 isoform X2 [Fragaria vesca subsp. vesca]	sp|Q9SG02|RDR6_ARATH	RNA-dependent RNA polymerase 6 OS=Arabidopsis thaliana OX=3702 GN=RDR6 PE=1 SV=1	tr|A0A2P6QVR6|A0A2P6QVR6_ROSCH	RNA-dependent RNA polymerase OS=Rosa chinensis OX=74649 GN=RchiOBHm_Chr4g0412141 PE=3 SV=1	KOG0988	RNA-directed RNA polymerase QDE-1 required for posttranscriptional gene silencing and RNA interference	[A]	K11699	RDR, RDRP	http://www.genome.jp/dbget-bin/www_bget?ko:K11699	--	--	GO:0003968	molecular_function RNA-dependent RNA polymerase activity	PF05183	RNA dependent RNA polymerase	IPR007855	RNA-dependent RNA polymerase, eukaryotic-type	--	--
FxaCL_211g0012810	chr2-1-1	7561011	7561162	152	upstream	upstream	XP_011458841.1	PREDICTED: uncharacterized protein LOC101314155 [Fragaria vesca subsp. vesca]	--	--	tr|A0A2P6PXN5|A0A2P6PXN5_ROSCH	Uncharacterized protein OS=Rosa chinensis OX=74649 GN=RchiOBHm_Chr6g0297331 PE=4 SV=1	LSE1437	A Unnamed protein	[X]	--	--	--	--	--	--	--	--	--	IPR040283	Transmembrane protein DDB_G0292058-like	--	--
FxaCL_211g0015030	chr2-1-1	9269493	9269623	131	downstream	downstream	XP_011457777.1	PREDICTED: tubulin alpha chain [Fragaria vesca subsp. vesca]	sp|P33629|TBA_PRUDU	Tubulin alpha chain OS=Prunus dulcis OX=3755 GN=TUBA PE=2 SV=1	tr|A0A2P6PJY2|A0A2P6PJY2_ROSCH	Tubulin alpha chain OS=Rosa chinensis OX=74649 GN=RchiOBHm_Chr6g0248011 PE=3 SV=1	KOG1376	Alpha tubulin	[Z]	K07374	TUBA	http://www.genome.jp/dbget-bin/www_bget?ko:K07374	ko04145	Phagosome	GO:0005525;GO:0005874;GO:0007017;GO:0005200	molecular_function GTP binding | cellular_component microtubule | biological_process microtubule-based process | molecular_function structural constituent of cytoskeleton	PF03953;PF00091	Tubulin/FtsZ family, GTPase domain | Tubulin C-terminal domain	IPR000217;IPR002452;IPR003008;IPR008280;IPR017975;IPR018316;IPR023123;IPR036525;IPR037103	Tubulin | Alpha tubulin | Tubulin/FtsZ, GTPase domain | Tubulin/FtsZ, C-terminal | Tubulin, conserved site | Tubulin/FtsZ, 2-layer sandwich domain | Tubulin, C-terminal | Tubulin/FtsZ, GTPase domain superfamily | Tubulin/FtsZ-like, C-terminal domain	--	--
FxaCL_211g0015040	chr2-1-1	9269493	9269623	131	upstream	upstream	XP_004289710.1	PREDICTED: uncharacterized protein LOC101310175 [Fragaria vesca subsp. vesca]	sp|F4I3V6|SHW1_ARATH	Protein SHORT HYPOCOTYL IN WHITE LIGHT 1 OS=Arabidopsis thaliana OX=3702 GN=SHW1 PE=1 SV=1	tr|A0A2P6PK09|A0A2P6PK09_ROSCH	Uncharacterized protein OS=Rosa chinensis OX=74649 GN=RchiOBHm_Chr6g0248281 PE=4 SV=1	--	--	--	--	--	--	--	--	GO:0009787;GO:0010100	biological_process regulation of abscisic acid-activated signaling pathway | biological_process negative regulation of photomorphogenesis	--	--	IPR039324	Protein SHORT HYPOCOTYL IN WHITE LIGHT 1	--	--
FxaCL_221g0014360	chr2-2-1	10971619	10971786	168	upstream	upstream	XP_004292491.1	PREDICTED: MATE efflux family protein 5 [Fragaria vesca subsp. vesca]	sp|Q9LE20|DTX54_ARATH	Protein DETOXIFICATION 54 OS=Arabidopsis thaliana OX=3702 GN=DTX54 PE=2 SV=1	tr|A0A2P6PR70|A0A2P6PR70_ROSCH	Protein DETOXIFICATION OS=Rosa chinensis OX=74649 GN=RchiOBHm_Chr6g0272411 PE=3 SV=1	KOG1347	Uncharacterized membrane protein, predicted efflux pump	[R]	K03327	TC.MATE, SLC47A, norM, mdtK, dinF	http://www.genome.jp/dbget-bin/www_bget?ko:K03327	--	--	GO:0015297;GO:0016020;GO:0042910;GO:0055085;GO:1990961	molecular_function antiporter activity | cellular_component membrane | molecular_function xenobiotic transmembrane transporter activity | biological_process transmembrane transport | biological_process xenobiotic detoxification by transmembrane export across the plasma membrane	PF01554	MatE	IPR002528;IPR045069	Multi antimicrobial extrusion protein | Multidrug and toxic compound extrusion family, eukaryotic	--	--
FxaCL_221g0014360	chr2-2-1	10971635	10971802	168	upstream	upstream	XP_004292491.1	PREDICTED: MATE efflux family protein 5 [Fragaria vesca subsp. vesca]	sp|Q9LE20|DTX54_ARATH	Protein DETOXIFICATION 54 OS=Arabidopsis thaliana OX=3702 GN=DTX54 PE=2 SV=1	tr|A0A2P6PR70|A0A2P6PR70_ROSCH	Protein DETOXIFICATION OS=Rosa chinensis OX=74649 GN=RchiOBHm_Chr6g0272411 PE=3 SV=1	KOG1347	Uncharacterized membrane protein, predicted efflux pump	[R]	K03327	TC.MATE, SLC47A, norM, mdtK, dinF	http://www.genome.jp/dbget-bin/www_bget?ko:K03327	--	--	GO:0015297;GO:0016020;GO:0042910;GO:0055085;GO:1990961	molecular_function antiporter activity | cellular_component membrane | molecular_function xenobiotic transmembrane transporter activity | biological_process transmembrane transport | biological_process xenobiotic detoxification by transmembrane export across the plasma membrane	PF01554	MatE	IPR002528;IPR045069	Multi antimicrobial extrusion protein | Multidrug and toxic compound extrusion family, eukaryotic	--	--
FxaCL_221g0014850	chr2-2-1	11386304	11386475	172	downstream	downstream	XP_004290460.1	PREDICTED: uncharacterized protein LOC101302127 [Fragaria vesca subsp. vesca]	--	--	tr|A0A2P6PRJ1|A0A2P6PRJ1_ROSCH	Uncharacterized protein OS=Rosa chinensis OX=74649 GN=RchiOBHm_Chr6g0273461 PE=4 SV=1	--	--	--	--	--	--	--	--	--	--	--	--	IPR040306	Os02g0753200-like	--	--
FxaCL_221g0014860	chr2-2-1	11386304	11386475	172	downstream	downstream	XP_004292502.2	PREDICTED: uncharacterized protein LOC101305434 [Fragaria vesca subsp. vesca]	--	--	tr|A0A2P6PRG7|A0A2P6PRG7_ROSCH	Putative ribosomal-protein-alanine N-acetyltransferase OS=Rosa chinensis OX=74649 GN=RchiOBHm_Chr6g0273471 PE=4 SV=1	TWOG0243	Predicted alanine acetyl transferase	[O]	--	--	--	--	--	GO:0016747	molecular_function acyltransferase activity, transferring groups other than amino-acyl groups	PF13302	Acetyltransferase (GNAT) domain	IPR000182;IPR016181	GNAT domain | Acyl-CoA N-acyltransferase	--	--
FxaCL_221g0015550	chr2-2-1	11743624	11743757	134	upstream	upstream	XP_011459933.1	PREDICTED: CHD3-type chromatin-remodeling factor PICKLE [Fragaria vesca subsp. vesca]	sp|Q9S775|PKL_ARATH	CHD3-type chromatin-remodeling factor PICKLE OS=Arabidopsis thaliana OX=3702 GN=PKL PE=1 SV=1	tr|A0A2P6PYC2|A0A2P6PYC2_ROSCH	Putative DNA helicase chromatin regulator PHD family OS=Rosa chinensis OX=74649 GN=RchiOBHm_Chr6g0299661 PE=4 SV=1	KOG0383	Predicted helicase	[R]	K11643	CHD4, MI2B	http://www.genome.jp/dbget-bin/www_bget?ko:K11643	--	--	GO:0005524;GO:0140658;GO:0003677;GO:0006338	molecular_function ATP binding | molecular_function ATP-dependent chromatin remodeler activity | molecular_function DNA binding | biological_process chromatin remodeling	PF00385;PF00628;PF06461;PF00176;PF06465;PF00271	SNF2-related domain | PHD-finger | CHD subfamily II, SANT-like domain | Chromo (CHRromatin Organisation MOdifier) domain | CHD subfamily II, DUF1087 | Helicase conserved C-terminal domain	IPR000330;IPR000953;IPR001650;IPR001965;IPR009462;IPR009463;IPR013083;IPR014001;IPR016197;IPR019786;IPR019787;IPR023780;IPR027417;IPR038718	SNF2, N-terminal | Chromo/chromo shadow domain | Helicase, C-terminal | Zinc finger, PHD-type | CHD subfamily II, SANT-like domain | Domain of unknown function DUF1087 | Zinc finger, RING/FYVE/PHD-type | Helicase superfamily 1/2, ATP-binding domain | Chromo-like domain superfamily | Zinc finger, PHD-type, conserved site | Zinc finger, PHD-finger | Chromo domain | P-loop containing nucleoside trip…	--	--
FxaCL_221g0015700	chr2-2-1	11822489	11822661	173	downstream	downstream	XP_011458079.1	PREDICTED: uncharacterized protein LOC101304541 [Fragaria vesca subsp. vesca]	--	--	tr|A0A2P6PT43|A0A2P6PT43_ROSCH	DUF241 domain protein OS=Rosa chinensis OX=74649 GN=RchiOBHm_Chr6g0279901 PE=4 SV=1	LSE0113	A Uncharacterized protein	[S]	--	--	--	--	--	GO:0048364;GO:0048367	biological_process root development | biological_process shoot system development	PF03087	Protein BPS1	IPR004320	Protein BPS1, chloroplastic	--	--
FxaCL_221g0015710	chr2-2-1	11822489	11822661	173	intron	intron	XP_011458078.1	PREDICTED: uncharacterized protein LOC101304250 [Fragaria vesca subsp. vesca]	--	--	tr|A0A2P6PTA0|A0A2P6PTA0_ROSCH	DUF241 domain protein OS=Rosa chinensis OX=74649 GN=RchiOBHm_Chr6g0280071 PE=4 SV=1	LSE0113	A Uncharacterized protein	[S]	--	--	--	--	--	GO:0048364;GO:0048367	biological_process root development | biological_process shoot system development	PF03087	Protein BPS1	IPR004320	Protein BPS1, chloroplastic	--	--
FxaCL_221g0015780	chr2-2-1	11874872	11874996	125	downstream	downstream	RXH97747.1	hypothetical protein DVH24_010072 [Malus domestica]	--	--	tr|A0A498JS43|A0A498JS43_MALDO	Uncharacterized protein OS=Malus domestica OX=3750 GN=DVH24_010072 PE=4 SV=1	LSE0113	A Uncharacterized protein	[S]	--	--	--	--	--	GO:0048364;GO:0048367	biological_process root development | biological_process shoot system development	PF03087	Protein BPS1	IPR004320	Protein BPS1, chloroplastic	--	--
FxaCL_221g0015790	chr2-2-1	11874872	11874996	125	upstream	upstream	XP_004290043.1	PREDICTED: probable serine/threonine-protein kinase At4g35230 [Fragaria vesca subsp. vesca]	sp|Q944A7|BSK1_ARATH	Serine/threonine-protein kinase BSK1 OS=Arabidopsis thaliana OX=3702 GN=BSK1 PE=1 SV=1	tr|A0A2P6PT66|A0A2P6PT66_ROSCH	Putative transferase, protein kinase RLK-Pelle-RLCK-XII-1 family OS=Rosa chinensis OX=74649 GN=RchiOBHm_Chr6g0280081 PE=3 SV=1	LSE0053	A Protein kinase, contains TPR domains	[T]	K14500	BSK	http://www.genome.jp/dbget-bin/www_bget?ko:K14500	ko04075	Plant hormone signal transduction	GO:0005515;GO:0004672;GO:0006468;GO:0009742;GO:0005524	molecular_function protein binding | molecular_function protein kinase activity | biological_process protein phosphorylation | biological_process brassinosteroid mediated signaling pathway | molecular_function ATP binding	PF07714	Protein tyrosine and serine/threonine kinase	IPR000719;IPR001245;IPR011009;IPR011990;IPR045845	Protein kinase domain | Serine-threonine/tyrosine-protein kinase, catalytic domain | Protein kinase-like domain superfamily | Tetratricopeptide-like helical domain superfamily | Serine/threonine-protein kinase BSK	--	--
FxaCL_221g0015800	chr2-2-1	11884399	11884563	165	upstream	upstream	XP_011458082.1	PREDICTED: uncharacterized protein LOC101306595 [Fragaria vesca subsp. vesca]	sp|Q9AQW1|REL2_ORYSJ	Protein ROLLING AND ERECT LEAF 2 OS=Oryza sativa subsp. japonica OX=39947 GN=REL2 PE=2 SV=1	tr|A0A2P6PT53|A0A2P6PT53_ROSCH	DUF632 domain-containing protein OS=Rosa chinensis OX=74649 GN=RchiOBHm_Chr6g0280091 PE=4 SV=1	LSE0370	A Predicted bZip-like transcription factor	[S]	--	--	--	--	--	--	--	PF04782;PF04783	Protein of unknown function (DUF630) | Protein of unknown function (DUF632)	IPR006867;IPR006868	Domain of unknown function DUF632 | Domain of unknown function DUF630	--	--
FxaCL_221g0015810	chr2-2-1	11884399	11884563	165	upstream	upstream	--	--	--	--	--	--	--	--	--	--	--	--	--	--	--	--	--	--	--	--	--	--
FxaCL_221g0015980	chr2-2-1	11998957	11999093	137	upstream	upstream	XP_004290055.1	PREDICTED: sorcin-like [Fragaria vesca subsp. vesca]	--	--	tr|A0A2P6PTF1|A0A2P6PTF1_ROSCH	Putative EF-hand domain pair protein OS=Rosa chinensis OX=74649 GN=RchiOBHm_Chr6g0280641 PE=4 SV=1	--	--	--	--	--	--	--	--	GO:0005509	molecular_function calcium ion binding	PF00036	EF hand	IPR002048;IPR011992;IPR018247	EF-hand domain | EF-hand domain pair | EF-Hand 1, calcium-binding site	--	--
FxaCL_221g0015970	chr2-2-1	11998957	11999093	137	downstream	downstream	XP_004290054.1	PREDICTED: transmembrane protein 184 homolog DDB_G0279555 [Fragaria vesca subsp. vesca]	sp|F4JTN2|LAZ1_ARATH	Protein LAZ1 OS=Arabidopsis thaliana OX=3702 GN=LAZ1 PE=1 SV=1	tr|A0A2P6PTA3|A0A2P6PTA3_ROSCH	Putative organic solute transporter subunit alpha/Transmembrane protein OS=Rosa chinensis OX=74649 GN=RchiOBHm_Chr6g0280631 PE=4 SV=1	KOG2641	Predicted seven transmembrane receptor - rhodopsin family	[T]	--	--	--	--	--	--	--	PF03619	Organic solute transporter Ostalpha	IPR005178	Organic solute transporter subunit alpha/Transmembrane protein 184	--	--
FxaCL_221g0016480	chr2-2-1	12259502	12259653	152	exon	downstream	XP_004300388.1	PREDICTED: uncharacterized protein LOC101303230 [Fragaria vesca subsp. vesca]	--	--	--	--	--	--	--	--	--	--	--	--	--	--	--	--	--	--	--	--
FxaCL_221g0016580	chr2-2-1	12291864	12292008	145	upstream	upstream	XP_004290083.2	PREDICTED: pentatricopeptide repeat-containing protein At2g03880, mitochondrial [Fragaria vesca subsp. vesca]	sp|Q9SI53|PP147_ARATH	Pentatricopeptide repeat-containing protein At2g03880, mitochondrial OS=Arabidopsis thaliana OX=3702 GN=PCMP-H44 PE=2 SV=1	tr|A0A2P6PTG4|A0A2P6PTG4_ROSCH	Putative tetratricopeptide-like helical domain, DYW domain-containing protein OS=Rosa chinensis OX=74649 GN=RchiOBHm_Chr6g0281171 PE=3 SV=1	KOG4197	FOG: PPR repeat	[R]	--	--	--	--	--	GO:0008270;GO:0005515;GO:0003723;GO:0009451	molecular_function zinc ion binding | molecular_function protein binding | molecular_function RNA binding | biological_process RNA modification	PF20430;PF14432;PF13041;PF01535;PF20431	E motif | PPR repeat family | E+ motif | DYW family of nucleic acid deaminases | PPR repeat	IPR002885;IPR011990;IPR032867;IPR046848;IPR046849;IPR046960	Pentatricopeptide repeat | Tetratricopeptide-like helical domain superfamily | DYW domain | E motif | E+ motif | Pentatricopeptide repeat-containing protein At4g14850-like, plant	--	--
FxaCL_221g0001900	chr2-2-1	1249233	1249401	169	downstream	downstream	XP_004289833.1	PREDICTED: chalcone synthase [Fragaria vesca subsp. vesca]	sp|Q8LDM2|PKSB_ARATH	Type III polyketide synthase B OS=Arabidopsis thaliana OX=3702 GN=PKSB PE=1 SV=1	tr|A0A2P6PJA6|A0A2P6PJA6_ROSCH	Putative polyketide synthase, type III, thiolase OS=Rosa chinensis OX=74649 GN=RchiOBHm_Chr6g0245621 PE=3 SV=1	LSE0252	A Chalcone synthase	[Q]	--	--	--	--	--	GO:0016746;GO:0009058;GO:0016747	molecular_function acyltransferase activity | biological_process biosynthetic process | molecular_function acyltransferase activity, transferring groups other than amino-acyl groups	PF02797;PF00195	Chalcone and stilbene synthases, C-terminal domain | Chalcone and stilbene synthases, N-terminal domain	IPR001099;IPR011141;IPR012328;IPR016039	Chalcone/stilbene synthase, N-terminal | Polyketide synthase, type III | Chalcone/stilbene synthase, C-terminal | Thiolase-like	--	--
FxaCL_221g0016990	chr2-2-1	12515314	12515515	202	upstream	upstream	XP_004290104.1	PREDICTED: cytochrome b561 and DOMON domain-containing protein At3g07570 [Fragaria vesca subsp. vesca]	sp|Q0WRW8|B561K_ARATH	Cytochrome b561 and DOMON domain-containing protein At3g07570 OS=Arabidopsis thaliana OX=3702 GN=At3g07570 PE=2 SV=1	tr|A0A2P6PTM3|A0A2P6PTM3_ROSCH	Putative DOMON domain, cytochrome b561/ferric reductase transmembrane OS=Rosa chinensis OX=74649 GN=RchiOBHm_Chr6g0281811 PE=4 SV=1	KOG4293	Predicted membrane protein, contains DoH and Cytochrome b-561/ferric reductase transmembrane domains	[T]	--	--	--	--	--	--	--	PF03188	Eukaryotic cytochrome b561	IPR005018;IPR006593;IPR045266	DOMON domain | Cytochrome b561/ferric reductase transmembrane | Copper-dependent monooxygenases, DOMON domain	--	--
FxaCL_221g0017600	chr2-2-1	12865141	12865248	108	downstream	downstream	XP_004290136.1	PREDICTED: uncharacterized protein At5g48480 [Fragaria vesca subsp. vesca]	--	--	tr|A0A2P6PTV4|A0A2P6PTV4_ROSCH	Putative glyoxalase/Bleomycin resistance protein/Dihydroxybiphenyl dioxygenase OS=Rosa chinensis OX=74649 GN=RchiOBHm_Chr6g0282841 PE=4 SV=1	--	--	--	--	--	--	--	--	--	--	PF06983	3-demethylubiquinone-9 3-methyltransferase	IPR028973;IPR029068	PhnB-like | Glyoxalase/Bleomycin resistance protein/Dihydroxybiphenyl dioxygenase	--	--
FxaCL_221g0002010	chr2-2-1	1305814	1305953	140	intron	downstream	--	--	--	--	--	--	--	--	--	--	--	--	--	--	--	--	--	--	--	--	--	--
FxaCL_221g0002020	chr2-2-1	1305814	1305953	140	intron	exon	XP_004288587.1	PREDICTED: beta-catenin-like protein 1 [Fragaria vesca subsp. vesca]	--	--	tr|W9SGZ0|W9SGZ0_9ROSA	Beta-catenin-like protein 1 N-terminal domain-containing protein OS=Morus notabilis OX=981085 GN=L484_001165 PE=4 SV=1	--	--	--	K12864	CTNNBL1	http://www.genome.jp/dbget-bin/www_bget?ko:K12864	ko03040	Spliceosome	--	--	--	--	--	--	--	--
FxaCL_221g0017910	chr2-2-1	13095915	13096047	133	upstream	upstream	XP_004290152.1	PREDICTED: serine/threonine-protein kinase OXI1 [Fragaria vesca subsp. vesca]	sp|Q9LSF1|OXI1_ARATH	Serine/threonine-protein kinase OXI1 OS=Arabidopsis thaliana OX=3702 GN=OXI1 PE=1 SV=1	tr|A0A2P6PU05|A0A2P6PU05_ROSCH	Protein kinase domain-containing protein OS=Rosa chinensis OX=74649 GN=RchiOBHm_Chr6g0283431 PE=4 SV=1	KOG0610	Putative serine/threonine protein kinase	[R]	K20714	OXI1	http://www.genome.jp/dbget-bin/www_bget?ko:K20714	ko04016	MAPK signaling pathway - plant	GO:0004672;GO:0005524;GO:0006468	molecular_function protein kinase activity | molecular_function ATP binding | biological_process protein phosphorylation	PF00069	Protein kinase domain	IPR000719;IPR008271;IPR011009	Protein kinase domain | Serine/threonine-protein kinase, active site | Protein kinase-like domain superfamily	--	--
FxaCL_221g0018400	chr2-2-1	13371587	13371759	173	downstream	downstream	XP_004290176.1	PREDICTED: ras GTPase-activating protein-binding protein 1 [Fragaria vesca subsp. vesca]	sp|Q9FME2|NTF2_ARATH	Nuclear transport factor 2 OS=Arabidopsis thaliana OX=3702 GN=NTF2 PE=1 SV=1	tr|A0A2P6PU52|A0A2P6PU52_ROSCH	Putative nucleotide-binding alpha-beta plait domain, NTF2-like domain-containing protein OS=Rosa chinensis OX=74649 GN=RchiOBHm_Chr6g0283941 PE=4 SV=1	KOG0116	RasGAP SH3 binding protein rasputin, contains NTF2 and RRM domains	[T]	K17265	G3BP1	http://www.genome.jp/dbget-bin/www_bget?ko:K17265	--	--	GO:0003723;GO:0003676	molecular_function RNA binding | molecular_function nucleic acid binding	PF00076;PF02136	RNA recognition motif. (a.k.a. RRM, RBD, or RNP domain) | Nuclear transport factor 2 (NTF2) domain	IPR000504;IPR002075;IPR012677;IPR018222;IPR032710;IPR035979;IPR039539	RNA recognition motif domain | Nuclear transport factor 2 domain | Nucleotide-binding alpha-beta plait domain superfamily | Nuclear transport factor 2, eukaryote | NTF2-like domain superfamily | RNA-binding domain superfamily | Ras GTPase-activating protein-binding protein	--	--
FxaCL_221g0018400	chr2-2-1	13371588	13371731	144	downstream	downstream	XP_004290176.1	PREDICTED: ras GTPase-activating protein-binding protein 1 [Fragaria vesca subsp. vesca]	sp|Q9FME2|NTF2_ARATH	Nuclear transport factor 2 OS=Arabidopsis thaliana OX=3702 GN=NTF2 PE=1 SV=1	tr|A0A2P6PU52|A0A2P6PU52_ROSCH	Putative nucleotide-binding alpha-beta plait domain, NTF2-like domain-containing protein OS=Rosa chinensis OX=74649 GN=RchiOBHm_Chr6g0283941 PE=4 SV=1	KOG0116	RasGAP SH3 binding protein rasputin, contains NTF2 and RRM domains	[T]	K17265	G3BP1	http://www.genome.jp/dbget-bin/www_bget?ko:K17265	--	--	GO:0003723;GO:0003676	molecular_function RNA binding | molecular_function nucleic acid binding	PF00076;PF02136	RNA recognition motif. (a.k.a. RRM, RBD, or RNP domain) | Nuclear transport factor 2 (NTF2) domain	IPR000504;IPR002075;IPR012677;IPR018222;IPR032710;IPR035979;IPR039539	RNA recognition motif domain | Nuclear transport factor 2 domain | Nucleotide-binding alpha-beta plait domain superfamily | Nuclear transport factor 2, eukaryote | NTF2-like domain superfamily | RNA-binding domain superfamily | Ras GTPase-activating protein-binding protein	--	--
FxaCL_221g0018440	chr2-2-1	13401553	13401654	102	exon	intron	XP_040363999.1	uncharacterized protein LOC112168803 isoform X1 [Rosa chinensis]	--	--	tr|A0A2P6PU68|A0A2P6PU68_ROSCH	Uncharacterized protein OS=Rosa chinensis OX=74649 GN=RchiOBHm_Chr6g0284021 PE=4 SV=1	--	--	--	--	--	--	--	--	--	--	--	--	--	--	--	--
FxaCL_221g0018450	chr2-2-1	13401553	13401654	102	upstream	upstream	XP_004290179.2	PREDICTED: uncharacterized protein LOC101310657 [Fragaria vesca subsp. vesca]	--	--	tr|A0A2P6PU90|A0A2P6PU90_ROSCH	RING-type E3 ubiquitin transferase OS=Rosa chinensis OX=74649 GN=RchiOBHm_Chr6g0284061 PE=4 SV=1	--	--	--	--	--	--	--	--	--	--	--	--	--	--	--	--
FxaCL_221g0021010	chr2-2-1	14912827	14912959	133	exon	exon	XP_004292228.2	PREDICTED: exocyst complex component EXO84B-like [Fragaria vesca subsp. vesca]	sp|Q9SY60|EX84C_ARATH	Exocyst complex component EXO84C OS=Arabidopsis thaliana OX=3702 GN=EXO84C PE=2 SV=1	tr|A0A2P6PV09|A0A2P6PV09_ROSCH	Putative cullin repeat-like-containing domain, exocyst complex component Exo84 OS=Rosa chinensis OX=74649 GN=RchiOBHm_Chr6g0287281 PE=3 SV=1	KOG2215	Exocyst complex subunit	[U]	K19986	EXOC8, SEC84	http://www.genome.jp/dbget-bin/www_bget?ko:K19986	--	--	GO:0000145;GO:0006887	cellular_component exocyst | biological_process exocytosis	PF16528;PF08700	Vps51/Vps67 | Exocyst component 84 C-terminal	IPR016159;IPR032403;IPR033961;IPR042560	Cullin repeat-like-containing domain superfamily | Exocyst component Exo84, C-terminal | Exocyst complex component Exo84 | Exocyst component Exo84, C-terminal, subdomain 2	--	--
FxaCL_221g0021020	chr2-2-1	14912827	14912959	133	downstream	downstream	XP_024165334.1	proline--tRNA ligase, cytoplasmic isoform X5 [Rosa chinensis]	sp|Q9M1R2|SYPC_ARATH	Proline--tRNA ligase, cytoplasmic OS=Arabidopsis thaliana OX=3702 GN=At3g62120 PE=1 SV=1	tr|A0A2P6PV14|A0A2P6PV14_ROSCH	proline--tRNA ligase OS=Rosa chinensis OX=74649 GN=RchiOBHm_Chr6g0287271 PE=3 SV=1	KOG4163	Prolyl-tRNA synthetase	[J]	K01881	PARS, proS	http://www.genome.jp/dbget-bin/www_bget?ko:K01881	ko00970	Aminoacyl-tRNA biosynthesis	GO:0000166;GO:0004827;GO:0005524;GO:0005737;GO:0006433	molecular_function nucleotide binding | molecular_function proline-tRNA ligase activity | molecular_function ATP binding | cellular_component cytoplasm | biological_process prolyl-tRNA aminoacylation	PF09180;PF03129	Anticodon binding domain | Prolyl-tRNA synthetase, C-terminal	IPR004154;IPR004499;IPR006195;IPR016061;IPR017449;IPR036621;IPR045864	Anticodon-binding | Proline-tRNA ligase, class IIa, archaeal-type | Aminoacyl-tRNA synthetase, class II | Proline-tRNA ligase, class II, C-terminal | Prolyl-tRNA synthetase, class II | Anticodon-binding domain superfamily | Class II Aminoacyl-tRNA synthetase/Biotinyl protein ligase (BPL) and lipoyl protein ligase (LPL)	--	--
FxaCL_221g0002390	chr2-2-1	1516380	1516512	133	exon	intron	XP_011459659.1	PREDICTED: uncharacterized protein LOC105350021 [Fragaria vesca subsp. vesca]	--	--	tr|A0A5E4EAR2|A0A5E4EAR2_PRUDU	PREDICTED: DUF1517 domain-containing OS=Prunus dulcis OX=3755 GN=ALMOND_2B019182 PE=4 SV=1	--	--	--	--	--	--	--	--	--	--	PF07466	Protein of unknown function (DUF1517)	IPR010903	Protein of unknown function DUF1517	--	--
FxaCL_221g0022360	chr2-2-1	15740679	15740846	168	intron	intron	XP_004289911.1	PREDICTED: histone H1.2 [Fragaria vesca subsp. vesca]	sp|P37218|H1_SOLLC	Histone H1 OS=Solanum lycopersicum OX=4081 PE=3 SV=1	tr|A0A2P6PVI3|A0A2P6PVI3_ROSCH	Putative histone H5 OS=Rosa chinensis OX=74649 GN=RchiOBHm_Chr6g0289241 PE=3 SV=1	LSE1599	A Unnamed protein	[X]	K11275	H1_5	http://www.genome.jp/dbget-bin/www_bget?ko:K11275	--	--	GO:0000786;GO:0003677;GO:0006334;GO:0030527	cellular_component nucleosome | molecular_function DNA binding | biological_process nucleosome assembly | molecular_function structural constituent of chromatin	PF00538	linker histone H1 and H5 family	IPR005818;IPR005819;IPR036388;IPR036390	Linker histone H1/H5, domain H15 | Linker histone H1/H5 | Winged helix-like DNA-binding domain superfamily | Winged helix DNA-binding domain superfamily	--	--
FxaCL_221g0022840	chr2-2-1	16029435	16029592	158	downstream	downstream	XP_011458607.1	PREDICTED: uncharacterized protein LOC101311719 [Fragaria vesca subsp. vesca]	--	--	tr|A0A2P6PVM1|A0A2P6PVM1_ROSCH	DUF506 family protein OS=Rosa chinensis OX=74649 GN=RchiOBHm_Chr6g0289671 PE=4 SV=1	LSE3615	A Uncharacterized protein	[S]	--	--	--	--	--	--	--	PF04720	PDDEXK-like family of unknown function	IPR006502	Protein of unknown function PDDEXK-like	--	--
FxaCL_221g0022850	chr2-2-1	16029435	16029592	158	upstream	upstream	--	--	--	--	--	--	--	--	--	--	--	--	--	--	--	--	--	--	--	--	--	--
FxaCL_221g0000200	chr2-2-1	160553	160666	114	intron	intron	XP_004290275.1	PREDICTED: vacuolar protein sorting-associated protein 52 A-like [Fragaria vesca subsp. vesca]	sp|Q94KD3|VP52A_ARATH	Vacuolar protein sorting-associated protein 52 A OS=Arabidopsis thaliana OX=3702 GN=VPS52 PE=1 SV=1	tr|A0A2P6PKC2|A0A2P6PKC2_ROSCH	Putative cullin repeat-like-containing domain-containing protein OS=Rosa chinensis OX=74649 GN=RchiOBHm_Chr6g0249411 PE=3 SV=1	KOG1961	Vacuolar sorting protein VPS52/suppressor of actin Sac2	[UZ]	K20298	VPS52	http://www.genome.jp/dbget-bin/www_bget?ko:K20298	--	--	--	--	PF04129	Vps52 / Sac2 family	IPR007258;IPR016159	Vps52 | Cullin repeat-like-containing domain superfamily	--	--
FxaCL_221g0023580	chr2-2-1	16455421	16455621	201	downstream	NA	XP_004290609.1	PREDICTED: 40S ribosomal protein S18 [Fragaria vesca subsp. vesca]	sp|P34788|RS18_ARATH	40S ribosomal protein S18 OS=Arabidopsis thaliana OX=3702 GN=RPS18A PE=1 SV=1	tr|A0A2P6PVY3|A0A2P6PVY3_ROSCH	Putative ribosomal protein S13 OS=Rosa chinensis OX=74649 GN=RchiOBHm_Chr6g0290731 PE=3 SV=1	KOG3311	Ribosomal protein S18	[J]	K02964	RP-S18e, RPS18	http://www.genome.jp/dbget-bin/www_bget?ko:K02964	ko03010	Ribosome	GO:0003723;GO:0003735;GO:0005840;GO:0006412;GO:0003676	molecular_function RNA binding | molecular_function structural constituent of ribosome | cellular_component ribosome | biological_process translation | molecular_function nucleic acid binding	PF00416	Ribosomal protein S13/S18	IPR001892;IPR010979;IPR018269;IPR027437	Ribosomal protein S13 | Ribosomal protein S13-like, H2TH | Ribosomal protein S13, conserved site | 30s ribosomal protein S13, C-terminal	--	--
FxaCL_221g0023590	chr2-2-1	16455421	16455621	201	exon	exon	XP_004292572.1	PREDICTED: uncharacterized protein LOC101305340 isoform X1 [Fragaria vesca subsp. vesca]	sp|F4IXE7|IDM1_ARATH	Increased DNA methylation 1 OS=Arabidopsis thaliana OX=3702 GN=IDM1 PE=1 SV=1	tr|A0A2P6PVX5|A0A2P6PVX5_ROSCH	Putative histone acetyltransferase chromatin regulator PHD family OS=Rosa chinensis OX=74649 GN=RchiOBHm_Chr6g0290741 PE=4 SV=1	LSE0132	A PHD Zn-finger protein	[R]	--	--	--	--	--	GO:0003714;GO:0045892	molecular_function transcription corepressor activity | biological_process negative regulation of DNA-templated transcription	PF16135	Tify domain binding domain	IPR001965;IPR011011;IPR013083;IPR019787;IPR032308;IPR042163	Zinc finger, PHD-type | Zinc finger, FYVE/PHD-type | Zinc finger, RING/FYVE/PHD-type | Zinc finger, PHD-finger | Tify domain binding domain | PHD finger protein 12	--	--
FxaCL_221g0024200	chr2-2-1	16817648	16817815	168	intron	exon	XP_011458619.1	PREDICTED: phenazine biosynthesis-like domain-containing protein 1 [Fragaria vesca subsp. vesca]	--	--	tr|A0A2P6PW26|A0A2P6PW26_ROSCH	Putative trans-2,3-dihydro-3-hydroxyanthranilate isomerase OS=Rosa chinensis OX=74649 GN=RchiOBHm_Chr6g0291371 PE=4 SV=1	KOG3033	Predicted PhzC/PhzF-type epimerase	[R]	--	--	--	--	--	GO:0003824;GO:0009058	molecular_function catalytic activity | biological_process biosynthetic process	PF02567	Phenazine biosynthesis-like protein	IPR003719	Phenazine biosynthesis PhzF protein	--	--
FxaCL_221g0024210	chr2-2-1	16817648	16817815	168	upstream	upstream	XP_011458620.1	PREDICTED: uncharacterized protein LOC101294905 [Fragaria vesca subsp. vesca]	--	--	tr|A0A2P6PW57|A0A2P6PW57_ROSCH	Putative R3H domain-containing protein OS=Rosa chinensis OX=74649 GN=RchiOBHm_Chr6g0291381 PE=4 SV=1	--	--	--	--	--	--	--	--	--	--	PF13902	R3H-associated N-terminal domain	IPR025952;IPR039629	R3H-associated N-terminal domain | R3H domain-containing protein 4	--	--
FxaCL_221g0024260	chr2-2-1	16849827	16849961	135	downstream	downstream	XP_011458623.1	PREDICTED: protein ROOT PRIMORDIUM DEFECTIVE 1 [Fragaria vesca subsp. vesca]	sp|A0MFS5|WTF1_ARATH	Protein WHAT'S THIS FACTOR 1 homolog, chloroplastic OS=Arabidopsis thaliana OX=3702 GN=At4g01037 PE=3 SV=1	tr|A0A2P6PW44|A0A2P6PW44_ROSCH	Putative plant organelle RNA recognition domain-containing protein OS=Rosa chinensis OX=74649 GN=RchiOBHm_Chr6g0291451 PE=4 SV=1	LSE0387	A Uncharacterized protein	[S]	--	--	--	--	--	GO:0003723	molecular_function RNA binding	PF11955	Plant organelle RNA recognition domain	IPR021099;IPR045040	Plant organelle RNA recognition domain | PORR family	--	--
FxaCL_221g0024280	chr2-2-1	16849827	16849961	135	upstream	upstream	XP_004290674.1	PREDICTED: uncharacterized protein LOC101296055 [Fragaria vesca subsp. vesca]	--	--	tr|A0A2P6PW37|A0A2P6PW37_ROSCH	CUE domain-containing protein OS=Rosa chinensis OX=74649 GN=RchiOBHm_Chr6g0291481 PE=4 SV=1	LSE1473	A Unnamed protein	[X]	--	--	--	--	--	GO:0043130	molecular_function ubiquitin binding	--	--	IPR003892	Ubiquitin system component CUE	--	--
FxaCL_221g0024490	chr2-2-1	16990774	16990879	106	downstream	downstream	XP_011458628.1	PREDICTED: nucleobase-ascorbate transporter 4-like [Fragaria vesca subsp. vesca]	--	--	--	--	--	--	--	--	--	--	--	--	--	--	--	--	--	--	--	--
FxaCL_221g0024710	chr2-2-1	17103436	17103571	136	downstream	downstream	XP_011458632.1	PREDICTED: piezo-type mechanosensitive ion channel homolog isoform X2 [Fragaria vesca subsp. vesca]	sp|F4IN58|PIEZO_ARATH	Piezo-type mechanosensitive ion channel homolog OS=Arabidopsis thaliana OX=3702 GN=At2g48060/At2g48040/At2g48050 PE=2 SV=1	tr|A0A2P6PW94|A0A2P6PW94_ROSCH	Putative Piezo family protein OS=Rosa chinensis OX=74649 GN=RchiOBHm_Chr6g0291991 PE=3 SV=1	KOG1893	Uncharacterized conserved protein	[S]	K22128	PIEZO1_2, FAM38	http://www.genome.jp/dbget-bin/www_bget?ko:K22128	--	--	--	--	PF12166	Piezo non-specific cation channel, R-Ras-binding domain	IPR031334	Piezo non-specific cation channel, R-Ras-binding domain	--	--
FxaCL_221g0024720	chr2-2-1	17103436	17103571	136	intron	intron	PRQ44770.1	putative pectinesterase inhibitor domain-containing protein [Rosa chinensis]	--	--	tr|A0A2P6REB2|A0A2P6REB2_ROSCH	Putative pectinesterase inhibitor domain-containing protein OS=Rosa chinensis OX=74649 GN=RchiOBHm_Chr3g0482891 PE=4 SV=1	--	--	--	--	--	--	--	--	GO:0004857	molecular_function enzyme inhibitor activity	PF04043	Plant invertase/pectin methylesterase inhibitor	IPR006501;IPR035513	Pectinesterase inhibitor domain | Invertase/pectin methylesterase inhibitor domain superfamily	--	--
FxaCL_221g0002680	chr2-2-1	1713287	1713468	182	upstream	upstream	XP_004292060.1	PREDICTED: serine/threonine-protein kinase TOR [Fragaria vesca subsp. vesca]	sp|Q9FR53|TOR_ARATH	Serine/threonine-protein kinase TOR OS=Arabidopsis thaliana OX=3702 GN=TOR PE=1 SV=1	tr|A0A2P6PJX3|A0A2P6PJX3_ROSCH	Serine/threonine-protein kinase TOR OS=Rosa chinensis OX=74649 GN=RchiOBHm_Chr6g0247951 PE=3 SV=1	KOG0891	DNA-dependent protein kinase	[L]	K07203	MTOR, FRAP, TOR	http://www.genome.jp/dbget-bin/www_bget?ko:K07203	ko04136	Autophagy - other	GO:0016301;GO:0005515;GO:0004674;GO:0044877	molecular_function kinase activity | molecular_function protein binding | molecular_function protein serine/threonine kinase activity | molecular_function protein-containing complex binding	PF11865;PF02260;PF08771;PF00454;PF02259	Domain of unknown function (DUF3385) | FAT domain | FATC domain | FKBP12-rapamycin binding domain | Phosphatidylinositol 3- and 4-kinase	IPR000403;IPR003151;IPR003152;IPR009076;IPR011009;IPR011989;IPR011990;IPR014009;IPR016024;IPR018936;IPR024585;IPR026683;IPR036738;IPR036940	Phosphatidylinositol 3-/4-kinase, catalytic domain | PIK-related kinase, FAT | FATC domain | FKBP12-rapamycin binding domain | Protein kinase-like domain superfamily | Armadillo-like helical | Tetratricopeptide-like helical domain superfamily | PIK-related kinase | Armadillo-type fold | Phosphatidylinositol 3/4-kinase, conserved site | Domain of unknown function DUF3385, target of rapamycin prote…	--	--
FxaCL_221g0025070	chr2-2-1	17295460	17295592	133	intron	intron	XP_004290707.1	PREDICTED: serine/threonine-protein phosphatase BSL1 [Fragaria vesca subsp. vesca]	sp|Q8L7U5|BSL1_ARATH	Serine/threonine-protein phosphatase BSL1 OS=Arabidopsis thaliana OX=3702 GN=BSL1 PE=1 SV=2	tr|A0A2P6PWB7|A0A2P6PWB7_ROSCH	Serine/threonine-protein phosphatase OS=Rosa chinensis OX=74649 GN=RchiOBHm_Chr6g0292301 PE=3 SV=1	KOG0379	Kelch repeat-containing proteins	[R]	K01090	E3.1.3.16	http://www.genome.jp/dbget-bin/www_bget?ko:K01090	--	--	GO:0005515;GO:0016787;GO:0004721;GO:0009742	molecular_function protein binding | molecular_function hydrolase activity | molecular_function phosphoprotein phosphatase activity | biological_process brassinosteroid mediated signaling pathway	PF00149;PF13854	Calcineurin-like phosphoesterase | Kelch motif	IPR004843;IPR006186;IPR012391;IPR015915;IPR029052	Calcineurin-like phosphoesterase domain, ApaH type | Serine/threonine-specific protein phosphatase/bis(5-nucleosyl)-tetraphosphatase | Serine/threonine protein phosphatase, BSU1 | Kelch-type beta propeller | Metallo-dependent phosphatase-like	--	--
FxaCL_221g0025120	chr2-2-1	17331907	17332022	116	upstream	upstream	XP_050131450.1	uncharacterized protein LOC126607775 [Malus sylvestris]	sp|P92523|M860_ARATH	Uncharacterized mitochondrial protein AtMg00860 OS=Arabidopsis thaliana OX=3702 GN=AtMg00860 PE=4 SV=1	tr|A0A8B8ZW53|A0A8B8ZW53_PHODC	uncharacterized protein LOC120108856 OS=Phoenix dactylifera OX=42345 GN=LOC120108856 PE=4 SV=1	KOG0017	FOG: Transposon-encoded proteins with TYA, reverse transcriptase, integrase domains in various combinations	[R]	--	--	--	--	--	GO:0015074;GO:0003676	biological_process DNA integration | molecular_function nucleic acid binding	PF00078;PF00665;PF03732;PF17919;PF17921	RNase H-like domain found in reverse transcriptase | Integrase core domain | Reverse transcriptase (RNA-dependent DNA polymerase) | Integrase zinc binding domain | Retrotransposon gag protein	IPR000477;IPR001584;IPR005162;IPR012337;IPR021109;IPR036397;IPR041577;IPR041588;IPR043128;IPR043502	Reverse transcriptase domain | Integrase, catalytic core | Retrotransposon gag domain | Ribonuclease H-like superfamily | Aspartic peptidase domain superfamily | Ribonuclease H superfamily | Reverse transcriptase/retrotransposon-derived protein, RNase H-like domain | Integrase zinc-binding domain | Reverse transcriptase/Diguanylate cyclase domain | DNA/RNA polymerase superfamily	--	--
FxaCL_221g0025250	chr2-2-1	17392209	17392342	134	upstream	upstream	XP_004292617.1	PREDICTED: GDSL esterase/lipase At4g10955-like [Fragaria vesca subsp. vesca]	--	--	tr|A0A2P6PWD7|A0A2P6PWD7_ROSCH	Putative alpha/Beta hydrolase OS=Rosa chinensis OX=74649 GN=RchiOBHm_Chr6g0292461 PE=4 SV=1	LSE0584	A Predicted lipase	[I]	--	--	--	--	--	--	--	--	--	IPR029058	Alpha/Beta hydrolase fold	--	--
FxaCL_221g0025670	chr2-2-1	17662689	17662839	151	upstream	upstream	XP_004309705.1	PREDICTED: uncharacterized protein LOC101313174 [Fragaria vesca subsp. vesca]	--	--	tr|A0A2P6PWK8|A0A2P6PWK8_ROSCH	Putative transcription regulator mTERF family OS=Rosa chinensis OX=74649 GN=RchiOBHm_Chr6g0293051 PE=3 SV=1	KOG1267	Mitochondrial transcription termination factor, mTERF	[KR]	K15032	MTERFD	http://www.genome.jp/dbget-bin/www_bget?ko:K15032	--	--	GO:0003690;GO:0006355	molecular_function double-stranded DNA binding | biological_process regulation of DNA-templated transcription	PF02536	mTERF	IPR003690;IPR038538	Transcription termination factor, mitochondrial/chloroplastic | MTERF superfamily, mitochondrial/chloroplastic	mTERF	http://plntfdb.bio.uni-potsdam.de/v3.0/fam_mem.php?family_id=mTERF
FxaCL_221g0025680	chr2-2-1	17662689	17662839	151	upstream	upstream	XP_004309705.1	PREDICTED: uncharacterized protein LOC101313174 [Fragaria vesca subsp. vesca]	--	--	tr|A0A2P6PWI8|A0A2P6PWI8_ROSCH	Putative transcription regulator mTERF family OS=Rosa chinensis OX=74649 GN=RchiOBHm_Chr6g0293111 PE=3 SV=1	--	--	--	K15032	MTERFD	http://www.genome.jp/dbget-bin/www_bget?ko:K15032	--	--	GO:0003690;GO:0006355	molecular_function double-stranded DNA binding | biological_process regulation of DNA-templated transcription	PF02536	mTERF	IPR003690;IPR038538	Transcription termination factor, mitochondrial/chloroplastic | MTERF superfamily, mitochondrial/chloroplastic	mTERF	http://plntfdb.bio.uni-potsdam.de/v3.0/fam_mem.php?family_id=mTERF
FxaCL_221g0025840	chr2-2-1	17754970	17755149	180	downstream	downstream	XP_011471002.1	PREDICTED: uncharacterized protein LOC105353485 [Fragaria vesca subsp. vesca]	--	--	tr|A0A2P6PWJ7|A0A2P6PWJ7_ROSCH	Uncharacterized protein OS=Rosa chinensis OX=74649 GN=RchiOBHm_Chr6g0293231 PE=4 SV=1	LSE1414	A Unnamed protein	[X]	--	--	--	--	--	--	--	--	--	--	--	--	--
FxaCL_221g0026350	chr2-2-1	17970366	17970539	174	downstream	downstream	XP_004290787.1	PREDICTED: probable E3 ubiquitin-protein ligase BAH1-like 1 [Fragaria vesca subsp. vesca]	sp|B8B5U8|BAHL2_ORYSI	Probable E3 ubiquitin-protein ligase BAH1-like 1 OS=Oryza sativa subsp. indica OX=39946 GN=OsI_27296 PE=3 SV=1	tr|A0A2P6PWR1|A0A2P6PWR1_ROSCH	RING-type E3 ubiquitin transferase OS=Rosa chinensis OX=74649 GN=RchiOBHm_Chr6g0293831 PE=4 SV=1	LSE1972	A Unnamed protein	[X]	K16275	BAH, NLA	http://www.genome.jp/dbget-bin/www_bget?ko:K16275	--	--	--	--	PF13920	Zinc finger, C3HC4 type (RING finger)	IPR001841;IPR004331;IPR013083;IPR017907;IPR033326	Zinc finger, RING-type | SPX domain | Zinc finger, RING/FYVE/PHD-type | Zinc finger, RING-type, conserved site | E3 ubiquitin-protein ligase BAH1	--	--
FxaCL_221g0026360	chr2-2-1	17971997	17972106	110	upstream	upstream	XP_004290788.1	PREDICTED: universal stress protein A-like protein [Fragaria vesca subsp. vesca]	--	--	tr|A0A2P6PWQ0|A0A2P6PWQ0_ROSCH	Putative universal stress protein A OS=Rosa chinensis OX=74649 GN=RchiOBHm_Chr6g0293841 PE=4 SV=1	TWOG0092	Predicted glycosyltransferase	[R]	--	--	--	--	--	--	--	PF00582	Universal stress protein family	IPR006015;IPR006016;IPR014729	Universal stress protein A family | UspA | Rossmann-like alpha/beta/alpha sandwich fold	--	--
FxaCL_221g0026560	chr2-2-1	18060776	18060907	132	downstream	downstream	XP_011458735.1	PREDICTED: 40S ribosomal protein S28-like [Fragaria vesca subsp. vesca]	sp|P46302|RS28_MAIZE	40S ribosomal protein S28 OS=Zea mays OX=4577 GN=RPS28 PE=3 SV=1	tr|Q9ZNS5|Q9ZNS5_PRUPE	Ribosomal protein S28 OS=Prunus persica OX=3760 GN=rps28.1 PE=2 SV=1	KOG3502	40S ribosomal protein S28	[J]	K02979	RP-S28e, RPS28	http://www.genome.jp/dbget-bin/www_bget?ko:K02979	ko03010	Ribosome	GO:0003735;GO:0005840;GO:0006412	molecular_function structural constituent of ribosome | cellular_component ribosome | biological_process translation	PF01200	Ribosomal protein S28e	IPR000289;IPR012340;IPR028626	Ribosomal protein S28e | Nucleic acid-binding, OB-fold | Ribosomal protein S28e conserved site	--	--
FxaCL_221g0026570	chr2-2-1	18060776	18060907	132	upstream	upstream	XP_004290801.1	PREDICTED: blue-light photoreceptor PHR2 [Fragaria vesca subsp. vesca]	sp|Q8LB72|PHR2_ARATH	Blue-light photoreceptor PHR2 OS=Arabidopsis thaliana OX=3702 GN=PHR2 PE=2 SV=2	tr|A0A2P6PWU7|A0A2P6PWU7_ROSCH	Putative (6-4)DNA photolyase OS=Rosa chinensis OX=74649 GN=RchiOBHm_Chr6g0294101 PE=3 SV=1	KOG0133	Deoxyribodipyrimidine photolyase/cryptochrome	[LT]	--	--	--	--	--	--	--	PF00875	DNA photolyase	IPR002081;IPR006050;IPR014729;IPR036134;IPR036155	Cryptochrome/DNA photolyase class 1 | DNA photolyase, N-terminal | Rossmann-like alpha/beta/alpha sandwich fold | Cryptochrome/DNA photolyase, FAD-binding domain-like superfamily | Cryptochrome/photolyase, N-terminal domain superfamily	--	--
FxaCL_221g0026550	chr2-2-1	18060776	18060907	132	downstream	downstream	XP_011458732.1	PREDICTED: magnesium/proton exchanger [Fragaria vesca subsp. vesca]	sp|B8K1V7|MHX_ARAHH	Magnesium/proton exchanger OS=Arabidopsis halleri subsp. halleri OX=81971 GN=MHX PE=1 SV=1	tr|A0A2P6PWS3|A0A2P6PWS3_ROSCH	Putative sodium/calcium exchanger membrane region OS=Rosa chinensis OX=74649 GN=RchiOBHm_Chr6g0294071 PE=4 SV=1	KOG1306	Ca2+/Na+ exchanger NCX1 and related proteins	[PT]	K03452	MHX	http://www.genome.jp/dbget-bin/www_bget?ko:K03452	--	--	GO:0016020;GO:0055085	cellular_component membrane | biological_process transmembrane transport	PF01699	Sodium/calcium exchanger protein	IPR004837;IPR044880	Sodium/calcium exchanger membrane region | NCX, central ion-binding domain superfamily	--	--
FxaCL_221g0026630	chr2-2-1	18100755	18100914	160	downstream	NA	XP_004290803.1	PREDICTED: U1 small nuclear ribonucleoprotein A [Fragaria vesca subsp. vesca]	sp|Q39244|RU1A_ARATH	U1 small nuclear ribonucleoprotein A OS=Arabidopsis thaliana OX=3702 GN=U1A PE=1 SV=1	tr|A0A2P6PWT2|A0A2P6PWT2_ROSCH	Putative nucleotide-binding alpha-beta plait domain-containing protein OS=Rosa chinensis OX=74649 GN=RchiOBHm_Chr6g0294181 PE=4 SV=1	KOG4206	Spliceosomal protein snRNP-U1A/U2B	[A]	K11091	SNRPA	http://www.genome.jp/dbget-bin/www_bget?ko:K11091	ko03040	Spliceosome	GO:0003723;GO:0003676	molecular_function RNA binding | molecular_function nucleic acid binding	PF00076	RNA recognition motif. (a.k.a. RRM, RBD, or RNP domain)	IPR000504;IPR012677;IPR035979	RNA recognition motif domain | Nucleotide-binding alpha-beta plait domain superfamily | RNA-binding domain superfamily	--	--
FxaCL_221g0026750	chr2-2-1	18162444	18162590	147	upstream	upstream	XP_004290811.1	PREDICTED: pectinesterase-like [Fragaria vesca subsp. vesca]	sp|O81301|PME40_ARATH	Probable pectinesterase/pectinesterase inhibitor 40 OS=Arabidopsis thaliana OX=3702 GN=PME40 PE=2 SV=1	tr|A0A2P6PWZ3|A0A2P6PWZ3_ROSCH	Pectinesterase OS=Rosa chinensis OX=74649 GN=RchiOBHm_Chr6g0294341 PE=3 SV=1	LSE0024	A Pectinesterase	[M]	K01051	E3.1.1.11	http://www.genome.jp/dbget-bin/www_bget?ko:K01051	ko00040	Pentose and glucuronate interconversions	GO:0004857;GO:0030599;GO:0042545	molecular_function enzyme inhibitor activity | molecular_function pectinesterase activity | biological_process cell wall modification	PF01095;PF04043	Plant invertase/pectin methylesterase inhibitor | Pectinesterase	IPR000070;IPR006501;IPR011050;IPR012334;IPR033131;IPR035513	Pectinesterase, catalytic | Pectinesterase inhibitor domain | Pectin lyase fold/virulence factor | Pectin lyase fold | Pectinesterase, Asp active site | Invertase/pectin methylesterase inhibitor domain superfamily	--	--
FxaCL_221g0027120	chr2-2-1	18356899	18357037	139	upstream	upstream	XP_004292674.2	PREDICTED: oxysterol-binding protein-related protein 1C-like [Fragaria vesca subsp. vesca]	sp|Q8L751|ORP1C_ARATH	Oxysterol-binding protein-related protein 1C OS=Arabidopsis thaliana OX=3702 GN=ORP1C PE=2 SV=1	tr|A0A2P6PX21|A0A2P6PX21_ROSCH	Putative oxysterol-binding protein OS=Rosa chinensis OX=74649 GN=RchiOBHm_Chr6g0294861 PE=4 SV=1	KOG1737	Oxysterol-binding protein	[I]	K20456	OSBP	http://www.genome.jp/dbget-bin/www_bget?ko:K20456	--	--	GO:0008289	molecular_function lipid binding	PF01237;PF15413	Oxysterol-binding protein | Pleckstrin homology domain	IPR000648;IPR001849;IPR011993;IPR037239	Oxysterol-binding protein | Pleckstrin homology domain | PH-like domain superfamily | Oxysterol-binding protein superfamily	--	--
FxaCL_221g0027330	chr2-2-1	18484555	18484682	128	intron	intron	XP_011458773.1	PREDICTED: LOW QUALITY PROTEIN: flavonol synthase/flavanone 3-hydroxylase-like [Fragaria vesca subsp. vesca]	sp|A0A4D6Q440|FLS1_CROXC	Flavonol synthase 1 OS=Crocosmia x crocosmiiflora OX=1053288 GN=FLS1 PE=1 SV=1	tr|A0A6P5S961|A0A6P5S961_PRUAV	flavonol synthase/flavanone 3-hydroxylase-like OS=Prunus avium OX=42229 GN=LOC110753698 PE=3 SV=1	KOG0143	Iron/ascorbate family oxidoreductases	[QR]	K05278	FLS	http://www.genome.jp/dbget-bin/www_bget?ko:K05278	ko00941	Flavonoid biosynthesis	--	--	PF03171;PF14226	non-haem dioxygenase in morphine synthesis N-terminal | 2OG-Fe(II) oxygenase superfamily	IPR005123;IPR026992;IPR027443;IPR044861	Oxoglutarate/iron-dependent dioxygenase | Non-haem dioxygenase N-terminal domain | Isopenicillin N synthase-like superfamily | Isopenicillin N synthase-like, Fe(2+) 2OG dioxygenase domain	--	--
FxaCL_221g0028030	chr2-2-1	18871740	18871887	148	upstream	upstream	PRQ23719.1	putative ribonuclease H-like domain-containing protein [Rosa chinensis]	--	--	tr|A0A2P6SGG7|A0A2P6SGG7_ROSCH	Putative ribonuclease H-like domain-containing protein OS=Rosa chinensis OX=74649 GN=RchiOBHm_Chr1g0352021 PE=4 SV=1	--	--	--	--	--	--	--	--	--	--	--	--	--	--	--	--
FxaCL_221g0028270	chr2-2-1	19002992	19003115	124	intron	intron	XP_004292712.2	PREDICTED: beta-galactosidase 16 [Fragaria vesca subsp. vesca]	sp|Q8GX69|BGA16_ARATH	Beta-galactosidase 16 OS=Arabidopsis thaliana OX=3702 GN=BGAL16 PE=2 SV=2	tr|A0A0N9Q8A9|A0A0N9Q8A9_FRAAN	Beta-galactosidase OS=Fragaria ananassa OX=3747 PE=2 SV=1	KOG0496	Beta-galactosidase	[G]	--	--	--	--	--	GO:0030246;GO:0004553;GO:0005975	molecular_function carbohydrate binding | molecular_function hydrolase activity, hydrolyzing O-glycosyl compounds | biological_process carbohydrate metabolic process	PF01301;PF17834;PF02140	Glycosyl hydrolases family 35 | Galactose binding lectin domain | Beta-sandwich domain in beta galactosidase	IPR000922;IPR001944;IPR008979;IPR017853;IPR019801;IPR031330;IPR041392;IPR043159	D-galactoside/L-rhamnose binding SUEL lectin domain | Glycoside hydrolase, family 35 | Galactose-binding-like domain superfamily | Glycoside hydrolase superfamily | Glycoside hydrolase, family 35, conserved site | Glycoside hydrolase 35, catalytic domain | Beta-galactosidase, beta-sandwich domain | D-galactoside/L-rhamnose binding SUEL lectin domain superfamily	--	--
FxaCL_221g0028840	chr2-2-1	19311372	19311485	114	downstream	downstream	XP_004290924.2	PREDICTED: uncharacterized protein LOC101298480 [Fragaria vesca subsp. vesca]	sp|Q6ZJM9|EHD3_ORYSJ	PHD finger protein EHD3 OS=Oryza sativa subsp. japonica OX=39947 GN=EHD3 PE=1 SV=1	tr|A0A2P6PXJ1|A0A2P6PXJ1_ROSCH	Putative histone acetyltransferase chromatin regulator PHD family OS=Rosa chinensis OX=74649 GN=RchiOBHm_Chr6g0296911 PE=4 SV=1	LSE4122	A Unnamed protein	[X]	--	--	--	--	--	--	--	PF00628	PHD-finger	IPR001965;IPR011011;IPR013083;IPR019786;IPR019787	Zinc finger, PHD-type | Zinc finger, FYVE/PHD-type | Zinc finger, RING/FYVE/PHD-type | Zinc finger, PHD-type, conserved site | Zinc finger, PHD-finger	--	--
FxaCL_221g0028850	chr2-2-1	19311372	19311485	114	exon	exon	XP_011458833.1	PREDICTED: 4-hydroxycoumarin synthase 1-like [Fragaria vesca subsp. vesca]	sp|D2DRC4|BIPS2_SORAU	4-hydroxycoumarin synthase 1 OS=Sorbus aucuparia OX=36599 GN=BIS2 PE=1 SV=1	tr|A0A0P0E5K3|A0A0P0E5K3_RUBID	Polyketide synthase 2 OS=Rubus idaeus OX=32247 GN=PKS2 PE=2 SV=1	LSE0252	A Chalcone synthase	[Q]	K21384	BIS	http://www.genome.jp/dbget-bin/www_bget?ko:K21384	--	--	GO:0009058;GO:0016747;GO:0016746	biological_process biosynthetic process | molecular_function acyltransferase activity, transferring groups other than amino-acyl groups | molecular_function acyltransferase activity	PF02797;PF00195	Chalcone and stilbene synthases, C-terminal domain | Chalcone and stilbene synthases, N-terminal domain	IPR001099;IPR011141;IPR012328;IPR016039	Chalcone/stilbene synthase, N-terminal | Polyketide synthase, type III | Chalcone/stilbene synthase, C-terminal | Thiolase-like	--	--
FxaCL_221g0028860	chr2-2-1	19311372	19311485	114	upstream	upstream	XP_004292734.1	PREDICTED: 4-hydroxycoumarin synthase 1-like [Fragaria vesca subsp. vesca]	sp|D2DRC4|BIPS2_SORAU	4-hydroxycoumarin synthase 1 OS=Sorbus aucuparia OX=36599 GN=BIS2 PE=1 SV=1	tr|A0A0P0E5K3|A0A0P0E5K3_RUBID	Polyketide synthase 2 OS=Rubus idaeus OX=32247 GN=PKS2 PE=2 SV=1	LSE0252	A Chalcone synthase	[Q]	K21384	BIS	http://www.genome.jp/dbget-bin/www_bget?ko:K21384	--	--	GO:0016746;GO:0009058;GO:0016747	molecular_function acyltransferase activity | biological_process biosynthetic process | molecular_function acyltransferase activity, transferring groups other than amino-acyl groups	PF02797;PF00195	Chalcone and stilbene synthases, C-terminal domain | Chalcone and stilbene synthases, N-terminal domain	IPR001099;IPR011141;IPR012328;IPR016039;IPR018088	Chalcone/stilbene synthase, N-terminal | Polyketide synthase, type III | Chalcone/stilbene synthase, C-terminal | Thiolase-like | Chalcone/stilbene synthase, active site	--	--
FxaCL_221g0029080	chr2-2-1	19430919	19431059	141	downstream	downstream	--	--	--	--	--	--	--	--	--	--	--	--	--	--	--	--	--	--	--	--	--	--
FxaCL_221g0029090	chr2-2-1	19430919	19431059	141	upstream	upstream	XP_011459810.1	PREDICTED: pollen-specific leucine-rich repeat extensin-like protein 1 [Fragaria vesca subsp. vesca]	--	--	tr|A0A2P6PXL5|A0A2P6PXL5_ROSCH	Uncharacterized protein OS=Rosa chinensis OX=74649 GN=RchiOBHm_Chr6g0297171 PE=4 SV=1	--	--	--	--	--	--	--	--	--	--	PF15365	Proline-rich nuclear receptor coactivator motif	--	--	--	--
FxaCL_221g0029430	chr2-2-1	19603574	19603693	120	upstream	upstream	XP_024168369.1	heparanase-like protein 3 [Rosa chinensis]	sp|Q9FZP1|HPSE3_ARATH	Heparanase-like protein 3 OS=Arabidopsis thaliana OX=3702 GN=At5g34940 PE=2 SV=2	tr|A0A2P6PXN6|A0A2P6PXN6_ROSCH	Putative glycosidase OS=Rosa chinensis OX=74649 GN=RchiOBHm_Chr6g0297501 PE=3 SV=1	TWOG0241	Heparanase	[O]	K07964	HPSE	http://www.genome.jp/dbget-bin/www_bget?ko:K07964	ko00531	Glycosaminoglycan degradation	GO:0016020;GO:0016798	cellular_component membrane | molecular_function hydrolase activity, acting on glycosyl bonds	PF03662	Glycosyl hydrolase family 79, N-terminal domain	IPR005199;IPR017853	Glycoside hydrolase, family 79 | Glycoside hydrolase superfamily	--	--
FxaCL_221g0029610	chr2-2-1	19694729	19694896	168	upstream	upstream	--	--	--	--	--	--	--	--	--	--	--	--	--	--	--	--	--	--	--	--	--	--
FxaCL_221g0029590	chr2-2-1	19694729	19694896	168	downstream	downstream	XP_004292980.1	PREDICTED: protein FAR1-RELATED SEQUENCE 6-like [Fragaria vesca subsp. vesca]	sp|Q9SSQ4|FRS6_ARATH	Protein FAR1-RELATED SEQUENCE 6 OS=Arabidopsis thaliana OX=3702 GN=FRS6 PE=2 SV=1	tr|A0A2P6PXR1|A0A2P6PXR1_ROSCH	Protein FAR1-RELATED SEQUENCE OS=Rosa chinensis OX=74649 GN=RchiOBHm_Chr6g0297621 PE=3 SV=1	LSE0022	A FAR1 nuclear protein involved in phytochrome A signaling	[T]	K17604	ZSWIM3	http://www.genome.jp/dbget-bin/www_bget?ko:K17604	--	--	GO:0006355;GO:0008270	biological_process regulation of DNA-templated transcription | molecular_function zinc ion binding	PF03101;PF10551;PF04434	MULE transposase domain | FAR1 DNA-binding domain | SWIM zinc finger	IPR004330;IPR006564;IPR007527;IPR018289;IPR031052	FAR1 DNA binding domain | Zinc finger, PMZ-type | Zinc finger, SWIM-type | MULE transposase domain | FHY3/FAR1 family	FAR1	http://plntfdb.bio.uni-potsdam.de/v3.0/fam_mem.php?family_id=FAR1
FxaCL_221g0029600	chr2-2-1	19694729	19694896	168	downstream	downstream	XP_004291439.1	PREDICTED: vesicle-associated membrane protein 711 [Fragaria vesca subsp. vesca]	sp|Q9LFP1|VA713_ARATH	Vesicle-associated membrane protein 713 OS=Arabidopsis thaliana OX=3702 GN=VAMP713 PE=1 SV=1	tr|A0A2P6PXR4|A0A2P6PXR4_ROSCH	Putative Longin-like domain-containing protein OS=Rosa chinensis OX=74649 GN=RchiOBHm_Chr6g0297631 PE=3 SV=1	KOG0859	Synaptobrevin/VAMP-like protein	[U]	K08515	VAMP7	http://www.genome.jp/dbget-bin/www_bget?ko:K08515	ko04130	SNARE interactions in vesicular transport	GO:0016020;GO:0016192	cellular_component membrane | biological_process vesicle-mediated transport	PF00957;PF13774	Synaptobrevin | Regulated-SNARE-like domain	IPR001388;IPR010908;IPR011012;IPR042855	Synaptobrevin-like | Longin domain | Longin-like domain superfamily | v-SNARE, coiled-coil homology domain	--	--
FxaCL_221g0029800	chr2-2-1	19808784	19808979	196	downstream	downstream	XP_011459176.1	PREDICTED: uncharacterized protein LOC101295200 [Fragaria vesca subsp. vesca]	--	--	tr|A0A314UMF4|A0A314UMF4_PRUYE	Uncharacterized protein OS=Prunus yedoensis var. nudiflora OX=2094558 GN=Pyn_05329 PE=4 SV=1	--	--	--	--	--	--	--	--	GO:0003712;GO:0006355	molecular_function transcription coregulator activity | biological_process regulation of DNA-templated transcription	--	--	IPR036529	Coactivator CBP, KIX domain superfamily	--	--
FxaCL_221g0029810	chr2-2-1	19808784	19808979	196	upstream	upstream	XP_004291454.1	PREDICTED: uncharacterized protein LOC101310190 [Fragaria vesca subsp. vesca]	--	--	tr|A0A2P6PXS8|A0A2P6PXS8_ROSCH	Putative EEIG1/EHBP1 domain-containing protein OS=Rosa chinensis OX=74649 GN=RchiOBHm_Chr6g0297901 PE=4 SV=1	LSE1433	A Unnamed protein	[X]	--	--	--	--	--	--	--	PF10358	N-terminal C2 in EEIG1 and EHBP1 proteins	IPR019448	NT-type C2 domain	--	--
FxaCL_221g0030370	chr2-2-1	20157908	20158027	120	intron	intron	XP_024168322.1	GTP-binding nuclear protein Ran-1 [Rosa chinensis]	sp|P41916|RAN1_ARATH	GTP-binding nuclear protein Ran-1 OS=Arabidopsis thaliana OX=3702 GN=RAN1 PE=1 SV=1	tr|A0A2P6PY05|A0A2P6PY05_ROSCH	GTP-binding nuclear protein OS=Rosa chinensis OX=74649 GN=RchiOBHm_Chr6g0298641 PE=3 SV=1	KOG0096	GTPase Ran/TC4/GSP1 (nuclear protein transport pathway), small G protein superfamily	[U]	K07936	RAN	http://www.genome.jp/dbget-bin/www_bget?ko:K07936	ko03008;ko03013	Ribosome biogenesis in eukaryotes | RNA transport	GO:0003924;GO:0005525;GO:0006913	molecular_function GTPase activity | molecular_function GTP binding | biological_process nucleocytoplasmic transport	PF00071	Ras family	IPR001806;IPR002041;IPR027417	Small GTPase | Ran GTPase | P-loop containing nucleoside triphosphate hydrolase	--	--
FxaCL_221g0030380	chr2-2-1	20157908	20158027	120	upstream	upstream	XP_011459216.1	PREDICTED: GTP-binding nuclear protein Ran1A [Fragaria vesca subsp. vesca]	sp|P38546|RAN1_SOLLC	GTP-binding nuclear protein Ran1 OS=Solanum lycopersicum OX=4081 GN=RAN1 PE=2 SV=1	tr|R9Q9C5|R9Q9C5_FRAVE	GTP-binding nuclear protein OS=Fragaria vesca OX=57918 GN=Ran PE=2 SV=1	KOG0096	GTPase Ran/TC4/GSP1 (nuclear protein transport pathway), small G protein superfamily	[U]	K07936	RAN	http://www.genome.jp/dbget-bin/www_bget?ko:K07936	ko03008;ko03013	Ribosome biogenesis in eukaryotes | RNA transport	GO:0003924;GO:0005525;GO:0006913	molecular_function GTPase activity | molecular_function GTP binding | biological_process nucleocytoplasmic transport	PF00071	Ras family	IPR001806;IPR002041;IPR005225;IPR027417	Small GTPase | Ran GTPase | Small GTP-binding protein domain | P-loop containing nucleoside triphosphate hydrolase	--	--
FxaCL_221g0031940	chr2-2-1	20985311	20985505	195	downstream	downstream	XP_004303468.1	PREDICTED: transcription factor TT2-like [Fragaria vesca subsp. vesca]	sp|A0A2R6PN00|MY123_ACTCC	Transcription factor MYB123 OS=Actinidia chinensis var. chinensis OX=1590841 GN=MYB123 PE=1 SV=1	tr|I3WCS2|I3WCS2_FRAAN	Transcription factor MYB9 OS=Fragaria ananassa OX=3747 PE=2 SV=1	KOG0048	Transcription factor, Myb superfamily	[K]	K09422	MYBP	http://www.genome.jp/dbget-bin/www_bget?ko:K09422	--	--	--	--	PF00249	Myb-like DNA-binding domain	IPR001005;IPR009057;IPR017930	SANT/Myb domain | Homeobox-like domain superfamily | Myb domain	MYB	http://plntfdb.bio.uni-potsdam.de/v3.0/fam_mem.php?family_id=MYB
FxaCL_221g0032510	chr2-2-1	21272320	21272463	144	upstream	upstream	XP_004291053.2	PREDICTED: cytochrome P450 711A1 [Fragaria vesca subsp. vesca]	sp|B9DFU2|MAX1_ARATH	Cytochrome P450 711A1 OS=Arabidopsis thaliana OX=3702 GN=CYP711A1 PE=2 SV=1	tr|A0A2P6Q1B4|A0A2P6Q1B4_ROSCH	Putative thromboxane-A synthase OS=Rosa chinensis OX=74649 GN=RchiOBHm_Chr6g0311161 PE=3 SV=1	KOG0158	Cytochrome P450 CYP3/CYP5/CYP6/CYP9 subfamilies	[Q]	K20771	CYP711A1	http://www.genome.jp/dbget-bin/www_bget?ko:K20771	--	--	GO:0005506;GO:0016705;GO:0004497;GO:0020037	molecular_function iron ion binding | molecular_function oxidoreductase activity, acting on paired donors, with incorporation or reduction of molecular oxygen | molecular_function monooxygenase activity | molecular_function heme binding	PF00067	Cytochrome P450	IPR001128;IPR002401;IPR017972;IPR036396	Cytochrome P450 | Cytochrome P450, E-class, group I | Cytochrome P450, conserved site | Cytochrome P450 superfamily	--	--
FxaCL_221g0003290	chr2-2-1	2147626	2147793	168	intron	intron	--	--	--	--	--	--	--	--	--	--	--	--	--	--	--	--	--	--	--	--	--	--
FxaCL_221g0003300	chr2-2-1	2147626	2147793	168	upstream	upstream	XP_050367075.1	nucleobase-ascorbate transporter 4 [Potentilla anserina]	sp|P93039|NAT4_ARATH	Nucleobase-ascorbate transporter 4 OS=Arabidopsis thaliana OX=3702 GN=NAT4 PE=2 SV=2	tr|A0A2P6PL70|A0A2P6PL70_ROSCH	Putative xanthine/uracil/vitamin C permease OS=Rosa chinensis OX=74649 GN=RchiOBHm_Chr6g0252651 PE=4 SV=1	KOG1292	Xanthine/uracil transporters	[F]	K14611	SLC23A1_2, SVCT1_2	http://www.genome.jp/dbget-bin/www_bget?ko:K14611	--	--	GO:0016020;GO:0022857;GO:0055085	cellular_component membrane | molecular_function transmembrane transporter activity | biological_process transmembrane transport	PF00860	Permease family	IPR006043	Nucleobase cation symporter 2 family	--	--
FxaCL_221g0003330	chr2-2-1	2172631	2172760	130	downstream	downstream	XP_024166614.1	uncharacterized protein LOC112173254 [Rosa chinensis]	sp|F4IXE7|IDM1_ARATH	Increased DNA methylation 1 OS=Arabidopsis thaliana OX=3702 GN=IDM1 PE=1 SV=1	tr|A0A2P6PL46|A0A2P6PL46_ROSCH	Putative histone acetyltransferase chromatin regulator PHD family OS=Rosa chinensis OX=74649 GN=RchiOBHm_Chr6g0252611 PE=4 SV=1	LSE0132	A PHD Zn-finger protein	[R]	--	--	--	--	--	GO:0003714;GO:0045892;GO:0016747	molecular_function transcription corepressor activity | biological_process negative regulation of DNA-templated transcription | molecular_function acyltransferase activity, transferring groups other than amino-acyl groups	PF16135	Tify domain binding domain	IPR000182;IPR001965;IPR011011;IPR013083;IPR016181;IPR019787;IPR032308;IPR042163	GNAT domain | Zinc finger, PHD-type | Zinc finger, FYVE/PHD-type | Zinc finger, RING/FYVE/PHD-type | Acyl-CoA N-acyltransferase | Zinc finger, PHD-finger | Tify domain binding domain | PHD finger protein 12	--	--
FxaCL_221g0034030	chr2-2-1	22005403	22005579	177	upstream	upstream	XP_004292756.2	PREDICTED: cyclin-D5-1-like isoform X1 [Fragaria vesca subsp. vesca]	sp|Q2V3B2|CCD51_ARATH	Cyclin-D5-1 OS=Arabidopsis thaliana OX=3702 GN=CYCD5-1 PE=2 SV=2	tr|A0A2P6Q0W3|A0A2P6Q0W3_ROSCH	Putative cyclin OS=Rosa chinensis OX=74649 GN=RchiOBHm_Chr6g0309481 PE=4 SV=1	KOG0656	G1/S-specific cyclin D	[D]	K18811	CYCD5	http://www.genome.jp/dbget-bin/www_bget?ko:K18811	--	--	--	--	PF00134	Cyclin, N-terminal domain	IPR006671;IPR013763;IPR036915;IPR039361	Cyclin, N-terminal | Cyclin-like domain | Cyclin-like superfamily | Cyclin	--	--
FxaCL_221g0034020	chr2-2-1	22005403	22005579	177	downstream	downstream	XP_004290964.1	PREDICTED: calcium-transporting ATPase 1, chloroplastic [Fragaria vesca subsp. vesca]	sp|Q37145|ACA1_ARATH	Calcium-transporting ATPase 1 OS=Arabidopsis thaliana OX=3702 GN=ACA1 PE=1 SV=3	tr|A0A2P6Q0W4|A0A2P6Q0W4_ROSCH	Calcium-transporting ATPase OS=Rosa chinensis OX=74649 GN=RchiOBHm_Chr6g0309491 PE=3 SV=1	KOG0204	Calcium transporting ATPase	[P]	K01537	ATP2C	http://www.genome.jp/dbget-bin/www_bget?ko:K01537	--	--	GO:0005516;GO:0005388;GO:0005524;GO:0016020;GO:0070588;GO:0000166;GO:0005215;GO:0016887	molecular_function calmodulin binding | molecular_function P-type calcium transporter activity | molecular_function ATP binding | cellular_component membrane | biological_process calcium ion transmembrane transport | molecular_function nucleotide binding | molecular_function transporter activity | molecular_function ATP hydrolysis activity	PF00690;PF13246;PF00689;PF00122;PF12515	Ca2+-ATPase N terminal autoinhibitory domain | Cation transporting ATPase, C-terminus | E1-E2 ATPase | Cation transport ATPase (P-type) | Cation transporter/ATPase, N-terminus	IPR001757;IPR004014;IPR006068;IPR006408;IPR008250;IPR018303;IPR023214;IPR023298;IPR023299;IPR024750;IPR036412;IPR044492	P-type ATPase | Cation-transporting P-type ATPase, N-terminal | Cation-transporting P-type ATPase, C-terminal | P-type ATPase, subfamily IIB | P-type ATPase, A domain superfamily | P-type ATPase, phosphorylation site | HAD superfamily | P-type ATPase, transmembrane domain superfamily | P-type ATPase, cytoplasmic domain N | Calcium-transporting P-type ATPase, N-terminal autoinhibitory domain | HAD…	--	--
FxaCL_221g0034300	chr2-2-1	22136715	22136930	216	upstream	upstream	XP_050365905.1	cytochrome P450 81Q32-like [Potentilla anserina]	sp|W8JMU7|CYQ32_CATRO	Cytochrome P450 81Q32 OS=Catharanthus roseus OX=4058 GN=CYP81Q32 PE=2 SV=1	tr|A0A2P6Q0T6|A0A2P6Q0T6_ROSCH	Putative cytochrome P450 OS=Rosa chinensis OX=74649 GN=RchiOBHm_Chr6g0309071 PE=3 SV=1	KOG0156	Cytochrome P450 CYP2 subfamily	[Q]	--	--	--	--	--	GO:0004497;GO:0005506;GO:0016705;GO:0020037	molecular_function monooxygenase activity | molecular_function iron ion binding | molecular_function oxidoreductase activity, acting on paired donors, with incorporation or reduction of molecular oxygen | molecular_function heme binding	PF00067	Cytochrome P450	IPR001128;IPR002401;IPR017972;IPR036396	Cytochrome P450 | Cytochrome P450, E-class, group I | Cytochrome P450, conserved site | Cytochrome P450 superfamily	--	--
FxaCL_221g0034290	chr2-2-1	22136715	22136930	216	downstream	downstream	XP_004292748.1	PREDICTED: metal transporter Nramp2-like [Fragaria vesca subsp. vesca]	sp|Q9C6B2|NRAM2_ARATH	Metal transporter Nramp2 OS=Arabidopsis thaliana OX=3702 GN=NRAMP2 PE=2 SV=1	tr|A0A2P6Q0U8|A0A2P6Q0U8_ROSCH	Putative NRAMP family protein OS=Rosa chinensis OX=74649 GN=RchiOBHm_Chr6g0309081 PE=3 SV=1	KOG1291	Mn2+ and Fe2+ transporters of the NRAMP family	[P]	K21398	SLC11A2, DMT1, NRAMP2	http://www.genome.jp/dbget-bin/www_bget?ko:K21398	--	--	GO:0016020;GO:0030001;GO:0046873	cellular_component membrane | biological_process metal ion transport | molecular_function metal ion transmembrane transporter activity	PF01566	Natural resistance-associated macrophage protein	IPR001046	NRAMP family	--	--
FxaCL_221g0034610	chr2-2-1	22265908	22266060	153	downstream	downstream	XP_024162699.1	putative receptor protein kinase ZmPK1 [Rosa chinensis]	sp|Q9XID3|Y1343_ARATH	G-type lectin S-receptor-like serine/threonine-protein kinase At1g34300 OS=Arabidopsis thaliana OX=3702 GN=At1g34300 PE=1 SV=1	tr|A0A2P6Q0Q2|A0A2P6Q0Q2_ROSCH	Receptor-like serine/threonine-protein kinase OS=Rosa chinensis OX=74649 GN=RchiOBHm_Chr6g0308721 PE=3 SV=1	LSE0015	A Receptor-like protein kinase, contains lectin domains	[T]	K04733	IRAK4	http://www.genome.jp/dbget-bin/www_bget?ko:K04733	--	--	GO:0048544;GO:0005524	biological_process recognition of pollen | molecular_function ATP binding	PF08276;PF01453;PF00954	S-locus glycoprotein domain | D-mannose binding lectin | PAN-like domain	IPR000858;IPR001480;IPR003609;IPR011009;IPR017441;IPR036426	S-locus glycoprotein domain | Bulb-type lectin domain | PAN/Apple domain | Protein kinase-like domain superfamily | Protein kinase, ATP binding site | Bulb-type lectin domain superfamily	--	--
FxaCL_221g0034620	chr2-2-1	22265908	22266060	153	upstream	upstream	XP_004292806.1	PREDICTED: putative receptor protein kinase ZmPK1 [Fragaria vesca subsp. vesca]	sp|P17801|KPRO_MAIZE	Putative receptor protein kinase ZmPK1 OS=Zea mays OX=4577 GN=PK1 PE=2 SV=2	tr|A0A2P6Q0T1|A0A2P6Q0T1_ROSCH	Receptor-like serine/threonine-protein kinase OS=Rosa chinensis OX=74649 GN=RchiOBHm_Chr6g0308671 PE=3 SV=1	LSE0015	A Receptor-like protein kinase, contains lectin domains	[T]	--	--	--	--	--	GO:0004672;GO:0005524;GO:0006468;GO:0004674;GO:0048544	molecular_function protein kinase activity | molecular_function ATP binding | biological_process protein phosphorylation | molecular_function protein serine/threonine kinase activity | biological_process recognition of pollen	PF01453;PF00069;PF00954	Protein kinase domain | S-locus glycoprotein domain | D-mannose binding lectin	IPR000719;IPR000742;IPR000858;IPR001480;IPR003609;IPR008271;IPR011009;IPR024171;IPR036426	Protein kinase domain | EGF-like domain | S-locus glycoprotein domain | Bulb-type lectin domain | PAN/Apple domain | Serine/threonine-protein kinase, active site | Protein kinase-like domain superfamily | S-receptor-like serine/threonine-protein kinase | Bulb-type lectin domain superfamily	--	--
FxaCL_221g0034960	chr2-2-1	22430068	22430188	121	downstream	downstream	PRQ27712.1	putative tripeptidyl-peptidase II [Rosa chinensis]	sp|O65351|SBT17_ARATH	Subtilisin-like protease SBT1.7 OS=Arabidopsis thaliana OX=3702 GN=SBT1.7 PE=1 SV=1	tr|A0A2P6Q0J8|A0A2P6Q0J8_ROSCH	Putative tripeptidyl-peptidase II OS=Rosa chinensis OX=74649 GN=RchiOBHm_Chr6g0308221 PE=3 SV=1	LSE0115	A Subtilisin-like proteinase	[OR]	--	--	--	--	--	GO:0006508;GO:0008236;GO:0004252	biological_process proteolysis | molecular_function serine-type peptidase activity | molecular_function serine-type endopeptidase activity	PF17766;PF05922;PF00082	Peptidase inhibitor I9 | Fibronectin type-III domain | Subtilase family	IPR000209;IPR010259;IPR015500;IPR023828;IPR034197;IPR036852;IPR037045;IPR041469;IPR045051	Peptidase S8/S53 domain | Peptidase S8 propeptide/proteinase inhibitor I9 | Peptidase S8, subtilisin-related | Peptidase S8, subtilisin, Ser-active site | Cucumisin-like catalytic domain | Peptidase S8/S53 domain superfamily | Peptidase S8 propeptide/proteinase inhibitor I9 superfamily | Subtilisin-like protease, fibronectin type-III domain | Subtilisin-like protease	--	--
FxaCL_221g0035720	chr2-2-1	22836542	22836698	157	upstream	upstream	XP_004292829.1	PREDICTED: F-box/LRR-repeat protein 20-like [Fragaria vesca subsp. vesca]	--	--	tr|A0A2P6Q0A7|A0A2P6Q0A7_ROSCH	Putative leucine-rich repeat domain, L domain-containing protein OS=Rosa chinensis OX=74649 GN=RchiOBHm_Chr6g0307021 PE=4 SV=1	--	--	--	K10268	FBXL2_20	http://www.genome.jp/dbget-bin/www_bget?ko:K10268	--	--	GO:0005515	molecular_function protein binding	PF13516;PF18511	F-box | Leucine Rich repeat	IPR001611;IPR006553;IPR032675;IPR041567	Leucine-rich repeat | Leucine-rich repeat, cysteine-containing subtype | Leucine-rich repeat domain superfamily | COI1, F-box	--	--
FxaCL_221g0035720	chr2-2-1	22836566	22836698	133	upstream	upstream	XP_004292829.1	PREDICTED: F-box/LRR-repeat protein 20-like [Fragaria vesca subsp. vesca]	--	--	tr|A0A2P6Q0A7|A0A2P6Q0A7_ROSCH	Putative leucine-rich repeat domain, L domain-containing protein OS=Rosa chinensis OX=74649 GN=RchiOBHm_Chr6g0307021 PE=4 SV=1	--	--	--	K10268	FBXL2_20	http://www.genome.jp/dbget-bin/www_bget?ko:K10268	--	--	GO:0005515	molecular_function protein binding	PF13516;PF18511	F-box | Leucine Rich repeat	IPR001611;IPR006553;IPR032675;IPR041567	Leucine-rich repeat | Leucine-rich repeat, cysteine-containing subtype | Leucine-rich repeat domain superfamily | COI1, F-box	--	--
FxaCL_221g0036080	chr2-2-1	23031764	23031960	197	upstream	upstream	XP_011458973.1	PREDICTED: OTU domain-containing protein At3g57810-like isoform X1 [Fragaria vesca subsp. vesca]	sp|Q8LBZ4|OTU4_ARATH	OVARIAN TUMOR DOMAIN-containing deubiquitinating enzyme 4 OS=Arabidopsis thaliana OX=3702 GN=OTU4 PE=1 SV=1	tr|A0A2P6RDR5|A0A2P6RDR5_ROSCH	Ubiquitin thioesterase OTU OS=Rosa chinensis OX=74649 GN=RchiOBHm_Chr3g0480701 PE=4 SV=1	KOG2606	OTU (ovarian tumor)-like cysteine protease	[TO]	K18342	OTUD6	http://www.genome.jp/dbget-bin/www_bget?ko:K18342	--	--	--	--	PF02338	OTU-like cysteine protease	IPR003323;IPR038765	OTU domain | Papain-like cysteine peptidase superfamily	--	--
FxaCL_221g0037300	chr2-2-1	23718505	23718669	165	downstream	downstream	XP_004291235.1	PREDICTED: pentatricopeptide repeat-containing protein At5g10690 [Fragaria vesca subsp. vesca]	sp|Q8VYD6|PP374_ARATH	Pentatricopeptide repeat-containing protein At5g10690 OS=Arabidopsis thaliana OX=3702 GN=CBSPPR1 PE=2 SV=1	tr|A0A2P6PZQ3|A0A2P6PZQ3_ROSCH	Putative tetratricopeptide-like helical domain-containing protein OS=Rosa chinensis OX=74649 GN=RchiOBHm_Chr6g0305021 PE=4 SV=1	KOG4197	FOG: PPR repeat	[R]	--	--	--	--	--	GO:0005515	molecular_function protein binding	PF13041	PPR repeat family	IPR000644;IPR002885;IPR011990;IPR044781;IPR046342	CBS domain | Pentatricopeptide repeat | Tetratricopeptide-like helical domain superfamily | Pentatricopeptide repeat-containing protein At5g10690-like | CBS domain superfamily	--	--
FxaCL_221g0037310	chr2-2-1	23720401	23720542	142	upstream	upstream	XP_004292876.2	PREDICTED: F-box protein AFR [Fragaria vesca subsp. vesca]	sp|Q8LAW2|AFR_ARATH	F-box protein AFR OS=Arabidopsis thaliana OX=3702 GN=AFR PE=1 SV=2	tr|A0A2P6PZR3|A0A2P6PZR3_ROSCH	Putative F-box domain, kelch-type beta propeller OS=Rosa chinensis OX=74649 GN=RchiOBHm_Chr6g0305031 PE=4 SV=1	KOG1072	FOG: Kelch repeat	[R]	--	--	--	--	--	GO:0005515	molecular_function protein binding	PF01344	Kelch motif	IPR001810;IPR006652;IPR015915;IPR036047;IPR045887	F-box domain | Kelch repeat type 1 | Kelch-type beta propeller | F-box-like domain superfamily | Kelch repeat F-box protein SAGL1-like	--	--
FxaCL_221g0037380	chr2-2-1	23744922	23745097	176	upstream	upstream	XP_004291261.1	PREDICTED: probable WRKY transcription factor 17 [Fragaria vesca subsp. vesca]	sp|Q9SJA8|WRK17_ARATH	Probable WRKY transcription factor 17 OS=Arabidopsis thaliana OX=3702 GN=WRKY17 PE=1 SV=2	tr|A0A2P6PZP8|A0A2P6PZP8_ROSCH	Putative transcription factor WRKY family OS=Rosa chinensis OX=74649 GN=RchiOBHm_Chr6g0305101 PE=4 SV=1	LSE0036	A WRKY superfamily transcription factors	[KT]	--	--	--	--	--	GO:0003700;GO:0006355;GO:0043565	molecular_function DNA-binding transcription factor activity | biological_process regulation of DNA-templated transcription | molecular_function sequence-specific DNA binding	PF10533;PF03106	Plant zinc cluster domain | WRKY DNA -binding domain	IPR003657;IPR018872;IPR036576;IPR044810	WRKY domain | Zn-cluster domain | WRKY domain superfamily | WRKY transcription factor, plant	WRKY	http://plntfdb.bio.uni-potsdam.de/v3.0/fam_mem.php?family_id=WRKY
FxaCL_221g0037360	chr2-2-1	23744922	23745097	176	downstream	downstream	XP_004291250.1	PREDICTED: exocyst complex component EXO70A1 [Fragaria vesca subsp. vesca]	--	--	tr|A0A2P6PZT0|A0A2P6PZT0_ROSCH	Exocyst subunit Exo70 family protein OS=Rosa chinensis OX=74649 GN=RchiOBHm_Chr6g0305081 PE=3 SV=1	KOG2344	Exocyst component protein and related proteins	[U]	K07195	EXOC7, EXO70	http://www.genome.jp/dbget-bin/www_bget?ko:K07195	--	--	GO:0000145;GO:0006887;GO:0005546	cellular_component exocyst | biological_process exocytosis | molecular_function phosphatidylinositol-4,5-bisphosphate binding	PF03081	Exo70 exocyst complex subunit	IPR004140;IPR016159;IPR046364	Exocyst complex component Exo70 | Cullin repeat-like-containing domain superfamily | Exocyst complex subunit Exo70, C-terminal	--	--
FxaCL_221g0037650	chr2-2-1	23899548	23899684	137	upstream	upstream	XP_004292891.1	PREDICTED: probable flavin-containing monooxygenase 1 [Fragaria vesca subsp. vesca]	sp|Q9LMA1|FMO1_ARATH	Probable flavin-containing monooxygenase 1 OS=Arabidopsis thaliana OX=3702 GN=FMO1 PE=2 SV=1	tr|A0A2P6PZL4|A0A2P6PZL4_ROSCH	Flavin-containing monooxygenase OS=Rosa chinensis OX=74649 GN=RchiOBHm_Chr6g0304751 PE=3 SV=1	KOG1399	Flavin-containing monooxygenase	[Q]	K00485	FMO	http://www.genome.jp/dbget-bin/www_bget?ko:K00485	--	--	GO:0004499;GO:0050660;GO:0050661	molecular_function N,N-dimethylaniline monooxygenase activity | molecular_function flavin adenine dinucleotide binding | molecular_function NADP binding	PF00743	Flavin-binding monooxygenase-like	IPR000960;IPR020946;IPR036188	Flavin monooxygenase FMO | Flavin monooxygenase-like | FAD/NAD(P)-binding domain superfamily	--	--
FxaCL_221g0037950	chr2-2-1	24061193	24061360	168	downstream	downstream	XP_004292904.1	PREDICTED: pentatricopeptide repeat-containing protein At1g31790 [Fragaria vesca subsp. vesca]	sp|Q9C6R9|PPR66_ARATH	Pentatricopeptide repeat-containing protein At1g31790 OS=Arabidopsis thaliana OX=3702 GN=PCMP-A1 PE=2 SV=1	tr|A0A2P6PZI9|A0A2P6PZI9_ROSCH	Putative tetratricopeptide-like helical domain-containing protein OS=Rosa chinensis OX=74649 GN=RchiOBHm_Chr6g0304481 PE=4 SV=1	KOG4197	FOG: PPR repeat	[R]	--	--	--	--	--	GO:0005515;GO:0003723;GO:0009451	molecular_function protein binding | molecular_function RNA binding | biological_process RNA modification	PF01535	PPR repeat	IPR002885;IPR011990;IPR046960	Pentatricopeptide repeat | Tetratricopeptide-like helical domain superfamily | Pentatricopeptide repeat-containing protein At4g14850-like, plant	--	--
FxaCL_221g0037960	chr2-2-1	24061193	24061360	168	upstream	upstream	XP_011459069.1	PREDICTED: F-box/LRR-repeat protein 4-like [Fragaria vesca subsp. vesca]	sp|Q9C5D2|FBL4_ARATH	F-box/LRR-repeat protein 4 OS=Arabidopsis thaliana OX=3702 GN=FBL4 PE=2 SV=1	tr|A0A2P6P3Q0|A0A2P6P3Q0_ROSCH	Putative leucine-rich repeat domain, L domain-containing protein OS=Rosa chinensis OX=74649 GN=RchiOBHm_Chr7g0185371 PE=4 SV=1	--	--	--	K10268	FBXL2_20	http://www.genome.jp/dbget-bin/www_bget?ko:K10268	--	--	GO:0005515	molecular_function protein binding	PF13516;PF18511	F-box | Leucine Rich repeat	IPR001611;IPR006553;IPR032675;IPR041567	Leucine-rich repeat | Leucine-rich repeat, cysteine-containing subtype | Leucine-rich repeat domain superfamily | COI1, F-box	--	--
FxaCL_221g0038130	chr2-2-1	24180297	24180402	106	downstream	downstream	XP_004292909.1	PREDICTED: vinorine synthase-like [Fragaria vesca subsp. vesca]	sp|A0A2P1GIW7|SAT_CATRO	Stemmadenine O-acetyltransferase OS=Catharanthus roseus OX=4058 GN=SAT PE=1 SV=1	tr|A0A2P6PZG6|A0A2P6PZG6_ROSCH	Putative alcohol O-acetyltransferase OS=Rosa chinensis OX=74649 GN=RchiOBHm_Chr6g0304281 PE=4 SV=1	LSE0272	A Predicted acetyl-CoA:benzylalcohol acetyltranferase	[RQ]	--	--	--	--	--	--	--	PF02458	Transferase family	IPR023213	Chloramphenicol acetyltransferase-like domain superfamily	--	--
FxaCL_221g0038140	chr2-2-1	24180297	24180402	106	upstream	upstream	XP_004291241.1	PREDICTED: carboxypeptidase A6 [Fragaria vesca subsp. vesca]	--	--	tr|A0A2P6PZH3|A0A2P6PZH3_ROSCH	Putative carboxypeptidase A OS=Rosa chinensis OX=74649 GN=RchiOBHm_Chr6g0304271 PE=3 SV=1	KOG2650	Zinc carboxypeptidase	[S]	--	--	--	--	--	GO:0004181;GO:0006508;GO:0008270	molecular_function metallocarboxypeptidase activity | biological_process proteolysis | molecular_function zinc ion binding	PF00246	Zinc carboxypeptidase	IPR000834;IPR034269	Peptidase M14, carboxypeptidase A | At5g42320-like, carboxypeptidase domain	--	--
FxaCL_221g0038310	chr2-2-1	24253659	24253810	152	upstream	upstream	XP_004292919.2	PREDICTED: 4-coumarate--CoA ligase-like 5 [Fragaria vesca subsp. vesca]	sp|M4IQR7|CCL5_HUMLU	Probable CoA ligase CCL5 OS=Humulus lupulus OX=3486 GN=CCL5 PE=2 SV=1	tr|A0A2P6PZJ3|A0A2P6PZJ3_ROSCH	Putative AMP-dependent synthetase/ligase, AMP-binding enzyme domain-containing protein OS=Rosa chinensis OX=74649 GN=RchiOBHm_Chr6g0304091 PE=4 SV=1	KOG1176	Acyl-CoA synthetase	[I]	K10526	OPCL1	http://www.genome.jp/dbget-bin/www_bget?ko:K10526	ko00592	alpha-Linolenic acid metabolism	--	--	PF13193;PF00501	AMP-binding enzyme | AMP-binding enzyme C-terminal domain	IPR000873;IPR020845;IPR025110;IPR042099;IPR045851	AMP-dependent synthetase/ligase domain | AMP-binding, conserved site | AMP-binding enzyme, C-terminal domain | ANL, N-terminal domain | AMP-binding enzyme, C-terminal domain superfamily	--	--
FxaCL_221g0038590	chr2-2-1	24375682	24375787	106	downstream	downstream	XP_004292927.1	PREDICTED: high mobility group B protein 9 [Fragaria vesca subsp. vesca]	sp|Q9SGS2|HMGB9_ARATH	High mobility group B protein 9 OS=Arabidopsis thaliana OX=3702 GN=HMGB9 PE=1 SV=1	tr|A0A2P6PZD9|A0A2P6PZD9_ROSCH	Putative transcription factor & chromatin remodeling ARID-HMG family OS=Rosa chinensis OX=74649 GN=RchiOBHm_Chr6g0303791 PE=4 SV=1	KOG2744	DNA-binding proteins Bright/BRCAA1/RBP1 and related proteins containing BRIGHT domain	[K]	--	--	--	--	--	GO:0003677	molecular_function DNA binding	PF01388;PF00505	HMG (high mobility group) box | ARID/BRIGHT DNA binding domain	IPR001606;IPR009071;IPR036431;IPR036910;IPR045303	ARID DNA-binding domain | High mobility group box domain | ARID DNA-binding domain superfamily | High mobility group box domain superfamily | HMGB9-like, ARID/BRIGHT DNA binding domain	--	--
FxaCL_221g0038600	chr2-2-1	24375682	24375787	106	upstream	intron	XP_004291320.2	PREDICTED: glutathione S-transferase F11 [Fragaria vesca subsp. vesca]	sp|Q84WS8|U1125_ARATH	U11/U12 small nuclear ribonucleoprotein 25 kDa protein OS=Arabidopsis thaliana OX=3702 GN=SNRNP25 PE=2 SV=1	tr|A0A2P6PZE5|A0A2P6PZE5_ROSCH	Ubiquitin-like domain-containing protein OS=Rosa chinensis OX=74649 GN=RchiOBHm_Chr6g0303781 PE=4 SV=1	TWOG0264	Uncharacterized conserved protein	[S]	K13153	SNRNP25	http://www.genome.jp/dbget-bin/www_bget?ko:K13153	--	--	GO:0005515;GO:0000398;GO:0005689	molecular_function protein binding | biological_process mRNA splicing, via spliceosome | cellular_component U12-type spliceosomal complex	PF18036	Ubiquitin-like domain	IPR000626;IPR029071;IPR039690;IPR040610	Ubiquitin-like domain | Ubiquitin-like domain superfamily | U11/U12 small nuclear ribonucleoprotein 25kDa protein | SNRNP25, ubiquitin-like domain	--	--
FxaCL_221g0038610	chr2-2-1	24375682	24375787	106	upstream	intron	XP_004291322.1	PREDICTED: mediator of RNA polymerase II transcription subunit 30-like [Fragaria vesca subsp. vesca]	sp|Q9FMV4|MED30_ARATH	Mediator of RNA polymerase II transcription subunit 30 OS=Arabidopsis thaliana OX=3702 GN=MED30 PE=1 SV=1	tr|A0A2P6PZD0|A0A2P6PZD0_ROSCH	Uncharacterized protein OS=Rosa chinensis OX=74649 GN=RchiOBHm_Chr6g0303761 PE=4 SV=1	--	--	--	--	--	--	--	--	GO:0016592	cellular_component mediator complex	--	--	IPR034568	Mediator of RNA polymerase II transcription subunit 30	--	--
FxaCL_221g0038620	chr2-2-1	24375682	24375787	106	upstream	intron	XP_050365046.1	glutathione S-transferase-like [Potentilla anserina]	sp|Q96266|GSTF8_ARATH	Glutathione S-transferase F8, chloroplastic OS=Arabidopsis thaliana OX=3702 GN=GSTF8 PE=1 SV=3	tr|A0A2P6PZF1|A0A2P6PZF1_ROSCH	glutathione transferase OS=Rosa chinensis OX=74649 GN=RchiOBHm_Chr6g0303771 PE=3 SV=1	KOG0867	Glutathione S-transferase	[O]	K00799	GST, gst	http://www.genome.jp/dbget-bin/www_bget?ko:K00799	ko00480	Glutathione metabolism	--	--	PF00043;PF02798	Glutathione S-transferase, N-terminal domain | Glutathione S-transferase, C-terminal domain	IPR004045;IPR004046;IPR010987;IPR034347;IPR036249;IPR036282;IPR040079	Glutathione S-transferase, N-terminal | Glutathione S-transferase, C-terminal | Glutathione S-transferase, C-terminal-like | Glutathione S-transferases Phi, C-terminal | Thioredoxin-like superfamily | Glutathione S-transferase, C-terminal domain superfamily | Glutathione transferase family	--	--
FxaCL_221g0038700	chr2-2-1	24415977	24416081	105	intron	intron	XP_004291326.1	PREDICTED: thioredoxin-like protein exonP32, chloroplastic [Fragaria vesca subsp. vesca]	sp|Q9SGS4|exonP_ARATH	Thioredoxin-like protein exonP32, chloroplastic OS=Arabidopsis thaliana OX=3702 GN=exonP32 PE=1 SV=1	tr|A0A2P6PZC9|A0A2P6PZC9_ROSCH	Putative monodehydroascorbate reductase (NADH) OS=Rosa chinensis OX=74649 GN=RchiOBHm_Chr6g0303681 PE=4 SV=1	KOG0907	Thioredoxin	[O]	--	--	--	--	--	GO:0016671	molecular_function oxidoreductase activity, acting on a sulfur group of donors, disulfide as acceptor	PF00085	Thioredoxin	IPR013766;IPR036249;IPR044192	Thioredoxin domain | Thioredoxin-like superfamily | Thioredoxin-like protein exonP32	--	--
FxaCL_221g0038710	chr2-2-1	24415977	24416081	105	upstream	upstream	XP_011459092.1	PREDICTED: uncharacterized protein LOC105349877 [Fragaria vesca subsp. vesca]	--	--	tr|A0A2P6PMS1|A0A2P6PMS1_ROSCH	Putative kelch-type beta propeller OS=Rosa chinensis OX=74649 GN=RchiOBHm_Chr6g0258811 PE=4 SV=1	--	--	--	--	--	--	--	--	--	--	--	--	--	--	--	--
FxaCL_221g0038900	chr2-2-1	24484082	24484227	146	upstream	upstream	XP_004291338.1	PREDICTED: protein FD [Fragaria vesca subsp. vesca]	sp|Q84JK2|FD_ARATH	Protein FD OS=Arabidopsis thaliana OX=3702 GN=FD PE=1 SV=1	tr|A0A2P6PZB5|A0A2P6PZB5_ROSCH	Putative transcription factor bZIP family OS=Rosa chinensis OX=74649 GN=RchiOBHm_Chr6g0303481 PE=4 SV=1	LSE0332	A bZIP transcription factor	[K]	--	--	--	--	--	GO:0003700;GO:0006355;GO:0045893	molecular_function DNA-binding transcription factor activity | biological_process regulation of DNA-templated transcription | biological_process positive regulation of DNA-templated transcription	PF00170	bZIP transcription factor	IPR004827;IPR043452;IPR046347	Basic-leucine zipper domain | Plant bZIP transcription factors | Basic-leucine zipper domain superfamily	bZIP	http://plntfdb.bio.uni-potsdam.de/v3.0/fam_mem.php?family_id=bZIP
FxaCL_221g0038890	chr2-2-1	24484082	24484227	146	downstream	NA	XP_004292934.1	PREDICTED: la-related protein 1C-like [Fragaria vesca subsp. vesca]	sp|Q94K80|LRP1C_ARATH	La-related protein 1C OS=Arabidopsis thaliana OX=3702 GN=LARP1C PE=1 SV=1	tr|A0A2P6PZA0|A0A2P6PZA0_ROSCH	Putative winged helix-turn-helix DNA-binding domain-containing protein OS=Rosa chinensis OX=74649 GN=RchiOBHm_Chr6g0303491 PE=4 SV=1	KOG2590	RNA-binding protein LARP/SRO9 and related La domain proteins	[OJ]	K18757	LARP1	http://www.genome.jp/dbget-bin/www_bget?ko:K18757	--	--	GO:0003723;GO:0005634;GO:0006396;GO:1990904	molecular_function RNA binding | cellular_component nucleus | biological_process RNA processing | cellular_component ribonucleoprotein complex	PF05383	La domain	IPR002344;IPR006630;IPR036388;IPR036390;IPR045180	Lupus La protein | La-type HTH domain | Winged helix-like DNA-binding domain superfamily | Winged helix DNA-binding domain superfamily | La domain containing protein	--	--
FxaCL_221g0039220	chr2-2-1	24684630	24684774	145	downstream	downstream	XP_011459840.1	PREDICTED: uncharacterized protein LOC101306110 [Fragaria vesca subsp. vesca]	--	--	tr|A0A2P6PZ50|A0A2P6PZ50_ROSCH	Uncharacterized protein OS=Rosa chinensis OX=74649 GN=RchiOBHm_Chr6g0302891 PE=4 SV=1	--	--	--	--	--	--	--	--	--	--	--	--	--	--	--	--
FxaCL_221g0039230	chr2-2-1	24684630	24684774	145	upstream	upstream	XP_011468717.1	PREDICTED: uncharacterized protein LOC105352766 [Fragaria vesca subsp. vesca]	--	--	tr|A0A540LX34|A0A540LX34_MALBA	SM-ATX domain-containing protein OS=Malus baccata OX=106549 GN=C1H46_023467 PE=4 SV=1	--	--	--	--	--	--	--	--	GO:0005515	molecular_function protein binding	PF07893	Protein of unknown function (DUF1668)	IPR012871;IPR015915	Protein of unknown function DUF1677, Oryza sativa | Kelch-type beta propeller	--	--
FxaCL_221g0039320	chr2-2-1	24717292	24717430	139	downstream	downstream	--	--	--	--	--	--	--	--	--	--	--	--	--	--	--	--	--	--	--	--	--	--
FxaCL_221g0039330	chr2-2-1	24717292	24717430	139	upstream	upstream	XP_004292951.1	PREDICTED: uncharacterized protein LOC101310091 isoform X1 [Fragaria vesca subsp. vesca]	--	--	tr|A0A2P6PZ57|A0A2P6PZ57_ROSCH	Uncharacterized protein OS=Rosa chinensis OX=74649 GN=RchiOBHm_Chr6g0302801 PE=4 SV=1	--	--	--	--	--	--	--	--	--	--	--	--	IPR040305	At1g75730-like	--	--
FxaCL_221g0039680	chr2-2-1	24900361	24900480	120	downstream	downstream	XP_004291399.1	PREDICTED: low-temperature-induced cysteine proteinase [Fragaria vesca subsp. vesca]	sp|P25777|ORYB_ORYSJ	Oryzain beta chain OS=Oryza sativa subsp. japonica OX=39947 GN=Os04g0670200 PE=1 SV=2	tr|A0A2P6PYX5|A0A2P6PYX5_ROSCH	Putative actinidain OS=Rosa chinensis OX=74649 GN=RchiOBHm_Chr6g0301951 PE=3 SV=1	KOG1543	Cysteine proteinase Cathepsin L	[O]	--	--	--	--	--	GO:0006508;GO:0008234	biological_process proteolysis | molecular_function cysteine-type peptidase activity	PF00112;PF00396	Granulin | Papain family cysteine protease	IPR000118;IPR000668;IPR013128;IPR025660;IPR025661;IPR037277;IPR038765;IPR039417	Granulin | Peptidase C1A, papain C-terminal | Peptidase C1A | Cysteine peptidase, histidine active site | Cysteine peptidase, asparagine active site | Granulin superfamily | Papain-like cysteine peptidase superfamily | Papain-like cysteine endopeptidase	--	--
FxaCL_221g0039690	chr2-2-1	24900361	24900480	120	upstream	upstream	XP_004291400.1	PREDICTED: glucose-induced degradation protein 8 homolog [Fragaria vesca subsp. vesca]	--	--	tr|A0A2P6PYX7|A0A2P6PYX7_ROSCH	Putative transcription factor interactor and regulator LisH family OS=Rosa chinensis OX=74649 GN=RchiOBHm_Chr6g0301961 PE=4 SV=1	KOG2659	LisH motif-containing protein	[Z]	K23338	GID8	http://www.genome.jp/dbget-bin/www_bget?ko:K23338	--	--	GO:0005515	molecular_function protein binding	PF10607	CTLH/CRA C-terminal to LisH motif domain	IPR006594;IPR006595;IPR013144;IPR024964	LIS1 homology motif | CTLH, C-terminal LisH motif | CRA domain | CTLH/CRA C-terminal to LisH motif domain	--	--
FxaCL_221g0039680	chr2-2-1	24900381	24900500	120	downstream	downstream	XP_004291399.1	PREDICTED: low-temperature-induced cysteine proteinase [Fragaria vesca subsp. vesca]	sp|P25777|ORYB_ORYSJ	Oryzain beta chain OS=Oryza sativa subsp. japonica OX=39947 GN=Os04g0670200 PE=1 SV=2	tr|A0A2P6PYX5|A0A2P6PYX5_ROSCH	Putative actinidain OS=Rosa chinensis OX=74649 GN=RchiOBHm_Chr6g0301951 PE=3 SV=1	KOG1543	Cysteine proteinase Cathepsin L	[O]	--	--	--	--	--	GO:0006508;GO:0008234	biological_process proteolysis | molecular_function cysteine-type peptidase activity	PF00112;PF00396	Granulin | Papain family cysteine protease	IPR000118;IPR000668;IPR013128;IPR025660;IPR025661;IPR037277;IPR038765;IPR039417	Granulin | Peptidase C1A, papain C-terminal | Peptidase C1A | Cysteine peptidase, histidine active site | Cysteine peptidase, asparagine active site | Granulin superfamily | Papain-like cysteine peptidase superfamily | Papain-like cysteine endopeptidase	--	--
FxaCL_221g0039690	chr2-2-1	24900381	24900500	120	upstream	upstream	XP_004291400.1	PREDICTED: glucose-induced degradation protein 8 homolog [Fragaria vesca subsp. vesca]	--	--	tr|A0A2P6PYX7|A0A2P6PYX7_ROSCH	Putative transcription factor interactor and regulator LisH family OS=Rosa chinensis OX=74649 GN=RchiOBHm_Chr6g0301961 PE=4 SV=1	KOG2659	LisH motif-containing protein	[Z]	K23338	GID8	http://www.genome.jp/dbget-bin/www_bget?ko:K23338	--	--	GO:0005515	molecular_function protein binding	PF10607	CTLH/CRA C-terminal to LisH motif domain	IPR006594;IPR006595;IPR013144;IPR024964	LIS1 homology motif | CTLH, C-terminal LisH motif | CRA domain | CTLH/CRA C-terminal to LisH motif domain	--	--
FxaCL_221g0039800	chr2-2-1	24958681	24958793	113	intron	intron	XP_004291813.1	PREDICTED: V-type proton ATPase subunit a3-like [Fragaria vesca subsp. vesca]	sp|Q8W4S4|VHAA3_ARATH	V-type proton ATPase subunit a3 OS=Arabidopsis thaliana OX=3702 GN=VHA-a3 PE=1 SV=1	tr|A0A2P6PYY8|A0A2P6PYY8_ROSCH	V-type proton ATPase subunit a OS=Rosa chinensis OX=74649 GN=RchiOBHm_Chr6g0302051 PE=3 SV=1	KOG2189	Vacuolar H+-ATPase V0 sector, subunit a	[C]	K02154	ATPeV0A, ATP6N	http://www.genome.jp/dbget-bin/www_bget?ko:K02154	ko04145;ko00190	Phagosome | Oxidative phosphorylation	GO:0000220;GO:0046961;GO:0033179;GO:1902600	cellular_component vacuolar proton-transporting V-type ATPase, V0 domain | molecular_function proton-transporting ATPase activity, rotational mechanism | cellular_component proton-transporting V-type ATPase, V0 domain | biological_process proton transmembrane transport	PF01496	V-type ATPase 116kDa subunit family	IPR002490;IPR026028	V-type ATPase, V0 complex, 116kDa subunit family | ATPase, V0 complex, subunit 116kDa, eukaryotic	--	--
FxaCL_221g0039860	chr2-2-1	24987672	24987805	134	intron	intron	XP_004291817.1	PREDICTED: transmembrane and coiled-coil domain-containing protein 4-like [Fragaria vesca subsp. vesca]	--	--	tr|A0A2P6PYZ7|A0A2P6PYZ7_ROSCH	Putative alpha/Beta hydrolase OS=Rosa chinensis OX=74649 GN=RchiOBHm_Chr6g0302121 PE=3 SV=1	KOG2385	Uncharacterized conserved protein	[S]	--	--	--	--	--	--	--	PF05277	Protein of unknown function (DUF726)	IPR007941;IPR029058	Protein of unknown function DUF726 | Alpha/Beta hydrolase fold	--	--
FxaCL_221g0039840	chr2-2-1	24987672	24987805	134	downstream	NA	XP_004291816.1	PREDICTED: src substrate cortactin-like [Fragaria vesca subsp. vesca]	sp|Q8VWF1|SH3P2_ARATH	SH3 domain-containing protein 2 OS=Arabidopsis thaliana OX=3702 GN=SH3P2 PE=1 SV=1	tr|A0A2P6PYW7|A0A2P6PYW7_ROSCH	Putative SH3 domain-containing protein OS=Rosa chinensis OX=74649 GN=RchiOBHm_Chr6g0302101 PE=4 SV=1	LSE1456	A Unnamed protein	[X]	--	--	--	--	--	GO:0005515	molecular_function protein binding	PF14604	Variant SH3 domain	IPR001452;IPR027267;IPR036028	SH3 domain | AH/BAR domain superfamily | SH3-like domain superfamily	--	--
FxaCL_221g0039850	chr2-2-1	24987672	24987805	134	downstream	downstream	XP_004293190.1	PREDICTED: glycine-rich RNA-binding protein 1 [Fragaria vesca subsp. vesca]	--	--	tr|A0A498J6J9|A0A498J6J9_MALDO	Uncharacterized protein OS=Malus domestica OX=3750 GN=DVH24_020153 PE=4 SV=1	--	--	--	--	--	--	--	--	--	--	--	--	--	--	--	--
FxaCL_221g0039860	chr2-2-1	24993934	24994082	149	intron	intron	XP_004291817.1	PREDICTED: transmembrane and coiled-coil domain-containing protein 4-like [Fragaria vesca subsp. vesca]	--	--	tr|A0A2P6PYZ7|A0A2P6PYZ7_ROSCH	Putative alpha/Beta hydrolase OS=Rosa chinensis OX=74649 GN=RchiOBHm_Chr6g0302121 PE=3 SV=1	KOG2385	Uncharacterized conserved protein	[S]	--	--	--	--	--	--	--	PF05277	Protein of unknown function (DUF726)	IPR007941;IPR029058	Protein of unknown function DUF726 | Alpha/Beta hydrolase fold	--	--
FxaCL_221g0039870	chr2-2-1	24993934	24994082	149	upstream	upstream	XP_004291820.1	PREDICTED: protein LTV1 homolog [Fragaria vesca subsp. vesca]	--	--	tr|A0A2P6PYZ5|A0A2P6PYZ5_ROSCH	Putative Low temperature viability protein OS=Rosa chinensis OX=74649 GN=RchiOBHm_Chr6g0302141 PE=3 SV=1	KOG2637	Uncharacterized conserved protein	[S]	K14798	LTV1	http://www.genome.jp/dbget-bin/www_bget?ko:K14798	--	--	GO:0042274	biological_process ribosomal small subunit biogenesis	--	--	IPR007307	Low temperature viability protein Ltv1	--	--
FxaCL_221g0040040	chr2-2-1	25066601	25066786	186	upstream	upstream	XP_004291829.1	PREDICTED: thioredoxin H-type [Fragaria vesca subsp. vesca]	sp|Q43636|TRXH_RICCO	Thioredoxin H-type OS=Ricinus communis OX=3988 PE=3 SV=1	tr|A0A2P6PYW4|A0A2P6PYW4_ROSCH	Putative monodehydroascorbate reductase (NADH) OS=Rosa chinensis OX=74649 GN=RchiOBHm_Chr6g0301861 PE=4 SV=1	KOG0907	Thioredoxin	[O]	K03671	trxA	http://www.genome.jp/dbget-bin/www_bget?ko:K03671	--	--	--	--	PF00085	Thioredoxin	IPR013766;IPR017937;IPR036249	Thioredoxin domain | Thioredoxin, conserved site | Thioredoxin-like superfamily	--	--
FxaCL_221g0040050	chr2-2-1	25066601	25066786	186	upstream	upstream	XP_004291830.1	PREDICTED: beta-galactosidase 5 [Fragaria vesca subsp. vesca]	sp|Q9MAJ7|BGAL5_ARATH	Beta-galactosidase 5 OS=Arabidopsis thaliana OX=3702 GN=BGAL5 PE=2 SV=1	tr|A0A2P6PYW6|A0A2P6PYW6_ROSCH	Beta-galactosidase OS=Rosa chinensis OX=74649 GN=RchiOBHm_Chr6g0301851 PE=3 SV=1	KOG0496	Beta-galactosidase	[G]	--	--	--	--	--	GO:0004553;GO:0005975	molecular_function hydrolase activity, hydrolyzing O-glycosyl compounds | biological_process carbohydrate metabolic process	PF01301;PF17834	Glycosyl hydrolases family 35 | Beta-sandwich domain in beta galactosidase	IPR001944;IPR008979;IPR017853;IPR019801;IPR031330;IPR041392	Glycoside hydrolase, family 35 | Galactose-binding-like domain superfamily | Glycoside hydrolase superfamily | Glycoside hydrolase, family 35, conserved site | Glycoside hydrolase 35, catalytic domain | Beta-galactosidase, beta-sandwich domain	--	--
FxaCL_221g0040120	chr2-2-1	25104600	25104785	186	upstream	upstream	XP_004291836.1	PREDICTED: BEL1-like homeodomain protein 11 [Fragaria vesca subsp. vesca]	sp|Q1PFD1|BLH11_ARATH	BEL1-like homeodomain protein 11 OS=Arabidopsis thaliana OX=3702 GN=BLH11 PE=2 SV=1	tr|A0A2P6PYU5|A0A2P6PYU5_ROSCH	Putative transcription factor Homobox-WOX family OS=Rosa chinensis OX=74649 GN=RchiOBHm_Chr6g0301741 PE=3 SV=1	KOG0773	Transcription factor MEIS1 and related HOX domain proteins	[K]	--	--	--	--	--	GO:0003677;GO:0006355	molecular_function DNA binding | biological_process regulation of DNA-templated transcription	PF05920;PF07526	Associated with HOX | Homeobox KN domain	IPR001356;IPR006563;IPR008422;IPR009057	Homeobox domain | POX domain | Homeobox KN domain | Homeobox-like domain superfamily	HB	http://plntfdb.bio.uni-potsdam.de/v3.0/fam_mem.php?family_id=HB
FxaCL_221g0040110	chr2-2-1	25104600	25104785	186	downstream	downstream	XP_004291834.1	PREDICTED: BEL1-like homeodomain protein 3 [Fragaria vesca subsp. vesca]	sp|Q9FWS9|BLH3_ARATH	BEL1-like homeodomain protein 3 OS=Arabidopsis thaliana OX=3702 GN=BLH3 PE=1 SV=1	tr|A0A2P6PYV6|A0A2P6PYV6_ROSCH	Putative transcription factor Homobox-WOX family OS=Rosa chinensis OX=74649 GN=RchiOBHm_Chr6g0301751 PE=3 SV=1	KOG0773	Transcription factor MEIS1 and related HOX domain proteins	[K]	--	--	--	--	--	GO:0003677;GO:0006355	molecular_function DNA binding | biological_process regulation of DNA-templated transcription	PF05920;PF07526	Associated with HOX | Homeobox KN domain	IPR001356;IPR006563;IPR008422;IPR009057	Homeobox domain | POX domain | Homeobox KN domain | Homeobox-like domain superfamily	HB	http://plntfdb.bio.uni-potsdam.de/v3.0/fam_mem.php?family_id=HB
FxaCL_221g0040220	chr2-2-1	25144680	25144847	168	downstream	downstream	XP_004291844.1	PREDICTED: ocs element-binding factor 1-like [Fragaria vesca subsp. vesca]	sp|C0Z2L5|BZP44_ARATH	bZIP transcription factor 44 OS=Arabidopsis thaliana OX=3702 GN=BZIP44 PE=1 SV=1	tr|A0A2P6PYV1|A0A2P6PYV1_ROSCH	Putative transcription factor bZIP family OS=Rosa chinensis OX=74649 GN=RchiOBHm_Chr6g0301661 PE=4 SV=1	LSE0037	A R2R3-type MYB transcription factors/VIP1, involved in Agrobacterium VirE2 nuclear import and infectivity	[KR]	--	--	--	--	--	GO:0003700;GO:0006355	molecular_function DNA-binding transcription factor activity | biological_process regulation of DNA-templated transcription	PF00170	bZIP transcription factor	IPR004827;IPR045314;IPR046347	Basic-leucine zipper domain | G-box binding factor 1-like, bZIP domain, plant | Basic-leucine zipper domain superfamily	bZIP	http://plntfdb.bio.uni-potsdam.de/v3.0/fam_mem.php?family_id=bZIP
FxaCL_221g0040300	chr2-2-1	25195829	25195974	146	downstream	downstream	XP_011459538.1	PREDICTED: probable mitochondrial chaperone BCS1-A [Fragaria vesca subsp. vesca]	sp|Q8VZG2|HSR4_ARATH	Protein HYPER-SENSITIVITY-RELATED 4 OS=Arabidopsis thaliana OX=3702 GN=HSR4 PE=2 SV=1	tr|A0A2P6PYU4|A0A2P6PYU4_ROSCH	Putative ATPase, AAA-type, core, AAA-type ATPase domain-containing protein OS=Rosa chinensis OX=74649 GN=RchiOBHm_Chr6g0301551 PE=3 SV=1	KOG0743	AAA+-type ATPase	[O]	K08900	BCS1	http://www.genome.jp/dbget-bin/www_bget?ko:K08900	--	--	GO:0005524;GO:0016887	molecular_function ATP binding | molecular_function ATP hydrolysis activity	PF00004;PF14363	ATPase family associated with various cellular activities (AAA) | Domain associated at C-terminal with AAA	IPR003593;IPR003959;IPR003960;IPR025753;IPR027417	AAA+ ATPase domain | ATPase, AAA-type, core | ATPase, AAA-type, conserved site | AAA-type ATPase, N-terminal domain | P-loop containing nucleoside triphosphate hydrolase	--	--
FxaCL_221g0040310	chr2-2-1	25195829	25195974	146	upstream	upstream	XP_024167924.1	heavy metal-associated isoprenylated plant protein 2 isoform X2 [Rosa chinensis]	--	--	tr|A0A2P6PYT6|A0A2P6PYT6_ROSCH	Putative heavy metal-associated domain, HMA OS=Rosa chinensis OX=74649 GN=RchiOBHm_Chr6g0301541 PE=4 SV=1	--	--	--	K10572	IPPK	http://www.genome.jp/dbget-bin/www_bget?ko:K10572	ko00562;ko04070	Inositol phosphate metabolism | Phosphatidylinositol signaling system	GO:0046872	molecular_function metal ion binding	PF00403	Heavy-metal-associated domain	IPR006121;IPR036163	Heavy metal-associated domain, HMA | Heavy metal-associated domain superfamily	--	--
FxaCL_221g0000330	chr2-2-1	252890	253015	126	downstream	downstream	XP_004292411.1	PREDICTED: PHD finger protein At1g33420 [Fragaria vesca subsp. vesca]	sp|Q9C810|Y1342_ARATH	PHD finger protein At1g33420 OS=Arabidopsis thaliana OX=3702 GN=At1g33420 PE=1 SV=1	tr|A0A2P6PKC9|A0A2P6PKC9_ROSCH	Putative chromatin regulator PHD family OS=Rosa chinensis OX=74649 GN=RchiOBHm_Chr6g0249511 PE=4 SV=1	KOG1844	PHD Zn-finger proteins	[R]	--	--	--	--	--	--	--	PF00628	PHD-finger	IPR001965;IPR011011;IPR013083;IPR019786;IPR019787	Zinc finger, PHD-type | Zinc finger, FYVE/PHD-type | Zinc finger, RING/FYVE/PHD-type | Zinc finger, PHD-type, conserved site | Zinc finger, PHD-finger	--	--
FxaCL_221g0000340	chr2-2-1	252890	253015	126	downstream	downstream	XP_004290268.1	PREDICTED: vacuolar protein sorting-associated protein 9A-like [Fragaria vesca subsp. vesca]	sp|Q9LT31|VPS9A_ARATH	Vacuolar protein sorting-associated protein 9A OS=Arabidopsis thaliana OX=3702 GN=VPS9A PE=1 SV=1	tr|A0A2P6PKD5|A0A2P6PKD5_ROSCH	Putative VPS9 domain-containing protein OS=Rosa chinensis OX=74649 GN=RchiOBHm_Chr6g0249521 PE=4 SV=1	KOG2319	Vacuolar assembly/sorting protein VPS9	[U]	K20131	RABGEF1	http://www.genome.jp/dbget-bin/www_bget?ko:K20131	--	--	GO:0005085;GO:0016192	molecular_function guanyl-nucleotide exchange factor activity | biological_process vesicle-mediated transport	PF02204;PF18151	Vacuolar sorting protein 9 (VPS9) domain | Domain of unknown function (DUF5601)	IPR003123;IPR037191;IPR041545;IPR045046	VPS9 domain | VPS9 domain superfamily | RABX5, catalytic core helical domain | Vacuolar protein sorting-associated protein 9-like	--	--
FxaCL_221g0040630	chr2-2-1	25339023	25339145	123	downstream	downstream	XP_004293205.1	PREDICTED: 3-ketoacyl-CoA synthase 4 [Fragaria vesca subsp. vesca]	sp|Q9LN49|KCS4_ARATH	3-ketoacyl-CoA synthase 4 OS=Arabidopsis thaliana OX=3702 GN=KCS4 PE=2 SV=1	tr|A0A2P6PYQ1|A0A2P6PYQ1_ROSCH	3-ketoacyl-CoA synthase OS=Rosa chinensis OX=74649 GN=RchiOBHm_Chr6g0301131 PE=3 SV=1	LSE0253	A Fatty acid elongase/3-ketoacyl-CoA synthase	[I]	K15397	KCS	http://www.genome.jp/dbget-bin/www_bget?ko:K15397	ko00062	Fatty acid elongation	GO:0006633;GO:0016020;GO:0016747;GO:0016746	biological_process fatty acid biosynthetic process | cellular_component membrane | molecular_function acyltransferase activity, transferring groups other than amino-acyl groups | molecular_function acyltransferase activity	PF08392;PF08541	FAE1/Type III polyketide synthase-like protein | 3-Oxoacyl-[acyl-carrier-protein (ACP)] synthase III C terminal	IPR012392;IPR013601;IPR013747;IPR016039	Very-long-chain 3-ketoacyl-CoA synthase | FAE1/Type III polyketide synthase-like protein | Beta-ketoacyl-[acyl-carrier-protein] synthase III, C-terminal | Thiolase-like	--	--
FxaCL_221g0040640	chr2-2-1	25339023	25339145	123	upstream	upstream	XP_011459549.1	PREDICTED: maf-like protein DDB_G0281937 isoform X3 [Fragaria vesca subsp. vesca]	--	--	tr|A0A2P6PYP6|A0A2P6PYP6_ROSCH	Putative inosine triphosphate pyrophosphatase OS=Rosa chinensis OX=74649 GN=RchiOBHm_Chr6g0301121 PE=3 SV=1	KOG1509	Predicted nucleic acid-binding protein ASMTL	[D]	K06287	maf	http://www.genome.jp/dbget-bin/www_bget?ko:K06287	--	--	GO:0047429	molecular_function nucleoside triphosphate diphosphatase activity	PF02545	Maf-like protein	IPR003697;IPR029001	Nucleoside triphosphate pyrophosphatase Maf-like protein | Inosine triphosphate pyrophosphatase-like	--	--
FxaCL_221g0040630	chr2-2-1	25339071	25339185	115	downstream	downstream	XP_004293205.1	PREDICTED: 3-ketoacyl-CoA synthase 4 [Fragaria vesca subsp. vesca]	sp|Q9LN49|KCS4_ARATH	3-ketoacyl-CoA synthase 4 OS=Arabidopsis thaliana OX=3702 GN=KCS4 PE=2 SV=1	tr|A0A2P6PYQ1|A0A2P6PYQ1_ROSCH	3-ketoacyl-CoA synthase OS=Rosa chinensis OX=74649 GN=RchiOBHm_Chr6g0301131 PE=3 SV=1	LSE0253	A Fatty acid elongase/3-ketoacyl-CoA synthase	[I]	K15397	KCS	http://www.genome.jp/dbget-bin/www_bget?ko:K15397	ko00062	Fatty acid elongation	GO:0006633;GO:0016020;GO:0016747;GO:0016746	biological_process fatty acid biosynthetic process | cellular_component membrane | molecular_function acyltransferase activity, transferring groups other than amino-acyl groups | molecular_function acyltransferase activity	PF08392;PF08541	FAE1/Type III polyketide synthase-like protein | 3-Oxoacyl-[acyl-carrier-protein (ACP)] synthase III C terminal	IPR012392;IPR013601;IPR013747;IPR016039	Very-long-chain 3-ketoacyl-CoA synthase | FAE1/Type III polyketide synthase-like protein | Beta-ketoacyl-[acyl-carrier-protein] synthase III, C-terminal | Thiolase-like	--	--
FxaCL_221g0040640	chr2-2-1	25339071	25339185	115	upstream	upstream	XP_011459549.1	PREDICTED: maf-like protein DDB_G0281937 isoform X3 [Fragaria vesca subsp. vesca]	--	--	tr|A0A2P6PYP6|A0A2P6PYP6_ROSCH	Putative inosine triphosphate pyrophosphatase OS=Rosa chinensis OX=74649 GN=RchiOBHm_Chr6g0301121 PE=3 SV=1	KOG1509	Predicted nucleic acid-binding protein ASMTL	[D]	K06287	maf	http://www.genome.jp/dbget-bin/www_bget?ko:K06287	--	--	GO:0047429	molecular_function nucleoside triphosphate diphosphatase activity	PF02545	Maf-like protein	IPR003697;IPR029001	Nucleoside triphosphate pyrophosphatase Maf-like protein | Inosine triphosphate pyrophosphatase-like	--	--
FxaCL_221g0040950	chr2-2-1	25500273	25500482	210	exon	exon	XP_024161607.2	putative F-box protein At3g16210 [Rosa chinensis]	--	--	tr|A0A2P6PYM3|A0A2P6PYM3_ROSCH	Putative F-box associated interaction domain-containing protein OS=Rosa chinensis OX=74649 GN=RchiOBHm_Chr6g0300741 PE=4 SV=1	--	--	--	--	--	--	--	--	--	--	--	--	--	--	--	--
FxaCL_221g0040960	chr2-2-1	25500273	25500482	210	upstream	upstream	XP_004293219.1	PREDICTED: uncharacterized protein LOC101310002 [Fragaria vesca subsp. vesca]	--	--	tr|A0A2P6PYI7|A0A2P6PYI7_ROSCH	Glycoside hydrolase 123 C-terminal domain-containing protein OS=Rosa chinensis OX=74649 GN=RchiOBHm_Chr6g0300731 PE=4 SV=1	LSE1718	A Unnamed protein	[X]	--	--	--	--	--	--	--	PF13320	Domain of unknown function (DUF4091)	IPR025150	Glycoside hydrolase 123, C-terminal	--	--
FxaCL_221g0041860	chr2-2-1	25913974	25914106	133	downstream	downstream	XP_004291941.1	PREDICTED: uncharacterized protein LOC101293553 [Fragaria vesca subsp. vesca]	--	--	tr|A0A2P6PYA5|A0A2P6PYA5_ROSCH	Uncharacterized protein OS=Rosa chinensis OX=74649 GN=RchiOBHm_Chr6g0299751 PE=4 SV=1	LSE1240	A Unnamed protein	[X]	--	--	--	--	--	--	--	PF05910	Plant protein of unknown function (DUF868)	IPR008586	Protein of unknown function DUF868, plant	--	--
FxaCL_221g0042040	chr2-2-1	26007943	26008109	167	upstream	upstream	--	--	--	--	--	--	--	--	--	--	--	--	--	--	--	--	--	--	--	--	--	--
FxaCL_221g0042060	chr2-2-1	26023047	26023193	147	downstream	downstream	XP_011459608.1	PREDICTED: B3 domain-containing protein Os01g0234100-like isoform X1 [Fragaria vesca subsp. vesca]	sp|Q0JP99|Y1341_ORYSJ	B3 domain-containing protein Os01g0234100 OS=Oryza sativa subsp. japonica OX=39947 GN=Os01g0234100 PE=2 SV=1	tr|A0A2P6PYB2|A0A2P6PYB2_ROSCH	Putative transcription factor B3-Domain family OS=Rosa chinensis OX=74649 GN=RchiOBHm_Chr6g0299531 PE=4 SV=1	LSE0155	A Uncharacterized protein	[S]	--	--	--	--	--	GO:0003677	molecular_function DNA binding	PF02362	B3 DNA binding domain	IPR003340;IPR015300;IPR044837	B3 DNA binding domain | DNA-binding pseudobarrel domain superfamily | B3 domain-containing protein REM16-like	ABI3VP1	http://plntfdb.bio.uni-potsdam.de/v3.0/fam_mem.php?family_id=ABI3VP1
FxaCL_221g0042260	chr2-2-1	26119105	26119254	150	intron	intron	XP_011459624.1	PREDICTED: U2 snRNP-associated SURP motif-containing protein isoform X2 [Fragaria vesca subsp. vesca]	sp|Q9C5J3|RRC1_ARATH	Protein RRC1 OS=Arabidopsis thaliana OX=3702 GN=RRC1 PE=1 SV=1	tr|A0A2P6PY81|A0A2P6PY81_ROSCH	Putative transcription regulator SAP family OS=Rosa chinensis OX=74649 GN=RchiOBHm_Chr6g0299281 PE=4 SV=1	KOG0151	Predicted splicing regulator, contains RRM, SWAP and RPR domains	[R]	K12842	SR140	http://www.genome.jp/dbget-bin/www_bget?ko:K12842	ko03040	Spliceosome	GO:0003723;GO:0006396;GO:0003676	molecular_function RNA binding | biological_process RNA processing | molecular_function nucleic acid binding	PF00076;PF08312;PF04818;PF01805	RNA recognition motif. (a.k.a. RRM, RBD, or RNP domain) | cwf21 domain | CID domain | Surp module	IPR000061;IPR000504;IPR003034;IPR006569;IPR008942;IPR012677;IPR013170;IPR035009;IPR035967;IPR035979;IPR047491	SWAP/Surp | RNA recognition motif domain | SAP domain | CID domain | ENTH/VHS | Nucleotide-binding alpha-beta plait domain superfamily | mRNA splicing factor Cwf21 domain | SR140, RNA recognition motif | SWAP/Surp superfamily | RNA-binding domain superfamily | Protein RRC1-like, cwf21 domain	--	--
FxaCL_221g0042380	chr2-2-1	26179734	26179838	105	downstream	downstream	XP_011459630.1	PREDICTED: lariat debranching enzyme [Fragaria vesca subsp. vesca]	sp|Q94K01|DBR1_ARATH	Lariat debranching enzyme OS=Arabidopsis thaliana OX=3702 GN=DBR1 PE=1 SV=1	tr|A0A2P6PY57|A0A2P6PY57_ROSCH	Putative lariat debranching enzyme, metallo-dependent phosphatase OS=Rosa chinensis OX=74649 GN=RchiOBHm_Chr6g0299131 PE=3 SV=1	KOG2863	RNA lariat debranching enzyme	[A]	K18328	DBR1	http://www.genome.jp/dbget-bin/www_bget?ko:K18328	--	--	GO:0006397;GO:0016788;GO:0016787	biological_process mRNA processing | molecular_function hydrolase activity, acting on ester bonds | molecular_function hydrolase activity	PF05011;PF00149	Lariat debranching enzyme, C-terminal domain | Calcineurin-like phosphoesterase	IPR004843;IPR007708;IPR029052;IPR041816	Calcineurin-like phosphoesterase domain, ApaH type | Lariat debranching enzyme, C-terminal | Metallo-dependent phosphatase-like | Lariat debranching enzyme, N-terminal metallophosphatase domain	--	--
FxaCL_221g0042390	chr2-2-1	26179734	26179838	105	downstream	downstream	XP_011459629.1	PREDICTED: peroxidase 46-like [Fragaria vesca subsp. vesca]	sp|O81772|PER46_ARATH	Peroxidase 46 OS=Arabidopsis thaliana OX=3702 GN=PER46 PE=3 SV=1	tr|A0A2P6PY41|A0A2P6PY41_ROSCH	Peroxidase OS=Rosa chinensis OX=74649 GN=RchiOBHm_Chr6g0299121 PE=3 SV=1	TWOG0189	Peroxidase	[R]	K00430	E1.11.1.7	http://www.genome.jp/dbget-bin/www_bget?ko:K00430	ko00940	Phenylpropanoid biosynthesis	GO:0004601;GO:0042744;GO:0006979;GO:0020037	molecular_function peroxidase activity | biological_process hydrogen peroxide catabolic process | biological_process response to oxidative stress | molecular_function heme binding	PF00141	Peroxidase	IPR000823;IPR002016;IPR010255;IPR019793;IPR033905	Plant peroxidase | Haem peroxidase | Haem peroxidase superfamily | Peroxidases heam-ligand binding site | Secretory peroxidase	--	--
FxaCL_221g0042400	chr2-2-1	26179734	26179838	105	upstream	upstream	XP_004291984.1	PREDICTED: protein ASPARTIC PROTEASE IN GUARD CELL 2-like [Fragaria vesca subsp. vesca]	sp|Q8S9J6|ASPA_ARATH	Aspartyl protease family protein At5g10770 OS=Arabidopsis thaliana OX=3702 GN=At5g10770 PE=2 SV=1	tr|A0A2P6PY74|A0A2P6PY74_ROSCH	Putative nepenthesin OS=Rosa chinensis OX=74649 GN=RchiOBHm_Chr6g0299111 PE=3 SV=1	KOG1339	Aspartyl protease	[O]	--	--	--	--	--	GO:0004190;GO:0006508	molecular_function aspartic-type endopeptidase activity | biological_process proteolysis	PF14541;PF14543	Xylanase inhibitor N-terminal | Xylanase inhibitor C-terminal	IPR001461;IPR021109;IPR032799;IPR032861;IPR033121;IPR033873	Aspartic peptidase A1 family | Aspartic peptidase domain superfamily | Xylanase inhibitor, C-terminal | Xylanase inhibitor, N-terminal | Peptidase family A1 domain | CND41-like	--	--
FxaCL_221g0000450	chr2-2-1	348626	348828	203	upstream	upstream	XP_011458250.1	PREDICTED: probable VAMP-like protein At1g33475 isoform X2 [Fragaria vesca subsp. vesca]	sp|Q9SN26|PHL11_ARATH	Phytolongin Phyl1.1 OS=Arabidopsis thaliana OX=3702 GN=PHYL1.1 PE=2 SV=1	tr|A0A2P6PKC1|A0A2P6PKC1_ROSCH	Putative Longin-like domain-containing protein OS=Rosa chinensis OX=74649 GN=RchiOBHm_Chr6g0249571 PE=3 SV=1	LSE1481	A Unnamed protein	[X]	--	--	--	--	--	GO:0016020	cellular_component membrane	--	--	IPR010908;IPR011012;IPR044783	Longin domain | Longin-like domain superfamily | Phytolongin	--	--
FxaCL_221g0000460	chr2-2-1	348626	348828	203	upstream	upstream	--	--	--	--	--	--	--	--	--	--	--	--	--	--	--	--	--	--	--	--	--	--
FxaCL_221g0000440	chr2-2-1	348626	348828	203	downstream	downstream	XP_004290264.1	PREDICTED: probable inactive tRNA-specific adenosine deaminase-like protein 3 isoform X1 [Fragaria vesca subsp. vesca]	sp|F4KH86|TAD3_ARATH	tRNA-specific adenosine deaminase TAD3 OS=Arabidopsis thaliana OX=3702 GN=TAD3 PE=1 SV=1	tr|A0A2P6PKB5|A0A2P6PKB5_ROSCH	Putative tRNA(Adenine(34)) deaminase OS=Rosa chinensis OX=74649 GN=RchiOBHm_Chr6g0249561 PE=4 SV=1	KOG2771	Subunit of tRNA-specific adenosine-34 deaminase	[A]	K15442	TAD3, ADAT3	http://www.genome.jp/dbget-bin/www_bget?ko:K15442	--	--	--	--	--	--	--	--	--	--
FxaCL_221g0000650	chr2-2-1	444482	444598	117	upstream	upstream	XP_004290251.1	PREDICTED: urease accessory protein F [Fragaria vesca subsp. vesca]	sp|Q9XHZ3|UREF_ARATH	Urease accessory protein F OS=Arabidopsis thaliana OX=3702 GN=UREF PE=2 SV=1	tr|A0A2P6PKN1|A0A2P6PKN1_ROSCH	Putative urease accessory protein UreF OS=Rosa chinensis OX=74649 GN=RchiOBHm_Chr6g0250811 PE=4 SV=1	TWOG0786	Unnamed protein	[X]	K03188	ureF	http://www.genome.jp/dbget-bin/www_bget?ko:K03188	--	--	GO:0006807;GO:0016151	biological_process nitrogen compound metabolic process | molecular_function nickel cation binding	PF01730	UreF	IPR002639;IPR038277	Urease accessory protein UreF | UreF domain superfamily	--	--
FxaCL_221g0000640	chr2-2-1	444482	444598	117	downstream	downstream	XP_004290252.1	PREDICTED: uncharacterized protein SLP1 [Fragaria vesca subsp. vesca]	sp|F4I8I0|SUN4_ARATH	SUN domain-containing protein 4 OS=Arabidopsis thaliana OX=3702 GN=SUN4 PE=1 SV=1	tr|A0A2P6PKK1|A0A2P6PKK1_ROSCH	Putative Galactose-binding domain, SUN domain-containing protein OS=Rosa chinensis OX=74649 GN=RchiOBHm_Chr6g0250471 PE=4 SV=1	KOG1396	Uncharacterized conserved protein	[S]	--	--	--	--	--	GO:0005509;GO:0016020	molecular_function calcium ion binding | cellular_component membrane	PF07738	Sad1 / UNC-like C-terminal	IPR002048;IPR008979;IPR012919;IPR045120	EF-hand domain | Galactose-binding-like domain superfamily | SUN domain | SUN domain-containing Suco/Slp1-like	--	--
FxaCL_221g0008140	chr2-2-1	5467709	5467814	106	exon	exon	XP_004292466.2	PREDICTED: myosin heavy chain kinase C [Fragaria vesca subsp. vesca]	sp|O48716|JGB_ARATH	Protein JINGUBANG OS=Arabidopsis thaliana OX=3702 GN=JGB PE=1 SV=1	tr|A0A2P6PN89|A0A2P6PN89_ROSCH	Putative [Myosin heavy-chain] kinase transcription factor WD40-like family OS=Rosa chinensis OX=74649 GN=RchiOBHm_Chr6g0260861 PE=4 SV=1	KOG4155	FOG: WD40 repeat	[R]	--	--	--	--	--	GO:0005515	molecular_function protein binding	PF00400	WD domain, G-beta repeat	IPR001680;IPR015943;IPR020472;IPR036322;IPR045182	WD40 repeat | WD40/YVTN repeat-like-containing domain superfamily | G-protein beta WD-40 repeat | WD40-repeat-containing domain superfamily | Protein JINGUBANG-like	--	--
FxaCL_221g0008150	chr2-2-1	5508049	5508175	127	intron	intron	XP_004290396.1	PREDICTED: extra-large guanine nucleotide-binding protein 1-like [Fragaria vesca subsp. vesca]	sp|O80462|XLG1_ARATH	Extra-large guanine nucleotide-binding protein 1 OS=Arabidopsis thaliana OX=3702 GN=XLG1 PE=1 SV=2	tr|A0A2P6PNB1|A0A2P6PNB1_ROSCH	Putative guanine nucleotide binding protein (G-protein), alpha subunit OS=Rosa chinensis OX=74649 GN=RchiOBHm_Chr6g0260841 PE=4 SV=1	KOG0082	G-protein alpha subunit (small G protein superfamily)	[DT]	--	--	--	--	--	GO:0003924;GO:0007186;GO:0019001;GO:0031683;GO:0007165	molecular_function GTPase activity | biological_process G protein-coupled receptor signaling pathway | molecular_function guanyl nucleotide binding | molecular_function G-protein beta/gamma-subunit complex binding | biological_process signal transduction	PF00503	G-protein alpha subunit	IPR001019;IPR011025;IPR027417	Guanine nucleotide binding protein (G-protein), alpha subunit | G protein alpha subunit, helical insertion | P-loop containing nucleoside triphosphate hydrolase	--	--
FxaCL_221g0008900	chr2-2-1	6039978	6040178	201	downstream	NA	XP_004289686.1	PREDICTED: tripartite motif-containing protein 47-like [Fragaria vesca subsp. vesca]	--	--	tr|A0A7J7I8H2|A0A7J7I8H2_CAMSI	E3 ubiquitin-protein ligase RMA OS=Camellia sinensis OX=4442 GN=HYC85_002491 PE=4 SV=1	KOG0823	Predicted E3 ubiquitin ligase	[O]	K10666	RNF5	http://www.genome.jp/dbget-bin/www_bget?ko:K10666	ko04141	Protein processing in endoplasmic reticulum	GO:0005783;GO:0006511;GO:0061630	cellular_component endoplasmic reticulum | biological_process ubiquitin-dependent protein catabolic process | molecular_function ubiquitin protein ligase activity	PF13445	RING-type zinc-finger	IPR001841;IPR013083;IPR017907;IPR027370;IPR045103	Zinc finger, RING-type | Zinc finger, RING/FYVE/PHD-type | Zinc finger, RING-type, conserved site | Zinc finger, RING-type, eukaryotic | E3 ubiquitin-protein ligase RNF5/RNF185-like	--	--
FxaCL_221g0008910	chr2-2-1	6039978	6040178	201	downstream	downstream	--	--	--	--	--	--	--	--	--	--	--	--	--	--	--	--	--	--	--	--	--	--
FxaCL_221g0008920	chr2-2-1	6039978	6040178	201	upstream	upstream	XP_004289685.1	PREDICTED: phospholipase A-2-activating protein [Fragaria vesca subsp. vesca]	--	--	tr|A0A2P6PNP2|A0A2P6PNP2_ROSCH	Putative transcription factor WD40-like family OS=Rosa chinensis OX=74649 GN=RchiOBHm_Chr6g0262551 PE=4 SV=1	KOG0301	Phospholipase A2-activating protein (contains WD40 repeats)	[I]	K14018	PLAA, DOA1, UFD3	http://www.genome.jp/dbget-bin/www_bget?ko:K14018	ko04141	Protein processing in endoplasmic reticulum	GO:0005515	molecular_function protein binding	PF08324;PF00400;PF09070	PFU (PLAA family ubiquitin binding) | WD domain, G-beta repeat | PUL domain	IPR001680;IPR011989;IPR013535;IPR015155;IPR015943;IPR016024;IPR019775;IPR020472;IPR036322;IPR038122	WD40 repeat | Armadillo-like helical | PUL domain | PLAA family ubiquitin binding domain | WD40/YVTN repeat-like-containing domain superfamily | Armadillo-type fold | WD40 repeat, conserved site | G-protein beta WD-40 repeat | WD40-repeat-containing domain superfamily | PFU domain superfamily	--	--
FxaCL_221g0001170	chr2-2-1	756094	756255	162	downstream	downstream	XP_011457939.1	PREDICTED: protein MCM10 homolog [Fragaria vesca subsp. vesca]	--	--	tr|A0A2P6PKY0|A0A2P6PKY0_ROSCH	Putative Zinc finger, Mcm10/DnaG-type OS=Rosa chinensis OX=74649 GN=RchiOBHm_Chr6g0251921 PE=3 SV=1	KOG3056	Protein required for S-phase initiation or completion	[D]	K10736	MCM10	http://www.genome.jp/dbget-bin/www_bget?ko:K10736	--	--	GO:0005634;GO:0006260;GO:0003690;GO:0003697;GO:0006270	cellular_component nucleus | biological_process DNA replication | molecular_function double-stranded DNA binding | molecular_function single-stranded DNA binding | biological_process DNA replication initiation	PF09329	Primase zinc finger	IPR012340;IPR015408;IPR040184	Nucleic acid-binding, OB-fold | Zinc finger, Mcm10/DnaG-type | Minichromosome maintenance protein 10	--	--
FxaCL_221g0012920	chr2-2-1	9252544	9252655	112	intron	intron	XP_004289820.1	PREDICTED: uncharacterized protein LOC101296820 [Fragaria vesca subsp. vesca]	--	--	tr|A0A2P6PQJ6|A0A2P6PQJ6_ROSCH	Putative Mg2+ transporter protein, CorA-like/Zinc transport protein ZntB OS=Rosa chinensis OX=74649 GN=RchiOBHm_Chr6g0269501 PE=3 SV=1	--	--	--	--	--	--	--	--	GO:0016020;GO:0030001;GO:0046873;GO:0055085	cellular_component membrane | biological_process metal ion transport | molecular_function metal ion transmembrane transporter activity | biological_process transmembrane transport	PF01544	CorA-like Mg2+ transporter protein	IPR002523;IPR045861;IPR045863	Mg2+ transporter protein, CorA-like/Zinc transport protein ZntB | CorA, cytoplasmic domain | CorA, transmembrane region	--	--
FxaCL_221g0013040	chr2-2-1	9369644	9369810	167	downstream	downstream	XP_004289823.2	PREDICTED: glutamate receptor 2.7-like [Fragaria vesca subsp. vesca]	sp|Q8LGN0|GLR27_ARATH	Glutamate receptor 2.7 OS=Arabidopsis thaliana OX=3702 GN=GLR2.7 PE=2 SV=3	tr|A0A6P5RQI9|A0A6P5RQI9_PRUAV	Glutamate receptor OS=Prunus avium OX=42229 GN=LOC110749454 PE=3 SV=1	KOG1052	Glutamate-gated kainate-type ion channel receptor subunit GluR5 and related subunits	[PET]	K05387	GRIP	http://www.genome.jp/dbget-bin/www_bget?ko:K05387	--	--	GO:0015276;GO:0016020	molecular_function ligand-gated monoatomic ion channel activity | cellular_component membrane	PF01094;PF00060;PF00497	Ligand-gated ion channel | Receptor family ligand binding region | Bacterial extracellular solute-binding proteins, family 3	IPR001320;IPR001638;IPR001828;IPR015683;IPR017103;IPR028082;IPR044440	Ionotropic glutamate receptor, C-terminal | Solute-binding protein family 3/N-terminal domain of MltF | Receptor, ligand binding region | Ionotropic glutamate receptor | Ionotropic glutamate receptor, plant | Periplasmic binding protein-like I | Plant glutamate receptor, periplasmic ligand-binding domain	--	--
FxaCL_221g0013050	chr2-2-1	9369644	9369810	167	upstream	upstream	XP_004292141.2	PREDICTED: glutamate receptor 2.8-like [Fragaria vesca subsp. vesca]	sp|Q9C5V5|GLR28_ARATH	Glutamate receptor 2.8 OS=Arabidopsis thaliana OX=3702 GN=GLR2.8 PE=2 SV=2	tr|A0A2P6PQK1|A0A2P6PQK1_ROSCH	Putative periplasmic binding protein-like I OS=Rosa chinensis OX=74649 GN=RchiOBHm_Chr6g0269881 PE=3 SV=1	KOG1052	Glutamate-gated kainate-type ion channel receptor subunit GluR5 and related subunits	[PET]	K05387	GRIP	http://www.genome.jp/dbget-bin/www_bget?ko:K05387	--	--	GO:0015276;GO:0016020	molecular_function ligand-gated monoatomic ion channel activity | cellular_component membrane	PF01094;PF00060;PF00497	Ligand-gated ion channel | Receptor family ligand binding region | Bacterial extracellular solute-binding proteins, family 3	IPR001320;IPR001638;IPR001828;IPR015683;IPR017103;IPR028082;IPR044440	Ionotropic glutamate receptor, C-terminal | Solute-binding protein family 3/N-terminal domain of MltF | Receptor, ligand binding region | Ionotropic glutamate receptor | Ionotropic glutamate receptor, plant | Periplasmic binding protein-like I | Plant glutamate receptor, periplasmic ligand-binding domain	--	--
FxaCL_221g0013160	chr2-2-1	9472950	9473058	109	downstream	NA	XP_024200263.1	uncharacterized protein LOC112203536 [Rosa chinensis]	--	--	tr|A0A2P6RD33|A0A2P6RD33_ROSCH	RNA-directed DNA polymerase OS=Rosa chinensis OX=74649 GN=RchiOBHm_Chr3g0478201 PE=4 SV=1	--	--	--	--	--	--	--	--	--	--	--	--	--	--	--	--
FxaCL_221g0013170	chr2-2-1	9472950	9473058	109	exon	exon	XP_004290400.2	PREDICTED: uncharacterized protein LOC101305618 [Fragaria vesca subsp. vesca]	sp|Q9S7V4|HA22A_ARATH	HVA22-like protein a OS=Arabidopsis thaliana OX=3702 GN=HVA22A PE=2 SV=1	tr|A0A2P6PQL7|A0A2P6PQL7_ROSCH	Putative transcription factor C2H2 family OS=Rosa chinensis OX=74649 GN=RchiOBHm_Chr6g0270081 PE=4 SV=1	KOG1725	Protein involved in membrane traffic (YOP1/TB2/DP1/HVA22 family)	[U]	K17279	REEP5_6	http://www.genome.jp/dbget-bin/www_bget?ko:K17279	--	--	GO:0003676;GO:0008270	molecular_function nucleic acid binding | molecular_function zinc ion binding	PF03134;PF12874	TB2/DP1, HVA22 family | Zinc-finger of C2H2 type	IPR003604;IPR004345;IPR036236	Matrin/U1-C-like, C2H2-type zinc finger | TB2/DP1/HVA22-related protein | Zinc finger C2H2 superfamily	--	--
FxaCL_221g0013430	chr2-2-1	9628031	9628245	215	downstream	downstream	XP_011458398.1	PREDICTED: uncharacterized protein LOC105349701 [Fragaria vesca subsp. vesca]	--	--	tr|A0A2P6PQT4|A0A2P6PQT4_ROSCH	Uncharacterized protein OS=Rosa chinensis OX=74649 GN=RchiOBHm_Chr6g0270871 PE=4 SV=1	LSE0634	A Unnamed protein	[X]	--	--	--	--	--	--	--	--	--	--	--	--	--
FxaCL_221g0013490	chr2-2-1	9701673	9701801	129	upstream	upstream	XP_011458400.1	PREDICTED: probable ubiquitin-like-specific protease 2B isoform X2 [Fragaria vesca subsp. vesca]	sp|Q8L7S0|ULP2B_ARATH	Probable ubiquitin-like-specific protease 2B OS=Arabidopsis thaliana OX=3702 GN=ULP2B PE=1 SV=3	tr|A0A2P6PQW8|A0A2P6PQW8_ROSCH	Putative Ulp1 peptidase OS=Rosa chinensis OX=74649 GN=RchiOBHm_Chr6g0271021 PE=3 SV=1	KOG0779	Protease, Ulp1 family	[O]	K08596	SENP7	http://www.genome.jp/dbget-bin/www_bget?ko:K08596	--	--	GO:0006508;GO:0008234	biological_process proteolysis | molecular_function cysteine-type peptidase activity	PF02902	Ulp1 protease family, C-terminal catalytic domain	IPR003653;IPR038765	Ulp1 protease family, C-terminal catalytic domain | Papain-like cysteine peptidase superfamily	--	--
[truncated: 2,217 more rows]

## Sheet: Hap2
The SVs with lengths over 100 bp and located in the genomic gene regions between ‘Chulian’ and ‘Yanli’(‘Chulian' Hap2 versus ‘Yanli' Hap1 and Hap2）
[truncated: 2,697 more rows]
