# Supplementary material for: A telomere‐to‐telomere haplotype‐resolved genome of white‐fruited strawberry reveals the complexity of fruit colour formation of cultivated strawberry
Source: Plant Biotechnol J. 2024 Sep 20;23(1):78–80. doi: 10.1111/pbi.14479 (PMC11672740; doi:10.1111/pbi.14479)
Supplement: Supplementary file 2 — Appendix S2 The SVs with lengths over 100 bp and located in the upstream and exon of genes between ‘Chulian’ and ‘Yanli’. [file PBI-23-78-s003.xls]

## Sheet: Hap1
The SVs with lengths over 100 bp and located in the upstream and exon of genes between ‘Chulian’ and ‘Yanli’(‘Chulian' Hap1 versus‘Yanli’Hap1 and Hap2）
gene_id	chr	sv_start	sv_end	sv_length	sv_start_type	sv_end_type	NR_id	NR_annotation	SwissProt_id	SwissProt_annotation	TrEMBL_id	TrEMBL_annotation	KOG_id	KOG_defination	KOG_code	KO	KEGG_gene_name	KO_link	KeGG_Pathway	Pathway_defination	GO_IDs	GO_annotation	Pfam_IDs	Pfam_Description	InterPro_IDs	InterPro_Description	TF_id	TF_link
FxaCL_111g0001730	chr1-1-1	1052857	1052965	109	upstream	upstream	XP_011465443.1	PREDICTED: extra-large guanine nucleotide-binding protein 1 [Fragaria vesca subsp. vesca]	sp|O80462|XLG1_ARATH	Extra-large guanine nucleotide-binding protein 1 OS=Arabidopsis thaliana OX=3702 GN=XLG1 PE=1 SV=2	tr|A0A2P6RMW8|A0A2P6RMW8_ROSCH	Putative guanine nucleotide binding protein (G-protein), alpha subunit OS=Rosa chinensis OX=74649 GN=RchiOBHm_Chr2g0103371 PE=4 SV=1	KOG0082	G-protein alpha subunit (small G protein superfamily)	[DT]	--	--	--	--	--	--	--	--	--	--	--	--	--
FxaCL_111g0018190	chr1-1-1	10987708	10987813	106	upstream	upstream	XP_004288516.2	PREDICTED: uncharacterized protein At1g04910 [Fragaria vesca subsp. vesca]	sp|Q0WUZ5|OFT39_ARATH	O-fucosyltransferase 39 OS=Arabidopsis thaliana OX=3702 GN=OFUT39 PE=2 SV=1	tr|A0A2P6RPX5|A0A2P6RPX5_ROSCH	O-fucosyltransferase family protein OS=Rosa chinensis OX=74649 GN=RchiOBHm_Chr2g0111231 PE=3 SV=1	LSE0400	A Predicted auxin-independent growth regulator	[S]	--	--	--	--	--	--	--	PF10250	GDP-fucose protein O-fucosyltransferase	IPR019378;IPR024709	GDP-fucose protein O-fucosyltransferase | Putative O-fucosyltransferase, plant	--	--
FxaCL_111g0018430	chr1-1-1	11227279	11227414	136	upstream	intron	XP_004288505.1	PREDICTED: ATP-dependent 6-phosphofructokinase 5, chloroplastic [Fragaria vesca subsp. vesca]	sp|Q8VYN6|PFKA5_ARATH	ATP-dependent 6-phosphofructokinase 5, chloroplastic OS=Arabidopsis thaliana OX=3702 GN=PFK5 PE=1 SV=1	tr|A0A2P6RQ31|A0A2P6RQ31_ROSCH	ATP-dependent 6-phosphofructokinase OS=Rosa chinensis OX=74649 GN=PFK PE=3 SV=1	KOG2440	Pyrophosphate-dependent phosphofructo-1-kinase	[G]	K00850	pfkA, PFK	http://www.genome.jp/dbget-bin/www_bget?ko:K00850	ko03018;ko00052;ko00030;ko00051;ko00010	RNA degradation | Galactose metabolism | Pentose phosphate pathway | Fructose and mannose metabolism | Glycolysis / Gluconeogenesis	GO:0003872;GO:0006002;GO:0006096;GO:0005524	molecular_function 6-phosphofructokinase activity | biological_process fructose 6-phosphate metabolic process | biological_process glycolytic process | molecular_function ATP binding	PF00365	Phosphofructokinase	IPR000023;IPR012004;IPR022953;IPR035966	Phosphofructokinase domain | Pyrophosphate-dependent phosphofructokinase TP0108-type | ATP-dependent 6-phosphofructokinase | Phosphofructokinase superfamily	--	--
FxaCL_111g0018850	chr1-1-1	11717705	11717817	113	upstream	upstream	XP_004288171.1	PREDICTED: peroxidase 17-like [Fragaria vesca subsp. vesca]	sp|Q9SJZ2|PER17_ARATH	Peroxidase 17 OS=Arabidopsis thaliana OX=3702 GN=PER17 PE=2 SV=1	tr|A0A2P6RQ78|A0A2P6RQ78_ROSCH	Peroxidase OS=Rosa chinensis OX=74649 GN=RchiOBHm_Chr2g0112491 PE=3 SV=1	TWOG0189	Peroxidase	[R]	K00430	E1.11.1.7	http://www.genome.jp/dbget-bin/www_bget?ko:K00430	ko00940	Phenylpropanoid biosynthesis	GO:0004601;GO:0006979;GO:0020037;GO:0042744	molecular_function peroxidase activity | biological_process response to oxidative stress | molecular_function heme binding | biological_process hydrogen peroxide catabolic process	PF00141	Peroxidase	IPR000823;IPR002016;IPR010255;IPR019793;IPR033905	Plant peroxidase | Haem peroxidase | Haem peroxidase superfamily | Peroxidases heam-ligand binding site | Secretory peroxidase	--	--
FxaCL_111g0019140	chr1-1-1	11960997	11961169	173	upstream	upstream	XP_004288191.1	PREDICTED: 50S ribosomal protein L29, chloroplastic [Fragaria vesca subsp. vesca]	sp|Q9FJP3|RK29_ARATH	50S ribosomal protein L29, chloroplastic OS=Arabidopsis thaliana OX=3702 GN=RPL29 PE=1 SV=1	tr|A0A2P6RQD3|A0A2P6RQD3_ROSCH	Putative ribosomal protein L29 OS=Rosa chinensis OX=74649 GN=RchiOBHm_Chr2g0113161 PE=3 SV=1	KOG3436	60S ribosomal protein L35	[J]	K02904	RP-L29, rpmC	http://www.genome.jp/dbget-bin/www_bget?ko:K02904	ko03010	Ribosome	GO:0003735;GO:0005840;GO:0006412	molecular_function structural constituent of ribosome | cellular_component ribosome | biological_process translation	PF00831	Ribosomal L29 protein	IPR001854;IPR036049	Ribosomal protein L29/L35 | Ribosomal protein L29/L35 superfamily	--	--
FxaCL_111g0019320	chr1-1-1	12115223	12115332	110	upstream	upstream	XP_004288206.1	PREDICTED: annexin D1-like [Fragaria vesca subsp. vesca]	sp|Q9SYT0|ANXD1_ARATH	Annexin D1 OS=Arabidopsis thaliana OX=3702 GN=ANN1 PE=1 SV=1	tr|A0A2P6RQQ1|A0A2P6RQQ1_ROSCH	Annexin OS=Rosa chinensis OX=74649 GN=RchiOBHm_Chr2g0114411 PE=3 SV=1	KOG0819	Annexin	[U]	K17098	ANNAT	http://www.genome.jp/dbget-bin/www_bget?ko:K17098	--	--	GO:0005509;GO:0005544	molecular_function calcium ion binding | molecular_function calcium-dependent phospholipid binding	PF00191	Annexin	IPR001464;IPR009118;IPR018252;IPR018502;IPR037104	Annexin | Annexin D, plant | Annexin repeat, conserved site | Annexin repeat | Annexin superfamily	--	--
FxaCL_111g0021640	chr1-1-1	14635998	14636131	134	upstream	upstream	XP_004289285.1	PREDICTED: DNA polymerase delta catalytic subunit [Fragaria vesca subsp. vesca]	sp|Q9LRE6|DPOD1_ORYSJ	DNA polymerase delta catalytic subunit OS=Oryza sativa subsp. japonica OX=39947 GN=POLD1 PE=2 SV=1	tr|A0A2P6RSP9|A0A2P6RSP9_ROSCH	DNA polymerase OS=Rosa chinensis OX=74649 GN=RchiOBHm_Chr2g0122111 PE=3 SV=1	KOG0969	DNA polymerase delta, catalytic subunit	[L]	K02327	POLD1	http://www.genome.jp/dbget-bin/www_bget?ko:K02327	ko03430;ko03030;ko03440;ko03420;ko03410	Mismatch repair | DNA replication | Homologous recombination | Nucleotide excision repair | Base excision repair	GO:0000166;GO:0003676;GO:0003887;GO:0003677	molecular_function nucleotide binding | molecular_function nucleic acid binding | molecular_function DNA-directed DNA polymerase activity | molecular_function DNA binding	PF14260;PF03104;PF00136	DNA polymerase family B | C4-type zinc-finger of DNA polymerase delta | DNA polymerase family B, exonuclease domain	IPR006133;IPR006134;IPR006172;IPR012337;IPR017964;IPR023211;IPR025687;IPR036397;IPR042087;IPR043502	DNA-directed DNA polymerase, family B, exonuclease domain | DNA-directed DNA polymerase, family B, multifunctional domain | DNA-directed DNA polymerase, family B | Ribonuclease H-like superfamily | DNA-directed DNA polymerase, family B, conserved site | DNA polymerase, palm domain superfamily | C4-type zinc-finger of DNA polymerase delta | Ribonuclease H superfamily | DNA polymerase family B, thu…	--	--
FxaCL_111g0021950	chr1-1-1	14909807	14909916	110	exon	downstream	--	--	--	--	--	--	--	--	--	--	--	--	--	--	--	--	--	--	--	--	--	--
FxaCL_111g0022810	chr1-1-1	16143333	16143454	122	upstream	upstream	XP_004306598.1	PREDICTED: uncharacterized bolA-like protein C8C9.11 [Fragaria vesca subsp. vesca]	sp|Q9FIC3|BOLA2_ARATH	Protein BOLA2 OS=Arabidopsis thaliana OX=3702 GN=BOLA2 PE=1 SV=1	tr|A0A2P6RRY2|A0A2P6RRY2_ROSCH	Putative BolA protein OS=Rosa chinensis OX=74649 GN=RchiOBHm_Chr2g0119151 PE=3 SV=1	KOG3348	BolA (bacterial stress-induced morphogen)-related protein	[T]	--	--	--	--	--	GO:0051537;GO:0097428	molecular_function 2 iron, 2 sulfur cluster binding | biological_process protein maturation by iron-sulfur cluster transfer	PF01722	BolA-like protein	IPR002634;IPR036065;IPR045115	BolA protein | BolA-like superfamily | BolA-like protein 2	--	--
FxaCL_111g0023200	chr1-1-1	16546002	16546156	155	upstream	upstream	BBG97289.1	myb-like HTH transcriptional regulator family protein [Prunus dulcis]	--	--	tr|A0A4Y1QZK6|A0A4Y1QZK6_PRUDU	Myb-like HTH transcriptional regulator family protein OS=Prunus dulcis OX=3755 GN=Prudu_006361 PE=4 SV=1	--	--	--	--	--	--	--	--	--	--	--	--	--	--	--	--
FxaCL_111g0023320	chr1-1-1	16685362	16685463	102	upstream	upstream	XP_004289602.1	PREDICTED: uncharacterized protein LOC101314230 [Fragaria vesca subsp. vesca]	sp|Q9XID5|PSI1_ARATH	Protein PSK SIMULATOR 1 OS=Arabidopsis thaliana OX=3702 GN=PSI1 PE=1 SV=2	tr|A0A2P6RES9|A0A2P6RES9_ROSCH	DUF668 domain-containing protein OS=Rosa chinensis OX=74649 GN=RchiOBHm_Chr3g0484691 PE=4 SV=1	LSE1328	A Unnamed protein	[X]	--	--	--	--	--	GO:0045927	biological_process positive regulation of growth	PF11961;PF05003	Domain of unknown function (DUF3475) | Protein of unknown function (DUF668)	IPR007700;IPR021864;IPR045021	Domain of unknown function DUF668 | Domain of unknown function DUF3475 | Protein PSK SIMULATOR	--	--
FxaCL_111g0023320	chr1-1-1	16685362	16685510	149	upstream	upstream	XP_004289602.1	PREDICTED: uncharacterized protein LOC101314230 [Fragaria vesca subsp. vesca]	sp|Q9XID5|PSI1_ARATH	Protein PSK SIMULATOR 1 OS=Arabidopsis thaliana OX=3702 GN=PSI1 PE=1 SV=2	tr|A0A2P6RES9|A0A2P6RES9_ROSCH	DUF668 domain-containing protein OS=Rosa chinensis OX=74649 GN=RchiOBHm_Chr3g0484691 PE=4 SV=1	LSE1328	A Unnamed protein	[X]	--	--	--	--	--	GO:0045927	biological_process positive regulation of growth	PF11961;PF05003	Domain of unknown function (DUF3475) | Protein of unknown function (DUF668)	IPR007700;IPR021864;IPR045021	Domain of unknown function DUF668 | Domain of unknown function DUF3475 | Protein PSK SIMULATOR	--	--
FxaCL_111g0024000	chr1-1-1	17345397	17345510	114	upstream	upstream	KAB2595831.1	chitinase domain-containing protein 1 [Pyrus ussuriensis x Pyrus communis]	--	--	tr|A0A498JDC3|A0A498JDC3_MALDO	GH18 domain-containing protein OS=Malus domestica OX=3750 GN=DVH24_011869 PE=3 SV=1	KOG2091	Predicted member of glycosyl hydrolase family 18	[G]	K17525	CHID1	http://www.genome.jp/dbget-bin/www_bget?ko:K17525	--	--	--	--	--	--	--	--	--	--
FxaCL_111g0023990	chr1-1-1	17345397	17345510	114	upstream	upstream	XP_004288331.1	PREDICTED: protein transport protein SEC23 [Fragaria vesca subsp. vesca]	sp|Q84WV4|SC23A_ARATH	Protein transport protein SEC23 A OS=Arabidopsis thaliana OX=3702 GN=SEC23A PE=2 SV=1	tr|A0A5N5GA13|A0A5N5GA13_9ROSA	Protein transport protein SEC23 OS=Pyrus ussuriensis x Pyrus communis OX=2448454 GN=D8674_034562 PE=3 SV=1	KOG1986	Vesicle coat complex COPII, subunit SEC23	[U]	--	--	--	--	--	GO:0006886;GO:0006888;GO:0030127;GO:0008270	biological_process intracellular protein transport | biological_process endoplasmic reticulum to Golgi vesicle-mediated transport | cellular_component COPII vesicle coat | molecular_function zinc ion binding	PF04815;PF08033;PF04810;PF04811	Sec23/Sec24 helical domain | Sec23/Sec24 zinc finger | Sec23/Sec24 beta-sandwich domain | Sec23/Sec24 trunk domain	IPR006895;IPR006896;IPR006900;IPR012990;IPR029006;IPR036174;IPR036175;IPR036180;IPR036465;IPR037364	Zinc finger, Sec23/Sec24-type | Sec23/Sec24, trunk domain | Sec23/Sec24, helical domain | Sec23/Sec24 beta-sandwich | ADF-H/Gelsolin-like domain superfamily | Zinc finger, Sec23/Sec24-type superfamily | Sec23/Sec24 helical domain superfamily | Gelsolin-like domain superfamily | von Willebrand factor A-like domain superfamily | Protein transport protein Sec23	--	--
FxaCL_111g0003250	chr1-1-1	1878762	1878929	168	upstream	upstream	XP_004287365.1	PREDICTED: protein arginine N-methyltransferase PRMT10 [Fragaria vesca subsp. vesca]	sp|Q9MAT5|ANM10_ARATH	Protein arginine N-methyltransferase PRMT10 OS=Arabidopsis thaliana OX=3702 GN=PRMT10 PE=1 SV=1	tr|A0A2P6RJ46|A0A2P6RJ46_ROSCH	Putative methyltransferase OS=Rosa chinensis OX=74649 GN=RchiOBHm_Chr2g0089261 PE=4 SV=1	KOG1499	Protein arginine N-methyltransferase PRMT1 and related enzymes	[OKT]	K11434	PRMT1	http://www.genome.jp/dbget-bin/www_bget?ko:K11434	--	--	GO:0016274;GO:0018216	molecular_function protein-arginine N-methyltransferase activity | biological_process peptidyl-arginine methylation	PF06325	Ribosomal protein L11 methyltransferase (PrmA)	IPR025799;IPR029063	Protein arginine N-methyltransferase | S-adenosyl-L-methionine-dependent methyltransferase superfamily	--	--
FxaCL_111g0003250	chr1-1-1	1878770	1878937	168	upstream	upstream	XP_004287365.1	PREDICTED: protein arginine N-methyltransferase PRMT10 [Fragaria vesca subsp. vesca]	sp|Q9MAT5|ANM10_ARATH	Protein arginine N-methyltransferase PRMT10 OS=Arabidopsis thaliana OX=3702 GN=PRMT10 PE=1 SV=1	tr|A0A2P6RJ46|A0A2P6RJ46_ROSCH	Putative methyltransferase OS=Rosa chinensis OX=74649 GN=RchiOBHm_Chr2g0089261 PE=4 SV=1	KOG1499	Protein arginine N-methyltransferase PRMT1 and related enzymes	[OKT]	K11434	PRMT1	http://www.genome.jp/dbget-bin/www_bget?ko:K11434	--	--	GO:0016274;GO:0018216	molecular_function protein-arginine N-methyltransferase activity | biological_process peptidyl-arginine methylation	PF06325	Ribosomal protein L11 methyltransferase (PrmA)	IPR025799;IPR029063	Protein arginine N-methyltransferase | S-adenosyl-L-methionine-dependent methyltransferase superfamily	--	--
FxaCL_111g0026030	chr1-1-1	21060243	21060414	172	upstream	upstream	XP_004305751.2	PREDICTED: uncharacterized protein LOC101310148 [Fragaria vesca subsp. vesca]	--	--	tr|A0A4Y1RFD9|A0A4Y1RFD9_PRUDU	Ankyrin repeat family protein OS=Prunus dulcis OX=3755 GN=Prudu_013461 PE=4 SV=1	--	--	--	--	--	--	--	--	--	--	PF13952	Domain of unknown function (DUF4216)	IPR025312	Domain of unknown function DUF4216	--	--
FxaCL_111g0027050	chr1-1-1	22759646	22759845	200	upstream	upstream	XP_004288603.1	PREDICTED: protein RRP45A-like [Fragaria vesca subsp. vesca]	sp|Q9M209|CER7_ARATH	Exosome complex component RRP45B OS=Arabidopsis thaliana OX=3702 GN=RRP45B PE=2 SV=1	tr|A0A2P6RGG0|A0A2P6RGG0_ROSCH	Putative exosome complex component Rrp42, archaea, PNPase/RNase PH domain-containing protein OS=Rosa chinensis OX=74649 GN=RchiOBHm_Chr3g0492251 PE=4 SV=1	KOG1614	Exosomal 3'-5' exoribonuclease complex, subunit Rrp45	[J]	K03678	RRP45, EXOSC9	http://www.genome.jp/dbget-bin/www_bget?ko:K03678	ko03018	RNA degradation	GO:0000178;GO:0006396	cellular_component exosome (RNase complex) | biological_process RNA processing	PF01138;PF03725	3' exoribonuclease family, domain 1 | 3' exoribonuclease family, domain 2	IPR001247;IPR015847;IPR020568;IPR027408;IPR033100;IPR036345	Exoribonuclease, phosphorolytic domain 1 | Exoribonuclease, phosphorolytic domain 2 | Ribosomal protein S5 domain 2-type fold | PNPase/RNase PH domain superfamily | Exosome complex component RRP45 | Exoribonuclease, PH domain 2 superfamily	--	--
FxaCL_111g0027710	chr1-1-1	23442407	23442532	126	upstream	upstream	XP_004309434.1	PREDICTED: uncharacterized protein LOC101294620 [Fragaria vesca subsp. vesca]	--	--	tr|A0A2P6QNS9|A0A2P6QNS9_ROSCH	Putative transposase, MuDR, plant, Zinc finger, SWIM-type, MULE transposase OS=Rosa chinensis OX=74649 GN=RchiOBHm_Chr4g0384731 PE=4 SV=1	TWOG0131	mutator-like transposase	[R]	--	--	--	--	--	GO:0008270	molecular_function zinc ion binding	PF04434	SWIM zinc finger	IPR006564;IPR007527	Zinc finger, PMZ-type | Zinc finger, SWIM-type	--	--
FxaCL_111g0027720	chr1-1-1	23442407	23442532	126	upstream	upstream	XP_004309434.1	PREDICTED: uncharacterized protein LOC101294620 [Fragaria vesca subsp. vesca]	--	--	tr|A0A2P6QNS9|A0A2P6QNS9_ROSCH	Putative transposase, MuDR, plant, Zinc finger, SWIM-type, MULE transposase OS=Rosa chinensis OX=74649 GN=RchiOBHm_Chr4g0384731 PE=4 SV=1	--	--	--	--	--	--	--	--	--	--	PF03108	MuDR family transposase	IPR004332	Transposase, MuDR, plant	--	--
FxaCL_111g0004170	chr1-1-1	2391612	2391742	131	upstream	upstream	XP_004287089.1	PREDICTED: aldehyde dehydrogenase family 2 member C4-like [Fragaria vesca subsp. vesca]	sp|Q56YU0|AL2C4_ARATH	Aldehyde dehydrogenase family 2 member C4 OS=Arabidopsis thaliana OX=3702 GN=ALDH2C4 PE=1 SV=2	tr|A0A2P6RJK6|A0A2P6RJK6_ROSCH	Putative aldehyde dehydrogenase (NAD(P)(+)) OS=Rosa chinensis OX=74649 GN=RchiOBHm_Chr2g0090731 PE=3 SV=1	KOG2450	Aldehyde dehydrogenase	[C]	K12355	REF1	http://www.genome.jp/dbget-bin/www_bget?ko:K12355	ko00940	Phenylpropanoid biosynthesis	GO:0016491;GO:0016620	molecular_function oxidoreductase activity | molecular_function oxidoreductase activity, acting on the aldehyde or oxo group of donors, NAD or NADP as acceptor	PF00171	Aldehyde dehydrogenase family	IPR015590;IPR016160;IPR016161;IPR016162;IPR016163;IPR029510	Aldehyde dehydrogenase domain | Aldehyde dehydrogenase, cysteine active site | Aldehyde/histidinol dehydrogenase | Aldehyde dehydrogenase, N-terminal | Aldehyde dehydrogenase, C-terminal | Aldehyde dehydrogenase, glutamic acid active site	--	--
FxaCL_111g0028490	chr1-1-1	24378726	24378836	111	upstream	upstream	XP_004288592.1	PREDICTED: DNA repair protein recA homolog 1, chloroplastic isoform X1 [Fragaria vesca subsp. vesca]	sp|Q39199|RECAC_ARATH	DNA repair protein recA homolog 1, chloroplastic OS=Arabidopsis thaliana OX=3702 GN=RECA PE=2 SV=1	tr|A0A2P6RFW0|A0A2P6RFW0_ROSCH	Putative DNA recombination and repair protein RecA OS=Rosa chinensis OX=74649 GN=RchiOBHm_Chr3g0488901 PE=3 SV=1	KOG1433	DNA repair protein RAD51/RHP55	[L]	K03553	recA	http://www.genome.jp/dbget-bin/www_bget?ko:K03553	ko03440	Homologous recombination	GO:0003697;GO:0005524;GO:0006281;GO:0003677;GO:0006259;GO:0008094;GO:0140664	molecular_function single-stranded DNA binding | molecular_function ATP binding | biological_process DNA repair | molecular_function DNA binding | biological_process DNA metabolic process | molecular_function ATP-dependent activity, acting on DNA | molecular_function ATP-dependent DNA damage sensor activity	PF00154	recA bacterial DNA recombination protein	IPR003593;IPR013765;IPR020584;IPR020587;IPR020588;IPR023400;IPR027417	AAA+ ATPase domain | DNA recombination and repair protein RecA | DNA recombination/repair protein RecA, conserved site | DNA recombination and repair protein RecA, monomer-monomer interface | DNA recombination and repair protein RecA-like, ATP-binding domain | DNA recombination and repair protein RecA, C-terminal | P-loop containing nucleoside triphosphate hydrolase	--	--
FxaCL_111g0004660	chr1-1-1	2642055	2642206	152	upstream	upstream	XP_024177682.2	E3 ubiquitin-protein ligase ATL42 isoform X1 [Rosa chinensis]	sp|Q5XF85|ATL42_ARATH	E3 ubiquitin-protein ligase ATL42 OS=Arabidopsis thaliana OX=3702 GN=ATL42 PE=1 SV=2	tr|A0A2P6RJR4|A0A2P6RJR4_ROSCH	Putative transcription factor C2H2 family OS=Rosa chinensis OX=74649 GN=RchiOBHm_Chr2g0091391 PE=4 SV=1	KOG0800	FOG: Predicted E3 ubiquitin ligase	[O]	K10664	ATL6S	http://www.genome.jp/dbget-bin/www_bget?ko:K10664	--	--	--	--	PF13639	Ring finger domain	IPR001841;IPR013083	Zinc finger, RING-type | Zinc finger, RING/FYVE/PHD-type	--	--
FxaCL_111g0006050	chr1-1-1	3371190	3371328	139	upstream	upstream	--	--	--	--	--	--	--	--	--	--	--	--	--	--	--	--	--	--	--	--	--	--
FxaCL_111g0006950	chr1-1-1	3797280	3797486	207	upstream	upstream	XP_004287618.1	PREDICTED: myb-related protein Hv1 [Fragaria vesca subsp. vesca]	sp|A0A2R6PN00|MY123_ACTCC	Transcription factor MYB123 OS=Actinidia chinensis var. chinensis OX=1590841 GN=MYB123 PE=1 SV=1	tr|A0A2P6RKJ4|A0A2P6RKJ4_ROSCH	Putative transcription factor MYB-HB-like family OS=Rosa chinensis OX=74649 GN=RchiOBHm_Chr2g0094491 PE=4 SV=1	KOG0048	Transcription factor, Myb superfamily	[K]	K09422	MYBP	http://www.genome.jp/dbget-bin/www_bget?ko:K09422	--	--	--	--	PF00249	Myb-like DNA-binding domain	IPR001005;IPR009057;IPR017930	SANT/Myb domain | Homeobox-like domain superfamily | Myb domain	MYB	http://plntfdb.bio.uni-potsdam.de/v3.0/fam_mem.php?family_id=MYB
FxaCL_111g0007290	chr1-1-1	3988159	3988329	171	upstream	upstream	XP_004288988.1	PREDICTED: flavonoid 3'-monooxygenase-like [Fragaria vesca subsp. vesca]	sp|A0A1D6F9Y9|C92C6_MAIZE	Trimethyltridecatetraene synthase OS=Zea mays OX=4577 GN=CYP92C6 PE=1 SV=1	tr|A0A2L0T762|A0A2L0T762_ROSRU	Flavonoid 3'-hydroxylase OS=Rosa rugosa OX=74645 GN=F3'H PE=2 SV=1	KOG0156	Cytochrome P450 CYP2 subfamily	[Q]	K20623	CYP92A6	http://www.genome.jp/dbget-bin/www_bget?ko:K20623	ko00905	Brassinosteroid biosynthesis	GO:0004497;GO:0005506;GO:0016705;GO:0020037	molecular_function monooxygenase activity | molecular_function iron ion binding | molecular_function oxidoreductase activity, acting on paired donors, with incorporation or reduction of molecular oxygen | molecular_function heme binding	PF00067	Cytochrome P450	IPR001128;IPR002401;IPR017972;IPR036396	Cytochrome P450 | Cytochrome P450, E-class, group I | Cytochrome P450, conserved site | Cytochrome P450 superfamily	--	--
FxaCL_111g0001260	chr1-1-1	772565	772696	132	upstream	upstream	XP_004287225.1	PREDICTED: sugar transport protein 7 [Fragaria vesca subsp. vesca]	sp|Q10710|STA_RICCO	Sugar carrier protein A OS=Ricinus communis OX=3988 GN=STA PE=2 SV=1	tr|A0A2P6RIF6|A0A2P6RIF6_ROSCH	Putative major facilitator, sugar transporter, major facilitator superfamily OS=Rosa chinensis OX=74649 GN=RchiOBHm_Chr2g0086521 PE=3 SV=1	KOG0254	Predicted transporter (major facilitator superfamily)	[R]	--	--	--	--	--	GO:0016020;GO:0022857;GO:0055085;GO:0015145;GO:0015749;GO:0015144	cellular_component membrane | molecular_function transmembrane transporter activity | biological_process transmembrane transport | molecular_function monosaccharide transmembrane transporter activity | biological_process monosaccharide transmembrane transport | molecular_function carbohydrate transmembrane transporter activity	PF00083	Sugar (and other) transporter	IPR003663;IPR005828;IPR005829;IPR020846;IPR036259;IPR044778;IPR045262	Sugar/inositol transporter | Major facilitator, sugar transporter-like | Sugar transporter, conserved site | Major facilitator superfamily domain | MFS transporter superfamily | Sugar transport protein STP/MST-like, plant | Sugar transport protein STP/Polyol transporter PLT, plant	--	--
FxaCL_111g0015120	chr1-1-1	8655661	8655844	184	upstream	upstream	--	--	--	--	--	--	--	--	--	--	--	--	--	--	GO:0045087;GO:0050793	biological_process innate immune response | biological_process regulation of developmental process	--	--	IPR044700	PIP2/PIPL1	--	--
FxaCL_121g0017890	chr1-2-1	10346993	10347096	104	upstream	upstream	--	--	--	--	--	--	--	--	--	--	--	--	--	--	--	--	--	--	--	--	--	--
FxaCL_121g0002330	chr1-2-1	1043328	1043467	140	upstream	upstream	XP_004287273.1	PREDICTED: heptahelical transmembrane protein 1 isoform X1 [Fragaria vesca subsp. vesca]	sp|Q93ZH9|HHP1_ARATH	Heptahelical transmembrane protein 1 OS=Arabidopsis thaliana OX=3702 GN=HHP1 PE=1 SV=1	tr|A0A2P6RIP7|A0A2P6RIP7_ROSCH	Hemolysin-III-like protein OS=Rosa chinensis OX=74649 GN=RchiOBHm_Chr2g0087501 PE=4 SV=1	KOG0748	Predicted membrane proteins, contain hemolysin III domain	[RT]	K07297	ADIPOR	http://www.genome.jp/dbget-bin/www_bget?ko:K07297	--	--	GO:0016020	cellular_component membrane	PF03006	Haemolysin-III related	IPR004254	AdipoR/Haemolysin-III-related	--	--
FxaCL_121g0002330	chr1-2-1	1043334	1043471	138	upstream	upstream	XP_004287273.1	PREDICTED: heptahelical transmembrane protein 1 isoform X1 [Fragaria vesca subsp. vesca]	sp|Q93ZH9|HHP1_ARATH	Heptahelical transmembrane protein 1 OS=Arabidopsis thaliana OX=3702 GN=HHP1 PE=1 SV=1	tr|A0A2P6RIP7|A0A2P6RIP7_ROSCH	Hemolysin-III-like protein OS=Rosa chinensis OX=74649 GN=RchiOBHm_Chr2g0087501 PE=4 SV=1	KOG0748	Predicted membrane proteins, contain hemolysin III domain	[RT]	K07297	ADIPOR	http://www.genome.jp/dbget-bin/www_bget?ko:K07297	--	--	GO:0016020	cellular_component membrane	PF03006	Haemolysin-III related	IPR004254	AdipoR/Haemolysin-III-related	--	--
FxaCL_121g0002430	chr1-2-1	1093621	1093739	119	upstream	upstream	XP_004287280.2	PREDICTED: LOW QUALITY PROTEIN: CCR4-NOT transcription complex subunit 10 [Fragaria vesca subsp. vesca]	--	--	tr|A0A2P6RIQ3|A0A2P6RIQ3_ROSCH	Putative 43kDa postsynaptic protein OS=Rosa chinensis OX=74649 GN=RchiOBHm_Chr2g0087611 PE=3 SV=1	KOG2471	TPR repeat-containing protein	[R]	K12607	CNOT10	http://www.genome.jp/dbget-bin/www_bget?ko:K12607	ko03018	RNA degradation	GO:0030014;GO:0005515	cellular_component CCR4-NOT complex | molecular_function protein binding	--	--	IPR011990;IPR019734;IPR039740	Tetratricopeptide-like helical domain superfamily | Tetratricopeptide repeat | CCR4-NOT transcription complex subunit 10	--	--
FxaCL_121g0003120	chr1-2-1	1428479	1428597	119	upstream	upstream	XP_024163925.1	probable E3 ubiquitin-protein ligase RHA1A [Rosa chinensis]	sp|Q9FKX5|NIPL1_ARATH	NEP1-interacting protein-like 1 OS=Arabidopsis thaliana OX=3702 GN=ATL27 PE=2 SV=1	tr|A0A2P6RJ09|A0A2P6RJ09_ROSCH	Putative transcription factor C2H2 family OS=Rosa chinensis OX=74649 GN=RchiOBHm_Chr2g0088491 PE=4 SV=1	KOG0800	FOG: Predicted E3 ubiquitin ligase	[O]	K11982	RNF115_126	http://www.genome.jp/dbget-bin/www_bget?ko:K11982	--	--	--	--	PF13639	Ring finger domain	IPR001841;IPR013083	Zinc finger, RING-type | Zinc finger, RING/FYVE/PHD-type	--	--
FxaCL_121g0022260	chr1-2-1	15245706	15245829	124	upstream	upstream	XP_004289396.1	PREDICTED: citrate-binding protein-like [Fragaria vesca subsp. vesca]	sp|Q39962|CBPR_HEVBR	Citrate-binding protein OS=Hevea brasiliensis OX=3981 GN=CBP PE=1 SV=1	tr|A0A2P6RS45|A0A2P6RS45_ROSCH	Putative concanavalin A-like lectin/glucanase domain-containing protein OS=Rosa chinensis OX=74649 GN=RchiOBHm_Chr2g0119741 PE=4 SV=1	--	--	--	--	--	--	--	--	--	--	PF08787	Alginate lyase	IPR013320;IPR014895	Concanavalin A-like lectin/glucanase domain superfamily | Alginate lyase 2	--	--
FxaCL_121g0022690	chr1-2-1	15681674	15681878	205	upstream	upstream	XP_011457289.1	PREDICTED: uncharacterized protein LOC101297209 [Fragaria vesca subsp. vesca]	--	--	tr|J7G586|J7G586_ROSRU	Mutator-like transposase OS=Rosa rugosa OX=74645 PE=4 SV=1	TWOG0131	mutator-like transposase	[R]	--	--	--	--	--	GO:0008270	molecular_function zinc ion binding	PF10551	MULE transposase domain	IPR006564;IPR007527;IPR018289	Zinc finger, PMZ-type | Zinc finger, SWIM-type | MULE transposase domain	--	--
FxaCL_121g0003420	chr1-2-1	1571051	1571183	133	upstream	upstream	XP_004287352.1	PREDICTED: zinc finger CCCH domain-containing protein 39 [Fragaria vesca subsp. vesca]	sp|Q9LT81|C3H39_ARATH	Zinc finger CCCH domain-containing protein 39 OS=Arabidopsis thaliana OX=3702 GN=At3g19360 PE=2 SV=1	tr|A0A2P6RJ48|A0A2P6RJ48_ROSCH	Putative transcription factor C3H family OS=Rosa chinensis OX=74649 GN=RchiOBHm_Chr2g0089141 PE=4 SV=1	KOG1677	CCCH-type Zn-finger protein	[R]	--	--	--	--	--	GO:0003729;GO:0046872	molecular_function mRNA binding | molecular_function metal ion binding	PF18044;PF00642	CCCH-type zinc finger | Zinc finger C-x8-C-x5-C-x3-H type (and similar)	IPR000571;IPR036855;IPR041367;IPR045877	Zinc finger, CCCH-type | Zinc finger, CCCH-type superfamily | E3 ligase, CCCH-type zinc finger | RNA-binding protein ZFP36-like	C3H	http://plntfdb.bio.uni-potsdam.de/v3.0/fam_mem.php?family_id=C3H
FxaCL_121g0003640	chr1-2-1	1647299	1647409	111	upstream	upstream	--	--	--	--	--	--	--	--	--	--	--	--	--	--	--	--	--	--	--	--	--	--
FxaCL_121g0003650	chr1-2-1	1647299	1647409	111	upstream	upstream	PRQ46457.1	hypothetical protein RchiOBHm_Chr2g0089271 [Rosa chinensis]	--	--	tr|A0A2P6RJ69|A0A2P6RJ69_ROSCH	Uncharacterized protein OS=Rosa chinensis OX=74649 GN=RchiOBHm_Chr2g0089271 PE=4 SV=1	--	--	--	--	--	--	--	--	--	--	--	--	--	--	--	--
FxaCL_121g0004250	chr1-2-1	1987973	1988079	107	upstream	upstream	--	--	--	--	--	--	--	--	--	--	--	--	--	--	--	--	--	--	--	--	--	--
FxaCL_121g0004260	chr1-2-1	1987973	1988079	107	upstream	upstream	XP_004287400.1	PREDICTED: uncharacterized protein LOC101296029 [Fragaria vesca subsp. vesca]	--	--	tr|A0A5N5GYA8|A0A5N5GYA8_9ROSA	Late embryogenesis abundant protein LEA-2 subgroup domain-containing protein OS=Pyrus ussuriensis x Pyrus communis OX=2448454 GN=D8674_014611 PE=4 SV=1	LSE0423	A Uncharacterized protein	[S]	--	--	--	--	--	--	--	PF03168	Late embryogenesis abundant protein	IPR004864	Late embryogenesis abundant protein, LEA_2 subgroup	--	--
FxaCL_121g0004740	chr1-2-1	2184140	2184268	129	upstream	upstream	PRQ46588.1	hypothetical protein RchiOBHm_Chr2g0090641 [Rosa chinensis]	--	--	tr|A0A2P6RJH6|A0A2P6RJH6_ROSCH	Uncharacterized protein OS=Rosa chinensis OX=74649 GN=RchiOBHm_Chr2g0090641 PE=4 SV=1	--	--	--	--	--	--	--	--	--	--	--	--	--	--	--	--
FxaCL_121g0029310	chr1-2-1	22408368	22408512	145	upstream	upstream	XP_004294697.1	PREDICTED: WAT1-related protein At5g07050-like [Fragaria vesca subsp. vesca]	sp|Q9FL41|WTR38_ARATH	WAT1-related protein At5g07050 OS=Arabidopsis thaliana OX=3702 GN=At5g07050 PE=2 SV=1	tr|A0A2P6RH27|A0A2P6RH27_ROSCH	WAT1-related protein OS=Rosa chinensis OX=74649 GN=RchiOBHm_Chr3g0494821 PE=3 SV=1	LSE0148	A Nodulin-like protein	[R]	--	--	--	--	--	GO:0016020;GO:0022857	cellular_component membrane | molecular_function transmembrane transporter activity	PF00892	EamA-like transporter family	IPR000620;IPR030184	EamA domain | WAT1-related protein	--	--
FxaCL_121g0030590	chr1-2-1	23815623	23815797	175	exon	intron	--	--	--	--	--	--	--	--	--	--	--	--	--	--	--	--	--	--	--	--	--	--
FxaCL_121g0033200	chr1-2-1	26716405	26716544	140	upstream	upstream	XP_004288816.1	PREDICTED: uncharacterized protein LOC101301910 [Fragaria vesca subsp. vesca]	--	--	tr|A0A2P6QTU5|A0A2P6QTU5_ROSCH	Putative reverse transcriptase zinc-binding domain-containing protein OS=Rosa chinensis OX=74649 GN=RchiOBHm_Chr4g0404571 PE=4 SV=1	--	--	--	--	--	--	--	--	--	--	--	--	--	--	--	--
FxaCL_121g0000580	chr1-2-1	284554	284667	114	upstream	upstream	XP_004288728.1	PREDICTED: putative leucine-rich repeat receptor-like serine/threonine-protein kinase At2g24130 [Fragaria vesca subsp. vesca]	sp|Q9ZUI0|Y2241_ARATH	Putative leucine-rich repeat receptor-like serine/threonine-protein kinase At2g24130 OS=Arabidopsis thaliana OX=3702 GN=At2g24130 PE=3 SV=1	tr|A0A2P6RI19|A0A2P6RI19_ROSCH	Protein kinase domain-containing protein OS=Rosa chinensis OX=74649 GN=RchiOBHm_Chr2g0085231 PE=3 SV=1	LSE0002	A Receptor protein kinase containing LRR repeats	[T]	--	--	--	--	--	GO:0004672;GO:0005524;GO:0006468;GO:0005515	molecular_function protein kinase activity | molecular_function ATP binding | biological_process protein phosphorylation | molecular_function protein binding	PF00069;PF13516;PF08263;PF00560;PF13855	Protein kinase domain | Leucine rich repeat N-terminal domain | Leucine Rich Repeat | Leucine Rich repeat | Leucine rich repeat	IPR000719;IPR001611;IPR003591;IPR008271;IPR011009;IPR013210;IPR017441;IPR032675	Protein kinase domain | Leucine-rich repeat | Leucine-rich repeat, typical subtype | Serine/threonine-protein kinase, active site | Protein kinase-like domain superfamily | Leucine-rich repeat-containing N-terminal, plant-type | Protein kinase, ATP binding site | Leucine-rich repeat domain superfamily	--	--
FxaCL_121g0006240	chr1-2-1	2938361	2938553	193	upstream	upstream	XP_050373422.1	meiotic nuclear division protein 1 homolog [Potentilla anserina]	sp|Q8GYD2|MND1_ARATH	Meiotic nuclear division protein 1 homolog OS=Arabidopsis thaliana OX=3702 GN=MND1 PE=1 SV=1	tr|A0A2P6RK07|A0A2P6RK07_ROSCH	Meiotic nuclear division protein 1 homolog OS=Rosa chinensis OX=74649 GN=RchiOBHm_Chr2g0092441 PE=3 SV=1	KOG3433	Protein involved in meiotic recombination/predicted coiled-coil protein	[DR]	--	--	--	--	--	GO:0003690;GO:0007131	molecular_function double-stranded DNA binding | biological_process reciprocal meiotic recombination	PF03962;PF06376;PF18517	Mnd1 HTH domain | Arabinogalactan peptide | Leucine zipper with capping helix domain	IPR005647;IPR009424;IPR040453;IPR040661	Meiotic nuclear division protein 1 | Arabinogalactan protein 16/20/22/41 | Mnd1, HTH domain | Leucine zipper with capping helix domain	--	--
FxaCL_121g0006670	chr1-2-1	3094883	3095050	168	upstream	upstream	XP_004287531.1	PREDICTED: inorganic pyrophosphatase 3 [Fragaria vesca subsp. vesca]	sp|Q9SU92|PPSP3_ARATH	Thiamine phosphate phosphatase-like protein OS=Arabidopsis thaliana OX=3702 GN=At4g29530 PE=1 SV=1	tr|A0A2P6RK43|A0A2P6RK43_ROSCH	Putative inorganic diphosphatase OS=Rosa chinensis OX=74649 GN=RchiOBHm_Chr2g0092991 PE=4 SV=1	KOG3120	Predicted haloacid dehalogenase-like hydrolase	[R]	K13248	PHOSPHO2	http://www.genome.jp/dbget-bin/www_bget?ko:K13248	ko00750	Vitamin B6 metabolism	GO:0016791	molecular_function phosphatase activity	PF06888	Putative Phosphatase	IPR006384;IPR016965;IPR023214;IPR036412	HAD hydrolase, subfamily IA, Pyridoxal phosphate phosphatase-like | Phosphatase PHOSPHO-type | HAD superfamily | HAD-like superfamily	--	--
FxaCL_121g0007490	chr1-2-1	3500349	3500517	169	upstream	upstream	XP_024179413.1	protein phosphatase 2C 77 [Rosa chinensis]	sp|Q9CAJ0|P2C16_ARATH	Protein phosphatase 2C 16 OS=Arabidopsis thaliana OX=3702 GN=HAB1 PE=1 SV=1	tr|A0A2P6RKF2|A0A2P6RKF2_ROSCH	protein-serine/threonine phosphatase OS=Rosa chinensis OX=74649 GN=RchiOBHm_Chr2g0094051 PE=3 SV=1	KOG0698	Serine/threonine protein phosphatase	[T]	K14497	PP2C	http://www.genome.jp/dbget-bin/www_bget?ko:K14497	ko04016;ko04075	MAPK signaling pathway - plant | Plant hormone signal transduction	GO:0043169;GO:0004722;GO:0006470	molecular_function cation binding | molecular_function protein serine/threonine phosphatase activity | biological_process protein dephosphorylation	PF00481	Protein phosphatase 2C	IPR000222;IPR001932;IPR015655;IPR036457	PPM-type phosphatase, divalent cation binding | PPM-type phosphatase-like domain | Protein phosphatase 2C family | PPM-type phosphatase-like domain superfamily	DBP	http://plntfdb.bio.uni-potsdam.de/v3.0/fam_mem.php?family_id=DBP
FxaCL_121g0007510	chr1-2-1	3510124	3510228	105	upstream	upstream	XP_004287591.1	PREDICTED: pentatricopeptide repeat-containing protein At1g09190 [Fragaria vesca subsp. vesca]	sp|O80488|PPR23_ARATH	Pentatricopeptide repeat-containing protein At1g09190 OS=Arabidopsis thaliana OX=3702 GN=PCMP-E70 PE=2 SV=1	tr|A0A2P6RKF1|A0A2P6RKF1_ROSCH	Putative tetratricopeptide-like helical domain-containing protein OS=Rosa chinensis OX=74649 GN=RchiOBHm_Chr2g0094071 PE=4 SV=1	KOG4197	FOG: PPR repeat	[R]	--	--	--	--	--	GO:0005515;GO:0003723;GO:0009451	molecular_function protein binding | molecular_function RNA binding | biological_process RNA modification	PF12854;PF01535;PF13041;PF20431	PPR repeat family | PPR repeat | E motif	IPR002885;IPR011990;IPR046848;IPR046960	Pentatricopeptide repeat | Tetratricopeptide-like helical domain superfamily | E motif | Pentatricopeptide repeat-containing protein At4g14850-like, plant	--	--
FxaCL_121g0007580	chr1-2-1	3535342	3535502	161	upstream	upstream	XP_004287596.1	PREDICTED: myosin-17-like [Fragaria vesca subsp. vesca]	sp|F4K5J1|MYO17_ARATH	Myosin-17 OS=Arabidopsis thaliana OX=3702 GN=XI-K PE=1 SV=2	tr|A0A2P6RKH5|A0A2P6RKH5_ROSCH	Putative myosin ATPase OS=Rosa chinensis OX=74649 GN=RchiOBHm_Chr2g0094151 PE=3 SV=1	KOG0160	Myosin class V heavy chain	[Z]	K10357	MYO5	http://www.genome.jp/dbget-bin/www_bget?ko:K10357	--	--	GO:0003774;GO:0005524;GO:0016459;GO:0005515;GO:0007015;GO:0051015	molecular_function cytoskeletal motor activity | molecular_function ATP binding | cellular_component myosin complex | molecular_function protein binding | biological_process actin filament organization | molecular_function actin filament binding	PF00612;PF00063;PF01843;PF02736	Myosin N-terminal SH3-like domain | IQ calmodulin-binding motif | Myosin head (motor domain) | DIL domain	IPR000048;IPR001609;IPR002710;IPR004009;IPR008989;IPR027417;IPR036018;IPR036961;IPR037975	IQ motif, EF-hand binding site | Myosin head, motor domain | Dilute domain | Myosin, N-terminal, SH3-like | Myosin S1 fragment, N-terminal | P-loop containing nucleoside triphosphate hydrolase | Plant myosin, class XI, motor domain | Kinesin motor domain superfamily | Class XI myosin, cargo binding domain	--	--
FxaCL_121g0008220	chr1-2-1	3870615	3870749	135	upstream	upstream	XP_011460845.1	PREDICTED: uncharacterized protein LOC101299119 [Fragaria vesca subsp. vesca]	--	--	tr|A0A2P6RKS5|A0A2P6RKS5_ROSCH	DUF1677 family protein OS=Rosa chinensis OX=74649 GN=RchiOBHm_Chr2g0095361 PE=4 SV=1	LSE0464	A Uncharacterized protein	[S]	--	--	--	--	--	--	--	PF07911	Protein of unknown function (DUF1677)	IPR012876	Protein of unknown function DUF1677, plant	--	--
FxaCL_121g0009100	chr1-2-1	4512305	4512455	151	upstream	upstream	XP_004287703.1	PREDICTED: 3-hydroxy-3-methylglutaryl-coenzyme A reductase 1-like [Fragaria vesca subsp. vesca]	sp|P48020|HMDH1_SOLTU	3-hydroxy-3-methylglutaryl-coenzyme A reductase 1 OS=Solanum tuberosum OX=4113 GN=HMG1 PE=2 SV=1	tr|A0A2P6RL49|A0A2P6RL49_ROSCH	3-hydroxy-3-methylglutaryl coenzyme A reductase OS=Rosa chinensis OX=74649 GN=RchiOBHm_Chr2g0096771 PE=3 SV=1	KOG2480	3-hydroxy-3-methylglutaryl-CoA (HMG-CoA) reductase	[I]	K00021	HMGCR	http://www.genome.jp/dbget-bin/www_bget?ko:K00021	ko00900	Terpenoid backbone biosynthesis	GO:0004420;GO:0015936;GO:0016616;GO:0005515;GO:0008299	molecular_function hydroxymethylglutaryl-CoA reductase (NADPH) activity | biological_process coenzyme A metabolic process | molecular_function oxidoreductase activity, acting on the CH-OH group of donors, NAD or NADP as acceptor | molecular_function protein binding | biological_process isoprenoid biosynthetic process	PF00368	Hydroxymethylglutaryl-coenzyme A reductase	IPR002202;IPR004554;IPR009023;IPR009029;IPR023074;IPR023076;IPR023282	Hydroxymethylglutaryl-CoA reductase, class I/II | Hydroxymethylglutaryl-CoA reductase, eukaryotic/archaeal type | Hydroxymethylglutaryl-CoA reductase, class I/II, NAD/NADP-binding domain superfamily | Hydroxymethylglutaryl-CoA reductase, class I/II, substrate-binding domain superfamily | Hydroxymethylglutaryl-CoA reductase, class I/II, catalytic domain superfamily | Hydroxymethylglutaryl-CoA redu…	--	--
FxaCL_121g0009150	chr1-2-1	4541393	4541561	169	upstream	upstream	XP_004287708.1	PREDICTED: plant intracellular Ras-group-related LRR protein 4 [Fragaria vesca subsp. vesca]	sp|Q9SVW8|PIRL4_ARATH	Plant intracellular Ras-group-related LRR protein 4 OS=Arabidopsis thaliana OX=3702 GN=PIRL4 PE=1 SV=1	tr|A0A2P6RL78|A0A2P6RL78_ROSCH	Putative leucine-rich repeat domain, L domain-containing protein OS=Rosa chinensis OX=74649 GN=RchiOBHm_Chr2g0096861 PE=4 SV=1	KOG0619	FOG: Leucine rich repeat	[R]	--	--	--	--	--	GO:0005515	molecular_function protein binding	PF13855	Leucine rich repeat	IPR001611;IPR003591;IPR032675	Leucine-rich repeat | Leucine-rich repeat, typical subtype | Leucine-rich repeat domain superfamily	--	--
FxaCL_121g0009940	chr1-2-1	4987738	4987844	107	upstream	upstream	XP_004287760.1	PREDICTED: thiosulfate sulfurtransferase 16, chloroplastic-like [Fragaria vesca subsp. vesca]	sp|Q38853|STR15_ARATH	Rhodanese-like domain-containing protein 15, chloroplastic OS=Arabidopsis thaliana OX=3702 GN=STR15 PE=2 SV=1	tr|A0A2P6RLI0|A0A2P6RLI0_ROSCH	Putative thiosulfate sulfurtransferase OS=Rosa chinensis OX=74649 GN=RchiOBHm_Chr2g0098191 PE=4 SV=1	KOG1530	Rhodanese-related sulfurtransferase	[P]	--	--	--	--	--	--	--	PF00581	Rhodanese-like domain	IPR001763;IPR036873	Rhodanese-like domain | Rhodanese-like domain superfamily	--	--
FxaCL_121g0011170	chr1-2-1	5650873	5651018	146	upstream	upstream	XP_004287827.1	PREDICTED: histone H1 [Fragaria vesca subsp. vesca]	sp|P40267|H1_SOLPN	Histone H1 OS=Solanum pennellii OX=28526 PE=2 SV=1	tr|A0A2P6RLY3|A0A2P6RLY3_ROSCH	Putative histone H5 OS=Rosa chinensis OX=74649 GN=RchiOBHm_Chr2g0099661 PE=3 SV=1	LSE1599	A Unnamed protein	[X]	K11275	H1_5	http://www.genome.jp/dbget-bin/www_bget?ko:K11275	--	--	GO:0000786;GO:0003677;GO:0006334;GO:0030527	cellular_component nucleosome | molecular_function DNA binding | biological_process nucleosome assembly | molecular_function structural constituent of chromatin	PF00538	linker histone H1 and H5 family	IPR005818;IPR005819;IPR036388;IPR036390	Linker histone H1/H5, domain H15 | Linker histone H1/H5 | Winged helix-like DNA-binding domain superfamily | Winged helix DNA-binding domain superfamily	--	--
FxaCL_121g0001330	chr1-2-1	591199	591314	116	upstream	upstream	XP_004287216.1	PREDICTED: DCN1-like protein 5 [Fragaria vesca subsp. vesca]	sp|Q9MBG8|AAR3_ARATH	Defective in cullin neddylation protein AAR3 OS=Arabidopsis thaliana OX=3702 GN=AAR3 PE=2 SV=1	tr|A0A2P6RIE7|A0A2P6RIE7_ROSCH	Defective in cullin neddylation protein OS=Rosa chinensis OX=74649 GN=RchiOBHm_Chr2g0086341 PE=4 SV=1	KOG3077	Uncharacterized conserved protein	[S]	K17824	DCUN1D4_5	http://www.genome.jp/dbget-bin/www_bget?ko:K17824	--	--	--	--	PF03556	Cullin binding	IPR005176;IPR014764;IPR042460	Potentiating neddylation domain | Defective-in-cullin neddylation protein | DCN1-like, PONY binding domain	--	--
FxaCL_121g0001320	chr1-2-1	591199	591314	116	upstream	upstream	XP_011468536.1	PREDICTED: acidic mammalian chitinase-like [Fragaria vesca subsp. vesca]	sp|U5N4E3|NFH1_MEDTR	Nod factor hydrolase protein 1 OS=Medicago truncatula OX=3880 GN=NFH1 PE=1 SV=2	tr|A0A2P6RID1|A0A2P6RID1_ROSCH	Putative chitinase OS=Rosa chinensis OX=74649 GN=RchiOBHm_Chr2g0086331 PE=3 SV=1	KOG2806	Chitinase	[G]	K01183	E3.2.1.14	http://www.genome.jp/dbget-bin/www_bget?ko:K01183	ko00520	Amino sugar and nucleotide sugar metabolism	GO:0005975;GO:0004553;GO:0008061	biological_process carbohydrate metabolic process | molecular_function hydrolase activity, hydrolyzing O-glycosyl compounds | molecular_function chitin binding	PF00704	Glycosyl hydrolases family 18	IPR001223;IPR001579;IPR011583;IPR017853;IPR029070	Glycoside hydrolase family 18, catalytic domain | Glycosyl hydrolases family 18 (GH18) active site | Chitinase II | Glycoside hydrolase superfamily | Chitinase insertion domain superfamily	--	--
FxaCL_121g0011550	chr1-2-1	5935423	5935571	149	exon	downstream	XP_004287854.1	PREDICTED: uncharacterized protein LOC101311508 [Fragaria vesca subsp. vesca]	sp|Q9FVX1|GRXC3_ARATH	Glutaredoxin-C3 OS=Arabidopsis thaliana OX=3702 GN=GRXC3 PE=2 SV=1	tr|A0A2P6RM46|A0A2P6RM46_ROSCH	Putative thioredoxin-disulfide reductase OS=Rosa chinensis OX=74649 GN=RchiOBHm_Chr2g0100301 PE=3 SV=1	KOG1752	Glutaredoxin and related proteins	[O]	--	--	--	--	--	--	--	PF00462	Glutaredoxin	IPR002109;IPR011767;IPR011899;IPR014025;IPR036249	Glutaredoxin | Glutaredoxin active site | Glutaredoxin, eukaryotic/virial | Glutaredoxin subgroup | Thioredoxin-like superfamily	--	--
FxaCL_121g0011560	chr1-2-1	5935423	5935571	149	upstream	upstream	PRQ37492.1	putative armadillo-like helical protein [Rosa chinensis]	sp|O48626|ZW10_ARATH	Centromere/kinetochore protein zw10 homolog OS=Arabidopsis thaliana OX=3702 GN=ZW10 PE=1 SV=1	tr|A0A2P6QTN1|A0A2P6QTN1_ROSCH	Putative armadillo-like helical protein OS=Rosa chinensis OX=74649 GN=RchiOBHm_Chr4g0403131 PE=3 SV=1	KOG2163	Centromere/kinetochore protein zw10 involved in mitotic chromosome segregation	[D]	K11578	ZW10, DSL1	http://www.genome.jp/dbget-bin/www_bget?ko:K11578	--	--	GO:0000278;GO:0000775;GO:0005634	biological_process mitotic cell cycle | cellular_component chromosome, centromeric region | cellular_component nucleus	PF06248	Centromere/kinetochore Zw10	IPR009361	RZZ complex, subunit Zw10	--	--
FxaCL_121g0013710	chr1-2-1	7259879	7259980	102	upstream	upstream	XP_004300557.1	PREDICTED: salicylic acid-binding protein 2-like isoform X1 [Fragaria vesca subsp. vesca]	sp|D7SSD8|MJE1_VITVI	Methyl jasmonate esterase 1 OS=Vitis vinifera OX=29760 GN=MJE1 PE=1 SV=1	tr|A0A2P6RN08|A0A2P6RN08_ROSCH	Putative 3-oxolaurate decarboxylase OS=Rosa chinensis OX=74649 GN=RchiOBHm_Chr2g0103841 PE=4 SV=1	LSE0480	A Polyneuridine aldehyde esterase/hydroxynitrile lyase and related proteins	[Q]	--	--	--	--	--	--	--	PF00561	alpha/beta hydrolase fold	IPR000073;IPR029058;IPR045889	Alpha/beta hydrolase fold-1 | Alpha/Beta hydrolase fold | Methylesterase/Alpha-hydroxynitrile lyase	--	--
FxaCL_121g0014190	chr1-2-1	7616225	7616374	150	upstream	upstream	XP_004288064.1	PREDICTED: LOB domain-containing protein 36 [Fragaria vesca subsp. vesca]	sp|Q9FKZ3|LBD36_ARATH	LOB domain-containing protein 36 OS=Arabidopsis thaliana OX=3702 GN=LBD36 PE=2 SV=1	tr|A0A2P6RN88|A0A2P6RN88_ROSCH	Putative transcription factor AS2-LOB family OS=Rosa chinensis OX=74649 GN=RchiOBHm_Chr2g0104791 PE=3 SV=1	LSE0040	A Lateral organ boundaries domain (LOB)	[R]	--	--	--	--	--	--	--	PF03195	Lateral organ boundaries (LOB) domain	IPR004883	Lateral organ boundaries, LOB	LOB	http://plntfdb.bio.uni-potsdam.de/v3.0/fam_mem.php?family_id=LOB
FxaCL_121g0015060	chr1-2-1	8193680	8193831	152	upstream	upstream	AZL19518.1	transcription factor AP215 [Fragaria x ananassa]	sp|P47927|AP2_ARATH	Floral homeotic protein APETALA 2 OS=Arabidopsis thaliana OX=3702 GN=AP2 PE=1 SV=1	tr|A0A3Q8TD96|A0A3Q8TD96_FRAAN	Transcription factor AP215 OS=Fragaria ananassa OX=3747 PE=2 SV=1	LSE0337	A Ovule development protein/AP2 domain transcription factor	[K]	K09284	AP2	http://www.genome.jp/dbget-bin/www_bget?ko:K09284	--	--	GO:0003700;GO:0006355;GO:0003677	molecular_function DNA-binding transcription factor activity | biological_process regulation of DNA-templated transcription | molecular_function DNA binding	PF00847	AP2 domain	IPR001471;IPR016177;IPR036955	AP2/ERF domain | DNA-binding domain superfamily | AP2/ERF domain superfamily	AP2-EREBP	http://plntfdb.bio.uni-potsdam.de/v3.0/fam_mem.php?family_id=AP2-EREBP
FxaCL_121g0015080	chr1-2-1	8215437	8215577	141	upstream	upstream	--	--	--	--	--	--	--	--	--	--	--	--	--	--	--	--	--	--	--	--	--	--
FxaCL_121g0015590	chr1-2-1	8538640	8538785	146	upstream	upstream	XP_004289184.1	PREDICTED: pentatricopeptide repeat-containing protein ELI1, chloroplastic [Fragaria vesca subsp. vesca]	sp|Q9SZT8|PP354_ARATH	Pentatricopeptide repeat-containing protein ELI1, chloroplastic OS=Arabidopsis thaliana OX=3702 GN=ELI1 PE=3 SV=1	tr|A0A2P6RNW8|A0A2P6RNW8_ROSCH	Putative tetratricopeptide-like helical domain, DYW domain-containing protein OS=Rosa chinensis OX=74649 GN=RchiOBHm_Chr2g0107031 PE=3 SV=1	KOG4197	FOG: PPR repeat	[R]	--	--	--	--	--	GO:0005515;GO:0003723;GO:0009451;GO:0008270	molecular_function protein binding | molecular_function RNA binding | biological_process RNA modification | molecular_function zinc ion binding	PF01535;PF14432;PF13041;PF20431	PPR repeat family | PPR repeat | DYW family of nucleic acid deaminases | E motif	IPR002885;IPR011990;IPR032867;IPR046848;IPR046960	Pentatricopeptide repeat | Tetratricopeptide-like helical domain superfamily | DYW domain | E motif | Pentatricopeptide repeat-containing protein At4g14850-like, plant	--	--
FxaCL_121g0016380	chr1-2-1	9168744	9168897	154	upstream	upstream	XP_004288254.1	PREDICTED: U4/U6 small nuclear ribonucleoprotein Prp31 isoform X1 [Fragaria vesca subsp. vesca]	sp|Q8RXN6|PRP31_ARATH	U4/U6 small nuclear ribonucleoprotein Prp31 homolog OS=Arabidopsis thaliana OX=3702 GN=PRP31 PE=1 SV=1	tr|A0A2P6RP40|A0A2P6RP40_ROSCH	Putative U4/U6 small nuclear ribonucleoprotein Prp31 OS=Rosa chinensis OX=74649 GN=RchiOBHm_Chr2g0108041 PE=3 SV=1	KOG2574	mRNA splicing factor PRP31	[A]	K12844	PRPF31	http://www.genome.jp/dbget-bin/www_bget?ko:K12844	ko03040	Spliceosome	GO:0000244;GO:0000398;GO:0046540	biological_process spliceosomal tri-snRNP complex assembly | biological_process mRNA splicing, via spliceosome | cellular_component U4/U6 x U5 tri-snRNP complex	PF09785;PF01798	snoRNA binding domain, fibrillarin | Prp31 C terminal domain	IPR002687;IPR012976;IPR019175;IPR027105;IPR036070;IPR042239	Nop domain | NOSIC | Prp31 C-terminal | U4/U6 small nuclear ribonucleoprotein Prp31 | Nop domain superfamily | Nop, C-terminal domain	--	--
FxaCL_121g0016920	chr1-2-1	9504111	9504261	151	upstream	intron	XP_004288276.1	PREDICTED: thioredoxin-like protein AAED1, chloroplastic isoform X2 [Fragaria vesca subsp. vesca]	--	--	tr|A0A2P6RP98|A0A2P6RP98_ROSCH	Putative thioredoxin-like, peroxiredoxin-like FAM213/AAED1 OS=Rosa chinensis OX=74649 GN=RchiOBHm_Chr2g0108761 PE=4 SV=1	KOG4498	Uncharacterized conserved protein	[S]	--	--	--	--	--	--	--	PF13911	AhpC/TSA antioxidant enzyme	IPR032801;IPR036249	Peroxiredoxin-like 2A/B/C | Thioredoxin-like superfamily	--	--
FxaCL_121g0017160	chr1-2-1	9732748	9732863	116	exon	intron	XP_004288287.1	PREDICTED: putative nuclear matrix constituent protein 1-like protein [Fragaria vesca subsp. vesca]	sp|Q9FLH0|CRWN4_ARATH	Protein CROWDED NUCLEI 4 OS=Arabidopsis thaliana OX=3702 GN=CRWN4 PE=1 SV=2	tr|A0A2P6RPF7|A0A2P6RPF7_ROSCH	Uncharacterized protein OS=Rosa chinensis OX=74649 GN=RchiOBHm_Chr2g0109151 PE=3 SV=1	LSE0052	A Putative nuclear matrix constituent protein 1 (NMCP1)	[Y]	--	--	--	--	--	GO:0005634;GO:0006997	cellular_component nucleus | biological_process nucleus organization	--	--	IPR040418	Protein crowded nuclei	--	--
FxaCL_121g0017170	chr1-2-1	9732748	9732863	116	upstream	upstream	XP_004288288.1	PREDICTED: lysosomal Pro-X carboxypeptidase isoform X1 [Fragaria vesca subsp. vesca]	--	--	tr|A0A2P6RPI0|A0A2P6RPI0_ROSCH	Putative lysosomal Pro-Xaa carboxypeptidase OS=Rosa chinensis OX=74649 GN=RchiOBHm_Chr2g0109161 PE=3 SV=1	KOG2183	Prolylcarboxypeptidase (angiotensinase C)	[OR]	K01285	PRCP	http://www.genome.jp/dbget-bin/www_bget?ko:K01285	--	--	GO:0006508;GO:0008236	biological_process proteolysis | molecular_function serine-type peptidase activity	PF05577	Serine carboxypeptidase S28	IPR008758;IPR029058;IPR042269	Peptidase S28 | Alpha/Beta hydrolase fold | Serine carboxypeptidase S28, SKS domain	--	--
FxaCL_131g0002100	chr1-3-1	1029558	1029725	168	upstream	upstream	XP_011457740.1	PREDICTED: translocase of chloroplast 90, chloroplastic [Fragaria vesca subsp. vesca]	sp|Q6S5G3|TOC90_ARATH	Translocase of chloroplast 90, chloroplastic OS=Arabidopsis thaliana OX=3702 GN=TOC90 PE=1 SV=1	tr|A0A2P6RIN7|A0A2P6RIN7_ROSCH	Putative small monomeric GTPase OS=Rosa chinensis OX=74649 GN=RchiOBHm_Chr2g0087381 PE=3 SV=1	LSE3624	A Unnamed protein	[X]	--	--	--	--	--	GO:0005525	molecular_function GTP binding	PF04548;PF11886	Translocase of chloroplast 159/132, membrane anchor domain | AIG1 family	IPR006703;IPR024283;IPR027417;IPR045058	AIG1-type guanine nucleotide-binding (G) domain | Translocase of chloroplast 159/132, membrane anchor domain | P-loop containing nucleoside triphosphate hydrolase | GTPase GIMA/IAN/Toc	--	--
FxaCL_131g0003340	chr1-3-1	1632350	1632476	127	upstream	upstream	--	--	--	--	--	--	--	--	--	--	--	--	--	--	--	--	--	--	--	--	--	--
FxaCL_131g0000310	chr1-3-1	175172	175275	104	upstream	upstream	XP_004288737.1	PREDICTED: uncharacterized protein LOC101296809 [Fragaria vesca subsp. vesca]	--	--	tr|A0A2P6RHV1|A0A2P6RHV1_ROSCH	Uncharacterized protein OS=Rosa chinensis OX=74649 GN=RchiOBHm_Chr2g0084511 PE=4 SV=1	--	--	--	--	--	--	--	--	--	--	--	--	--	--	--	--
FxaCL_131g0027840	chr1-3-1	17588461	17588568	108	exon	exon	XP_004304087.1	PREDICTED: uncharacterized protein LOC101301121 isoform X1 [Fragaria vesca subsp. vesca]	--	--	--	--	--	--	--	--	--	--	--	--	GO:0005515	molecular_function protein binding	--	--	IPR015915	Kelch-type beta propeller	--	--
FxaCL_131g0003800	chr1-3-1	1848416	1848531	116	upstream	upstream	XP_004287388.1	PREDICTED: transmembrane protein 19-like isoform X2 [Fragaria vesca subsp. vesca]	sp|Q0WP96|PGR_ARATH	Protein PGR OS=Arabidopsis thaliana OX=3702 GN=PGR PE=2 SV=1	tr|A0A2P6RJC1|A0A2P6RJC1_ROSCH	Uncharacterized protein OS=Rosa chinensis OX=74649 GN=RchiOBHm_Chr2g0089771 PE=3 SV=1	KOG4491	Predicted membrane protein	[S]	--	--	--	--	--	GO:0016020	cellular_component membrane	PF01940	Integral membrane protein DUF92	IPR002794	Protein of unknown function DUF92, TMEM19	--	--
FxaCL_131g0030600	chr1-3-1	21375713	21375815	103	upstream	upstream	--	--	--	--	--	--	--	--	--	--	--	--	--	--	--	--	--	--	--	--	--	--
FxaCL_131g0030900	chr1-3-1	21709071	21709235	165	upstream	intron	XP_011470969.1	PREDICTED: transcription elongation factor SPT6 [Fragaria vesca subsp. vesca]	sp|A8MS85|SPT61_ARATH	Transcription elongation factor SPT6 homolog OS=Arabidopsis thaliana OX=3702 GN=SPT6 PE=1 SV=1	tr|A0A2P6RH07|A0A2P6RH07_ROSCH	Transcription elongation factor spt6 OS=Rosa chinensis OX=74649 GN=RchiOBHm_Chr3g0494601 PE=3 SV=1	KOG1856	Transcription elongation factor SPT6	[A]	K11292	SUPT6H, SPT6	http://www.genome.jp/dbget-bin/www_bget?ko:K11292	--	--	GO:0006139;GO:0003676;GO:0032968	biological_process nucleobase-containing compound metabolic process | molecular_function nucleic acid binding | biological_process positive regulation of transcription elongation by RNA polymerase II	PF14635;PF14633;PF14632;PF14639;PF17674	Holliday-junction resolvase-like of SPT6 | Acidic N-terminal SPT6 | SH2 domain | HHH domain | Helix-hairpin-helix motif	IPR003029;IPR006641;IPR010994;IPR012337;IPR012340;IPR017072;IPR022967;IPR023319;IPR023323;IPR028083;IPR028231;IPR032706;IPR035018;IPR035019;IPR035420;IPR036860;IPR037027;IPR041692;IPR042066	S1 domain | YqgF/RNase H-like domain | RuvA domain 2-like | Ribonuclease H-like superfamily | Nucleic acid-binding, OB-fold | Transcription elongation factor Spt6 | RNA-binding domain, S1 | Tex-like protein, HTH domain superfamily | Tex-like domain superfamily | Spt6 acidic, N-terminal domain | Transcription elongation factor Spt6, YqgF domain | Transcription elongation factor Spt6, helix-hairpin…	--	--
FxaCL_131g0004700	chr1-3-1	2266491	2266630	140	upstream	upstream	XP_004288694.1	PREDICTED: ARF guanine-nucleotide exchange factor GNL2 [Fragaria vesca subsp. vesca]	sp|F4K2K3|GNL2_ARATH	ARF guanine-nucleotide exchange factor GNL2 OS=Arabidopsis thaliana OX=3702 GN=GNL2 PE=2 SV=1	tr|A0A6J5VRB4|A0A6J5VRB4_PRUAR	SEC7 domain-containing protein OS=Prunus armeniaca OX=36596 GN=CURHAP_LOCUS46647 PE=4 SV=1	KOG0928	Pattern-formation protein/guanine nucleotide exchange factor	[U]	K18443	GBF1	http://www.genome.jp/dbget-bin/www_bget?ko:K18443	ko04144	Endocytosis	GO:0005085;GO:0032012	molecular_function guanyl-nucleotide exchange factor activity | biological_process regulation of ARF protein signal transduction	PF12783;PF01369	Sec7 domain | Guanine nucleotide exchange factor in Golgi transport N-terminal	IPR000904;IPR023394;IPR027417;IPR032691;IPR035999	Sec7 domain | Sec7, C-terminal domain superfamily | P-loop containing nucleoside triphosphate hydrolase | Mon2/Sec7/BIG1-like, HUS domain | Sec7 domain superfamily	--	--
FxaCL_131g0031480	chr1-3-1	22765798	22765926	129	upstream	upstream	XP_004288382.1	PREDICTED: protein ETHYLENE INSENSITIVE 3 [Fragaria vesca subsp. vesca]	sp|O24606|EIN3_ARATH	Protein ETHYLENE INSENSITIVE 3 OS=Arabidopsis thaliana OX=3702 GN=EIN3 PE=1 SV=1	tr|A0A2P6QF15|A0A2P6QF15_ROSCH	Putative transcription factor EIL family OS=Rosa chinensis OX=74649 GN=RchiOBHm_Chr5g0049961 PE=3 SV=1	LSE1272	A Unnamed protein	[X]	K14514	EIN3	http://www.genome.jp/dbget-bin/www_bget?ko:K14514	ko04016;ko04075	MAPK signaling pathway - plant | Plant hormone signal transduction	GO:0003700;GO:0005634	molecular_function DNA-binding transcription factor activity | cellular_component nucleus	PF04873	Ethylene insensitive 3	IPR006957;IPR023278;IPR047091	Ethylene insensitive 3 | Ethylene insensitive 3-like protein, DNA-binding domain superfamily | Ethylene insensitive 3-like, DNA-binding domain	EIL	http://plntfdb.bio.uni-potsdam.de/v3.0/fam_mem.php?family_id=EIL
FxaCL_131g0032860	chr1-3-1	24623607	24623731	125	upstream	upstream	--	--	--	--	--	--	--	--	--	--	--	--	--	--	--	--	--	--	--	--	--	--
FxaCL_131g0033490	chr1-3-1	25388237	25388366	130	upstream	upstream	XP_004309786.1	PREDICTED: NAC domain-containing protein 77-like [Fragaria vesca subsp. vesca]	sp|Q9FK44|NAC87_ARATH	NAC domain-containing protein 87 OS=Arabidopsis thaliana OX=3702 GN=NAC087 PE=2 SV=1	tr|A0A2P6RHQ9|A0A2P6RHQ9_ROSCH	Putative transcription factor NAM family OS=Rosa chinensis OX=74649 GN=RchiOBHm_Chr3g0497471 PE=4 SV=1	LSE0117	A No apical meristem (NAM) developmental protein and related proteins	[S]	--	--	--	--	--	GO:0003677;GO:0006355	molecular_function DNA binding | biological_process regulation of DNA-templated transcription	PF02365	No apical meristem (NAM) protein	IPR003441;IPR036093	NAC domain | NAC domain superfamily	NAC	http://plntfdb.bio.uni-potsdam.de/v3.0/fam_mem.php?family_id=NAC
FxaCL_131g0000910	chr1-3-1	435952	436056	105	upstream	upstream	XP_004287136.1	PREDICTED: probable cyclic nucleotide-gated ion channel 5 [Fragaria vesca subsp. vesca]	sp|Q8RWS9|CNGC5_ARATH	Probable cyclic nucleotide-gated ion channel 5 OS=Arabidopsis thaliana OX=3702 GN=CNGC5 PE=2 SV=1	tr|A0A2P6RI63|A0A2P6RI63_ROSCH	Putative IQ motif, EF-hand binding, potassium channel, voltage-dependent, EAG/ELK/ERG OS=Rosa chinensis OX=74649 GN=RchiOBHm_Chr2g0085581 PE=3 SV=1	KOG0498	K+-channel ERG and related proteins, contain PAS/PAC sensor domain	[PT]	K05391	CNGC	http://www.genome.jp/dbget-bin/www_bget?ko:K05391	ko04626	Plant-pathogen interaction	GO:0005515;GO:0005249;GO:0006813;GO:0016020;GO:0005216;GO:0006811;GO:0055085	molecular_function protein binding | molecular_function voltage-gated potassium channel activity | biological_process potassium ion transport | cellular_component membrane | molecular_function monoatomic ion channel activity | biological_process monoatomic ion transport | biological_process transmembrane transport	PF00520;PF00027	Ion transport protein | Cyclic nucleotide-binding domain	IPR000048;IPR000595;IPR003938;IPR005821;IPR014710;IPR018490	IQ motif, EF-hand binding site | Cyclic nucleotide-binding domain | Potassium channel, voltage-dependent, EAG/ELK/ERG | Ion transport domain | RmlC-like jelly roll fold | Cyclic nucleotide-binding domain superfamily	--	--
FxaCL_131g0000090	chr1-3-1	73925	74057	133	exon	exon	XP_004288739.1	PREDICTED: ankyrin repeat protein SKIP35-like [Fragaria vesca subsp. vesca]	sp|Q9M1Y3|SKI35_ARATH	Ankyrin repeat protein SKIP35 OS=Arabidopsis thaliana OX=3702 GN=SKIP35 PE=1 SV=1	tr|A0A2P6RHU3|A0A2P6RHU3_ROSCH	Putative ankyrin repeat-containing domain-containing protein OS=Rosa chinensis OX=74649 GN=RchiOBHm_Chr2g0084351 PE=4 SV=1	LSE1954	A Unnamed protein	[X]	--	--	--	--	--	--	--	--	--	IPR036770;IPR044956	Ankyrin repeat-containing domain superfamily | Ankyrin repeat protein SKIP35	--	--
FxaCL_141g0019850	chr1-4-1	10416758	10416925	168	upstream	upstream	XP_004288310.1	PREDICTED: auxin-responsive protein IAA9 [Fragaria vesca subsp. vesca]	sp|Q38827|IAA9_ARATH	Auxin-responsive protein IAA9 OS=Arabidopsis thaliana OX=3702 GN=IAA9 PE=1 SV=1	tr|A0A2P6RPK9|A0A2P6RPK9_ROSCH	Auxin-responsive protein OS=Rosa chinensis OX=74649 GN=RchiOBHm_Chr2g0109881 PE=3 SV=1	LSE0302	A Auxin-inducible protein	[TR]	K14484	IAA	http://www.genome.jp/dbget-bin/www_bget?ko:K14484	ko04075	Plant hormone signal transduction	GO:0005515;GO:0005634;GO:0006355	molecular_function protein binding | cellular_component nucleus | biological_process regulation of DNA-templated transcription	PF02309	AUX/IAA family	IPR000270;IPR003311;IPR033389	PB1 domain | AUX/IAA protein | AUX/IAA domain	--	--
FxaCL_141g0002710	chr1-4-1	1413389	1413505	117	upstream	upstream	XP_004287282.1	PREDICTED: probable galactinol--sucrose galactosyltransferase 6 [Fragaria vesca subsp. vesca]	sp|Q8RX87|RFS6_ARATH	Probable galactinol--sucrose galactosyltransferase 6 OS=Arabidopsis thaliana OX=3702 GN=RFS6 PE=2 SV=2	tr|A0A2P6RIR7|A0A2P6RIR7_ROSCH	galactinol--sucrose galactosyltransferase OS=Rosa chinensis OX=74649 GN=RchiOBHm_Chr2g0087631 PE=3 SV=1	LSE1325	A Unnamed protein	[X]	K06617	E2.4.1.82	http://www.genome.jp/dbget-bin/www_bget?ko:K06617	ko00052	Galactose metabolism	--	--	PF05691	Raffinose synthase or seed imbibition protein Sip1	IPR008811;IPR013785;IPR017853	Glycosyl hydrolases 36 | Aldolase-type TIM barrel | Glycoside hydrolase superfamily	--	--
FxaCL_141g0025680	chr1-4-1	14157654	14157804	151	upstream	upstream	--	--	--	--	--	--	--	--	--	--	--	--	--	--	--	--	--	--	--	--	--	--
FxaCL_141g0025690	chr1-4-1	14157654	14157804	151	upstream	upstream	--	--	--	--	--	--	--	--	--	--	--	--	--	--	--	--	--	--	--	--	--	--
FxaCL_141g0027990	chr1-4-1	15853097	15853244	148	exon	downstream	XP_004289595.1	PREDICTED: transcription factor MYB29-like [Fragaria vesca subsp. vesca]	sp|A0A178VEK7|DUO1_ARATH	Transcription factor DUO1 OS=Arabidopsis thaliana OX=3702 GN=DUO1 PE=1 SV=1	tr|A0A2P6SF29|A0A2P6SF29_ROSCH	Putative transcription factor MYB-HB-like family OS=Rosa chinensis OX=74649 GN=RchiOBHm_Chr1g0346571 PE=4 SV=1	KOG0048	Transcription factor, Myb superfamily	[K]	K09422	MYBP	http://www.genome.jp/dbget-bin/www_bget?ko:K09422	--	--	--	--	PF13921	Myb-like DNA-binding domain	IPR001005;IPR009057;IPR017930	SANT/Myb domain | Homeobox-like domain superfamily | Myb domain	MYB-related	http://plntfdb.bio.uni-potsdam.de/v3.0/fam_mem.php?family_id=MYB-related
FxaCL_141g0028000	chr1-4-1	15853097	15853244	148	upstream	upstream	XP_011469743.1	PREDICTED: ultraviolet-B receptor UVR8 isoform X1 [Fragaria vesca subsp. vesca]	sp|Q9FN03|UVR8_ARATH	Ultraviolet-B receptor UVR8 OS=Arabidopsis thaliana OX=3702 GN=UVR8 PE=1 SV=1	tr|A0A2P6RT90|A0A2P6RT90_ROSCH	Putative regulator of chromosome condensation 1/beta-lactamase-inhibitor protein II OS=Rosa chinensis OX=74649 GN=RchiOBHm_Chr2g0123961 PE=4 SV=1	KOG1426	FOG: RCC1 domain	[S]	--	--	--	--	--	--	--	PF13540;PF00415	Regulator of chromosome condensation (RCC1) repeat	IPR000408;IPR009091	Regulator of chromosome condensation, RCC1 | Regulator of chromosome condensation 1/beta-lactamase-inhibitor protein II	--	--
FxaCL_141g0030010	chr1-4-1	17361340	17361475	136	upstream	upstream	XP_004288538.1	PREDICTED: pentatricopeptide repeat-containing protein At2g31400, chloroplastic [Fragaria vesca subsp. vesca]	sp|Q9SIC9|PP178_ARATH	Pentatricopeptide repeat-containing protein GUN1, chloroplastic OS=Arabidopsis thaliana OX=3702 GN=GUN1 PE=2 SV=1	tr|A0A2P6RFH5|A0A2P6RFH5_ROSCH	Putative Smr domain, tetratricopeptide-like helical domain-containing protein OS=Rosa chinensis OX=74649 GN=RchiOBHm_Chr3g0487361 PE=4 SV=1	KOG4197	FOG: PPR repeat	[R]	--	--	--	--	--	GO:0005515	molecular_function protein binding	PF13812;PF01535;PF13041	Pentatricopeptide repeat domain | PPR repeat family | PPR repeat	IPR002625;IPR002885;IPR011990;IPR036063	Smr domain | Pentatricopeptide repeat | Tetratricopeptide-like helical domain superfamily | Smr domain superfamily	--	--
FxaCL_141g0030200	chr1-4-1	17494052	17494187	136	upstream	upstream	XP_011469020.1	PREDICTED: uncharacterized protein LOC101297681 isoform X2 [Fragaria vesca subsp. vesca]	sp|Q93V51|PSE1_ARATH	Protein LEAD-SENSITIVE 1 OS=Arabidopsis thaliana OX=3702 GN=PSE1 PE=2 SV=1	tr|A0A2P6RFL8|A0A2P6RFL8_ROSCH	Uncharacterized protein OS=Rosa chinensis OX=74649 GN=RchiOBHm_Chr3g0487611 PE=4 SV=1	--	--	--	--	--	--	--	--	--	--	PF04970	Lecithin retinol acyltransferase	IPR007053	LRAT domain	--	--
FxaCL_141g0030310	chr1-4-1	17553272	17553417	146	upstream	upstream	XP_011469065.1	PREDICTED: NAC domain-containing protein 86 isoform X1 [Fragaria vesca subsp. vesca]	sp|Q8H045|NAC54_ORYSJ	NAC domain-containing protein 54 OS=Oryza sativa subsp. japonica OX=39947 GN=NAC54 PE=2 SV=1	tr|A0A2P6RFU4|A0A2P6RFU4_ROSCH	Putative transcription factor NAM family OS=Rosa chinensis OX=74649 GN=RchiOBHm_Chr3g0488761 PE=4 SV=1	LSE0117	A No apical meristem (NAM) developmental protein and related proteins	[S]	--	--	--	--	--	GO:0003677;GO:0006355	molecular_function DNA binding | biological_process regulation of DNA-templated transcription	PF02365	No apical meristem (NAM) protein	IPR003441;IPR036093	NAC domain | NAC domain superfamily	NAC	http://plntfdb.bio.uni-potsdam.de/v3.0/fam_mem.php?family_id=NAC
FxaCL_141g0030670	chr1-4-1	17797542	17797658	117	exon	exon	--	--	--	--	--	--	--	--	--	--	--	--	--	--	--	--	--	--	--	--	--	--
FxaCL_141g0032180	chr1-4-1	18960081	18960229	149	upstream	upstream	XP_004289583.1	PREDICTED: potassium channel SKOR isoform X2 [Fragaria vesca subsp. vesca]	sp|Q9M8S6|SKOR_ARATH	Potassium channel SKOR OS=Arabidopsis thaliana OX=3702 GN=SKOR PE=1 SV=1	tr|A0A2P6RGF2|A0A2P6RGF2_ROSCH	Potassium channel OS=Rosa chinensis OX=74649 GN=RchiOBHm_Chr3g0492241 PE=3 SV=1	KOG0498	K+-channel ERG and related proteins, contain PAS/PAC sensor domain	[PT]	K21867	AKT, KAT, GORK, SKOR	http://www.genome.jp/dbget-bin/www_bget?ko:K21867	--	--	GO:0005515;GO:0005249;GO:0006813;GO:0016020;GO:0005216;GO:0006811;GO:0055085	molecular_function protein binding | molecular_function voltage-gated potassium channel activity | biological_process potassium ion transport | cellular_component membrane | molecular_function monoatomic ion channel activity | biological_process monoatomic ion transport | biological_process transmembrane transport	PF12796;PF11834;PF00027;PF00520	Ankyrin repeats (3 copies) | Ion transport protein | KHA, dimerisation domain of potassium ion channel | Cyclic nucleotide-binding domain	IPR000595;IPR002110;IPR003938;IPR005821;IPR014710;IPR018490;IPR021789;IPR036770;IPR045319	Cyclic nucleotide-binding domain | Ankyrin repeat | Potassium channel, voltage-dependent, EAG/ELK/ERG | Ion transport domain | RmlC-like jelly roll fold | Cyclic nucleotide-binding domain superfamily | KHA domain | Ankyrin repeat-containing domain superfamily | Potassium channel KAT/AKT	--	--
FxaCL_141g0003700	chr1-4-1	1972738	1972885	148	upstream	upstream	--	--	--	--	--	--	--	--	--	--	--	--	--	--	--	--	--	--	--	--	--	--
FxaCL_141g0033800	chr1-4-1	20713040	20713176	137	upstream	upstream	--	--	--	--	--	--	--	--	--	--	--	--	--	--	--	--	--	--	--	--	--	--
FxaCL_141g0034110	chr1-4-1	20885175	20885281	107	upstream	upstream	XP_004292406.1	PREDICTED: plant intracellular Ras-group-related LRR protein 9-like [Fragaria vesca subsp. vesca]	sp|Q9FFJ3|PIRL1_ARATH	Plant intracellular Ras-group-related LRR protein 1 OS=Arabidopsis thaliana OX=3702 GN=PIRL1 PE=2 SV=1	tr|A0A2P6PKC8|A0A2P6PKC8_ROSCH	Putative leucine-rich repeat domain, L domain-containing protein OS=Rosa chinensis OX=74649 GN=RchiOBHm_Chr6g0249641 PE=4 SV=1	KOG0619	FOG: Leucine rich repeat	[R]	--	--	--	--	--	GO:0005515	molecular_function protein binding	PF13855	Leucine rich repeat	IPR001611;IPR003591;IPR032675	Leucine-rich repeat | Leucine-rich repeat, typical subtype | Leucine-rich repeat domain superfamily	--	--
FxaCL_141g0034390	chr1-4-1	21158799	21158908	110	upstream	upstream	XP_050374308.1	probable fructokinase-6, chloroplastic [Potentilla anserina]	sp|Q9C524|SCRK6_ARATH	Probable fructokinase-6, chloroplastic OS=Arabidopsis thaliana OX=3702 GN=At1g66430 PE=2 SV=1	tr|A0A2P6RGR7|A0A2P6RGR7_ROSCH	Putative fructokinase OS=Rosa chinensis OX=74649 GN=RchiOBHm_Chr3g0493391 PE=3 SV=1	KOG2855	Ribokinase	[G]	K00847	E2.7.1.4, scrK	http://www.genome.jp/dbget-bin/www_bget?ko:K00847	ko00520;ko00500;ko00051	Amino sugar and nucleotide sugar metabolism | Starch and sucrose metabolism | Fructose and mannose metabolism	GO:0016773;GO:0016301	molecular_function phosphotransferase activity, alcohol group as acceptor | molecular_function kinase activity	PF00294	pfkB family carbohydrate kinase	IPR002139;IPR002173;IPR011611;IPR029056	Ribokinase/fructokinase | Carbohydrate/purine kinase, PfkB, conserved site | Carbohydrate kinase PfkB | Ribokinase-like	--	--
FxaCL_141g0034900	chr1-4-1	21554743	21554894	152	upstream	upstream	XP_004288391.1	PREDICTED: psbP domain-containing protein 6, chloroplastic [Fragaria vesca subsp. vesca]	sp|Q9LXX5|PPD6_ARATH	PsbP domain-containing protein 6, chloroplastic OS=Arabidopsis thaliana OX=3702 GN=PPD6 PE=1 SV=1	tr|A0A2P6RGK0|A0A2P6RGK0_ROSCH	Putative photosystem II OS=Rosa chinensis OX=74649 GN=RchiOBHm_Chr3g0492661 PE=4 SV=1	LSE0660	A Unnamed protein	[X]	--	--	--	--	--	GO:0005509;GO:0009523;GO:0009654;GO:0015979;GO:0019898	molecular_function calcium ion binding | cellular_component photosystem II | cellular_component photosystem II oxygen evolving complex | biological_process photosynthesis | cellular_component extrinsic component of membrane	PF01789	PsbP	IPR002683;IPR016123	PsbP, C-terminal | Mog1/PsbP, alpha/beta/alpha sandwich	--	--
FxaCL_141g0035280	chr1-4-1	21961352	21961470	119	upstream	exon	XP_050385677.1	uncharacterized protein LOC126802153 isoform X5 [Potentilla anserina]	--	--	tr|A0A2P6QTU7|A0A2P6QTU7_ROSCH	Putative ribonuclease H OS=Rosa chinensis OX=74649 GN=RchiOBHm_Chr4g0404581 PE=4 SV=1	--	--	--	K20667	CYP716A	http://www.genome.jp/dbget-bin/www_bget?ko:K20667	--	--	GO:0003676;GO:0004523	molecular_function nucleic acid binding | molecular_function RNA-DNA hybrid ribonuclease activity	PF13456	Reverse transcriptase-like	IPR002156;IPR036397;IPR044730	Ribonuclease H domain | Ribonuclease H superfamily | Ribonuclease H-like domain, plant type	--	--
FxaCL_141g0004660	chr1-4-1	2461021	2461156	136	upstream	upstream	XP_004287399.1	PREDICTED: protein CONTINUOUS VASCULAR RING 1-like [Fragaria vesca subsp. vesca]	sp|F4IUE7|COV1_ARATH	Protein CONTINUOUS VASCULAR RING 1 OS=Arabidopsis thaliana OX=3702 GN=COV1 PE=1 SV=2	tr|A0A2P6RJF3|A0A2P6RJF3_ROSCH	Like-COV protein OS=Rosa chinensis OX=74649 GN=RchiOBHm_Chr2g0090091 PE=4 SV=1	LSE1428	A Unnamed protein	[X]	--	--	--	--	--	--	--	PF04367	Protein of unknown function (DUF502)	IPR007462	Protein CONTINUOUS VASCULAR RING 1-like	--	--
FxaCL_141g0004950	chr1-4-1	2611561	2611755	195	upstream	upstream	XP_004287410.1	PREDICTED: uncharacterized protein LOC101299224 [Fragaria vesca subsp. vesca]	sp|Q941B6|UBC37_ARATH	Probable ubiquitin-conjugating enzyme E2 37 OS=Arabidopsis thaliana OX=3702 GN=UBC37 PE=2 SV=2	tr|A0A2P6RJJ6|A0A2P6RJJ6_ROSCH	Putative aminoacyltransferase, E1 ubiquitin-activating enzyme OS=Rosa chinensis OX=74649 GN=RchiOBHm_Chr2g0090471 PE=4 SV=1	KOG0417	Ubiquitin-protein ligase	[O]	K13960	UBE2T, HSPC150	http://www.genome.jp/dbget-bin/www_bget?ko:K13960	--	--	--	--	PF00179	Ubiquitin-conjugating enzyme	IPR000608;IPR016135;IPR023313	Ubiquitin-conjugating enzyme E2 | Ubiquitin-conjugating enzyme/RWD-like | Ubiquitin-conjugating enzyme, active site	--	--
FxaCL_141g0004970	chr1-4-1	2621819	2621962	144	upstream	upstream	PRQ46575.1	hypothetical protein RchiOBHm_Chr2g0090511 [Rosa chinensis]	--	--	tr|A0A2P6RJI3|A0A2P6RJI3_ROSCH	Secreted protein OS=Rosa chinensis OX=74649 GN=RchiOBHm_Chr2g0090511 PE=4 SV=1	--	--	--	--	--	--	--	--	--	--	--	--	--	--	--	--
FxaCL_141g0005260	chr1-4-1	2790939	2791047	109	exon	exon	XP_004287084.1	PREDICTED: leucine-rich repeat extensin-like protein 4 [Fragaria vesca subsp. vesca]	sp|Q9SN46|LRX5_ARATH	Leucine-rich repeat extensin-like protein 5 OS=Arabidopsis thaliana OX=3702 GN=LRX5 PE=2 SV=2	tr|A0A6J0ZLK9|A0A6J0ZLK9_9ROSI	leucine-rich repeat extensin-like protein 4 OS=Herrania umbratica OX=108875 GN=LOC110410371 PE=4 SV=1	LSE0601	A Pollen extensin-like protein (Pex)	[M]	--	--	--	--	--	--	--	PF08263	Leucine rich repeat N-terminal domain	IPR013210;IPR032675	Leucine-rich repeat-containing N-terminal, plant-type | Leucine-rich repeat domain superfamily	--	--
FxaCL_141g0006480	chr1-4-1	3462124	3462245	122	upstream	upstream	XP_011469189.1	PREDICTED: uncharacterized protein LOC105352886 [Fragaria vesca subsp. vesca]	--	--	--	--	--	--	--	--	--	--	--	--	--	--	--	--	--	--	--	--
FxaCL_141g0006680	chr1-4-1	3551196	3551309	114	upstream	upstream	XP_004288903.1	PREDICTED: RING-H2 finger protein ATL68-like [Fragaria vesca subsp. vesca]	sp|Q9XF92|BRH1_ARATH	Brassinosteroid-responsive RING protein 1 OS=Arabidopsis thaliana OX=3702 GN=BRH1 PE=2 SV=1	tr|A0A2P6RJY5|A0A2P6RJY5_ROSCH	RING-type E3 ubiquitin transferase OS=Rosa chinensis OX=74649 GN=RchiOBHm_Chr2g0092331 PE=4 SV=1	KOG0800	FOG: Predicted E3 ubiquitin ligase	[O]	--	--	--	--	--	--	--	PF13639	Ring finger domain	IPR001841;IPR013083	Zinc finger, RING-type | Zinc finger, RING/FYVE/PHD-type	--	--
FxaCL_141g0008850	chr1-4-1	4542543	4542711	169	exon	exon	XP_004288980.1	PREDICTED: uncharacterized protein LOC101312489 [Fragaria vesca subsp. vesca]	--	--	tr|A0A2P6RKM5|A0A2P6RKM5_ROSCH	Putative leucine-rich repeat domain, L domain-containing protein OS=Rosa chinensis OX=74649 GN=RchiOBHm_Chr2g0094821 PE=4 SV=1	--	--	--	K15082	RAD7	http://www.genome.jp/dbget-bin/www_bget?ko:K15082	--	--	--	--	--	--	IPR006553;IPR032675	Leucine-rich repeat, cysteine-containing subtype | Leucine-rich repeat domain superfamily	--	--
FxaCL_141g0009290	chr1-4-1	4727696	4727846	151	upstream	upstream	XP_004288992.2	PREDICTED: COBRA-like protein 6 [Fragaria vesca subsp. vesca]	sp|O04500|COBL6_ARATH	COBRA-like protein 6 OS=Arabidopsis thaliana OX=3702 GN=COBL6 PE=2 SV=2	tr|A0A2P6PCW5|A0A2P6PCW5_ROSCH	COBRA-like protein OS=Rosa chinensis OX=74649 GN=RchiOBHm_Chr7g0220881 PE=3 SV=1	LSE0392	A Predicted phytochelatin synthetase	[H]	--	--	--	--	--	GO:0010215;GO:0016020	biological_process cellulose microfibril organization | cellular_component membrane	PF04833	COBRA-like protein	IPR006918	COBRA, plant	--	--
FxaCL_141g0009720	chr1-4-1	4954852	4955032	181	upstream	upstream	XP_007204488.2	pectinesterase [Prunus persica]	sp|Q43143|PMEU1_SOLLC	Pectinesterase/pectinesterase inhibitor U1 OS=Solanum lycopersicum OX=4081 GN=PMEU1 PE=2 SV=1	tr|A0A251NDS7|A0A251NDS7_PRUPE	Pectinesterase OS=Prunus persica OX=3760 GN=PRUPE_7G192400 PE=3 SV=1	LSE0024	A Pectinesterase	[M]	K01051	E3.1.1.11	http://www.genome.jp/dbget-bin/www_bget?ko:K01051	ko00040	Pentose and glucuronate interconversions	GO:0030599;GO:0042545	molecular_function pectinesterase activity | biological_process cell wall modification	PF01095	Pectinesterase	IPR000070;IPR011050;IPR012334	Pectinesterase, catalytic | Pectin lyase fold/virulence factor | Pectin lyase fold	--	--
FxaCL_141g0009860	chr1-4-1	5031666	5031821	156	upstream	upstream	XP_011461088.1	PREDICTED: suppressor of mec-8 and unc-52 protein homolog 2 [Fragaria vesca subsp. vesca]	sp|O48713|SMU2_ARATH	Suppressor of mec-8 and unc-52 protein homolog 2 OS=Arabidopsis thaliana OX=3702 GN=SMU2 PE=1 SV=1	tr|A0A2P6RKX6|A0A2P6RKX6_ROSCH	Uncharacterized protein OS=Rosa chinensis OX=74649 GN=RchiOBHm_Chr2g0095991 PE=3 SV=1	KOG2498	IK cytokine down-regulator of HLA class II	[T]	K13109	IK, RED, RER	http://www.genome.jp/dbget-bin/www_bget?ko:K13109	--	--	--	--	PF07807;PF07808	RED-like protein C-terminal region | RED-like protein N-terminal region	IPR012492;IPR012916;IPR039896	Protein RED, C-terminal | RED-like, N-terminal | Protein Red-like	--	--
FxaCL_141g0001200	chr1-4-1	556000	556139	140	upstream	upstream	XP_004287122.1	PREDICTED: factor of DNA methylation 3-like [Fragaria vesca subsp. vesca]	sp|Q9LHB1|FDM3_ARATH	Factor of DNA methylation 3 OS=Arabidopsis thaliana OX=3702 GN=FDM3 PE=4 SV=1	tr|A0A2P6RIA5|A0A2P6RIA5_ROSCH	Putative double-stranded RNA-binding domain-containing protein OS=Rosa chinensis OX=74649 GN=RchiOBHm_Chr2g0085841 PE=4 SV=1	LSE0478	A Predicted transcription factor	[RK]	--	--	--	--	--	GO:0080188	biological_process gene silencing by RNA-directed DNA methylation	PF03469;PF00035	XH domain | Double-stranded RNA binding motif	IPR005379;IPR014720;IPR045177	Factor of DNA methylation 1-5/IDN2 , domain XH | Double-stranded RNA-binding domain | Factor of DNA methylation 1-5/IDN2	--	--
FxaCL_141g0001200	chr1-4-1	556004	556143	140	upstream	upstream	XP_004287122.1	PREDICTED: factor of DNA methylation 3-like [Fragaria vesca subsp. vesca]	sp|Q9LHB1|FDM3_ARATH	Factor of DNA methylation 3 OS=Arabidopsis thaliana OX=3702 GN=FDM3 PE=4 SV=1	tr|A0A2P6RIA5|A0A2P6RIA5_ROSCH	Putative double-stranded RNA-binding domain-containing protein OS=Rosa chinensis OX=74649 GN=RchiOBHm_Chr2g0085841 PE=4 SV=1	LSE0478	A Predicted transcription factor	[RK]	--	--	--	--	--	GO:0080188	biological_process gene silencing by RNA-directed DNA methylation	PF03469;PF00035	XH domain | Double-stranded RNA binding motif	IPR005379;IPR014720;IPR045177	Factor of DNA methylation 1-5/IDN2 , domain XH | Double-stranded RNA-binding domain | Factor of DNA methylation 1-5/IDN2	--	--
FxaCL_141g0011110	chr1-4-1	5783481	5783589	109	upstream	upstream	XP_050374902.1	endochitinase-like [Potentilla anserina]	sp|P36907|CHIX_PEA	Endochitinase OS=Pisum sativum OX=3888 PE=2 SV=1	tr|A0A0K1YWN4|A0A0K1YWN4_9ROSA	ChiI OS=Pyrus x bretschneideri OX=225117 PE=2 SV=1	KOG4742	Predicted chitinase	[R]	K20547	CHIB	http://www.genome.jp/dbget-bin/www_bget?ko:K20547	ko00520;ko04016	Amino sugar and nucleotide sugar metabolism | MAPK signaling pathway - plant	GO:0008061;GO:0004568;GO:0006032;GO:0016998;GO:0005975	molecular_function chitin binding | molecular_function chitinase activity | biological_process chitin catabolic process | biological_process cell wall macromolecule catabolic process | biological_process carbohydrate metabolic process	PF00187;PF00182	Chitin recognition protein | Chitinase class I	IPR000726;IPR001002;IPR016283;IPR018371;IPR023346;IPR036861	Glycoside hydrolase, family 19, catalytic | Chitin-binding, type 1 | Glycoside hydrolase, family 19 | Chitin-binding, type 1, conserved site | Lysozyme-like domain superfamily | Endochitinase-like superfamily	--	--
FxaCL_141g0011250	chr1-4-1	5823647	5823814	168	upstream	upstream	XP_011460675.1	PREDICTED: uncharacterized protein LOC105350400 [Fragaria vesca subsp. vesca]	--	--	tr|A0A2P6Q431|A0A2P6Q431_ROSCH	Uncharacterized protein OS=Rosa chinensis OX=74649 GN=RchiOBHm_Chr5g0008381 PE=4 SV=1	--	--	--	--	--	--	--	--	--	--	PF11145	Protein of unknown function (DUF2921)	IPR021319	Protein of unknown function DUF2921	--	--
FxaCL_141g0014040	chr1-4-1	7123901	7124020	120	upstream	upstream	XP_004287890.1	PREDICTED: uncharacterized protein LOC101298542 [Fragaria vesca subsp. vesca]	--	--	tr|A0A2P6RMF1|A0A2P6RMF1_ROSCH	Embryonic protein DC-8-like OS=Rosa chinensis OX=74649 GN=RchiOBHm_Chr2g0101381 PE=4 SV=1	--	--	--	K20254	PLIN4	http://www.genome.jp/dbget-bin/www_bget?ko:K20254	--	--	--	--	--	--	--	--	--	--
FxaCL_141g0015590	chr1-4-1	7976627	7976753	127	upstream	upstream	XP_011465438.1	PREDICTED: B3 domain-containing transcription factor VRN1-like [Fragaria vesca subsp. vesca]	sp|Q851V5|Y3216_ORYSJ	Putative B3 domain-containing protein Os03g0621600 OS=Oryza sativa subsp. japonica OX=39947 GN=Os03g0621600 PE=3 SV=1	tr|A0A2P6RMY2|A0A2P6RMY2_ROSCH	Putative transcription factor B3-Domain family OS=Rosa chinensis OX=74649 GN=RchiOBHm_Chr2g0103521 PE=4 SV=1	LSE0285	A APETALA2 and related transcription factors	[TK]	--	--	--	--	--	GO:0003677	molecular_function DNA binding	PF02362	B3 DNA binding domain	IPR003340;IPR015300	B3 DNA binding domain | DNA-binding pseudobarrel domain superfamily	ABI3VP1	http://plntfdb.bio.uni-potsdam.de/v3.0/fam_mem.php?family_id=ABI3VP1
FxaCL_141g0016830	chr1-4-1	8714483	8714696	214	upstream	upstream	XP_011464054.1	PREDICTED: mitogen-activated protein kinase kinase kinase NPK1 [Fragaria vesca subsp. vesca]	sp|Q9SND6|M3K20_ARATH	Mitogen-activated protein kinase kinase kinase 20 OS=Arabidopsis thaliana OX=3702 GN=MAPKKK20 PE=1 SV=1	tr|A0A2P6RNN3|A0A2P6RNN3_ROSCH	Putative mitogen-activated protein kinase kinase kinase STE-STE11 family OS=Rosa chinensis OX=74649 GN=RchiOBHm_Chr2g0105831 PE=3 SV=1	KOG0198	MEKK and related serine/threonine protein kinases	[T]	--	--	--	--	--	GO:0004672;GO:0006468;GO:0005524	molecular_function protein kinase activity | biological_process protein phosphorylation | molecular_function ATP binding	PF00069	Protein kinase domain	IPR000719;IPR008271;IPR011009;IPR017441	Protein kinase domain | Serine/threonine-protein kinase, active site | Protein kinase-like domain superfamily | Protein kinase, ATP binding site	--	--
FxaCL_141g0001680	chr1-4-1	872287	872422	136	exon	exon	CAD1823333.1	unnamed protein product [Ananas comosus var. bracteatus]	--	--	tr|A0A6V7NXK5|A0A6V7NXK5_ANACO	RNA-directed DNA polymerase OS=Ananas comosus var. bracteatus OX=296719 GN=CB5_LOCUS6544 PE=4 SV=1	KOG0017	FOG: Transposon-encoded proteins with TYA, reverse transcriptase, integrase domains in various combinations	[R]	--	--	--	--	--	GO:0015074;GO:0003676;GO:0008270	biological_process DNA integration | molecular_function nucleic acid binding | molecular_function zinc ion binding	PF03732;PF00385;PF00665;PF17921	Chromo (CHRromatin Organisation MOdifier) domain | Integrase core domain | Integrase zinc binding domain | Retrotransposon gag protein	IPR000953;IPR001584;IPR001878;IPR005162;IPR012337;IPR016197;IPR021109;IPR023780;IPR036397;IPR036875;IPR041588;IPR043502	Chromo/chromo shadow domain | Integrase, catalytic core | Zinc finger, CCHC-type | Retrotransposon gag domain | Ribonuclease H-like superfamily | Chromo-like domain superfamily | Aspartic peptidase domain superfamily | Chromo domain | Ribonuclease H superfamily | Zinc finger, CCHC-type superfamily | Integrase zinc-binding domain | DNA/RNA polymerase superfamily	--	--
FxaCL_141g0017130	chr1-4-1	8892129	8892329	201	upstream	upstream	--	--	--	--	--	--	--	--	--	--	--	--	--	--	--	--	--	--	--	--	--	--
FxaCL_141g0018180	chr1-4-1	9472510	9472612	103	upstream	upstream	XP_004295565.1	PREDICTED: dnaJ homolog subfamily C member 17-like [Fragaria vesca subsp. vesca]	--	--	tr|A0A6A6KLI5|A0A6A6KLI5_HEVBR	J domain-containing protein OS=Hevea brasiliensis OX=3981 GN=GH714_022963 PE=4 SV=1	KOG0691	Molecular chaperone (DnaJ superfamily)	[O]	K09537	DNAJC17	http://www.genome.jp/dbget-bin/www_bget?ko:K09537	--	--	--	--	PF00226	DnaJ domain	IPR001623;IPR018253;IPR036869	DnaJ domain | DnaJ domain, conserved site | Chaperone J-domain superfamily	--	--
FxaCL_141g0018190	chr1-4-1	9472510	9472612	103	upstream	upstream	XP_004309768.1	PREDICTED: uncharacterized protein LOC101313175 [Fragaria vesca subsp. vesca]	--	--	--	--	--	--	--	--	--	--	--	--	--	--	PF05938	Plant self-incompatibility protein S1	IPR010264	Plant self-incompatibility S1	--	--
FxaCL_141g0018300	chr1-4-1	9525640	9525780	141	upstream	upstream	XP_004288236.1	PREDICTED: UPF0553 protein-like [Fragaria vesca subsp. vesca]	--	--	tr|A0A2P6RP32|A0A2P6RP32_ROSCH	Queuosine salvage protein OS=Rosa chinensis OX=74649 GN=RchiOBHm_Chr2g0107591 PE=3 SV=1	KOG2524	Cobyrinic acid a,c-diamide synthase	[H]	--	--	--	--	--	GO:0046983	molecular_function protein dimerization activity	PF10343;PF05699	hAT family C-terminal dimerisation region | Potential Queuosine, Q, salvage protein family	IPR008906;IPR012337;IPR019438	HAT, C-terminal dimerisation domain | Ribonuclease H-like superfamily | Queuosine salvage protein family	--	--
FxaCL_211g0016180	chr2-1-1	10303537	10303660	124	upstream	upstream	--	--	--	--	--	--	--	--	--	--	--	--	--	--	--	--	--	--	--	--	--	--
FxaCL_211g0001920	chr2-1-1	1068947	1069076	130	upstream	upstream	XP_004291870.1	PREDICTED: protein RADIALIS-like 5 [Fragaria vesca subsp. vesca]	sp|Q8GW75|RADL5_ARATH	Protein RADIALIS-like 5 OS=Arabidopsis thaliana OX=3702 GN=RL5 PE=3 SV=1	tr|A0A2P6PYQ2|A0A2P6PYQ2_ROSCH	Putative transcription factor MYB-HB-like family OS=Rosa chinensis OX=74649 GN=RchiOBHm_Chr6g0301221 PE=4 SV=1	KOG0724	Zuotin and related molecular chaperones (DnaJ superfamily), contains DNA-binding domains	[O]	--	--	--	--	--	GO:0003700	molecular_function DNA-binding transcription factor activity	PF00249	Myb-like DNA-binding domain	IPR001005;IPR009057;IPR017884;IPR044636	SANT/Myb domain | Homeobox-like domain superfamily | SANT domain | Transcription factor RADIALIS-like	MYB-related	http://plntfdb.bio.uni-potsdam.de/v3.0/fam_mem.php?family_id=MYB-related
FxaCL_211g0002120	chr2-1-1	1155251	1155418	168	upstream	upstream	XP_011459922.1	PREDICTED: uncharacterized protein LOC105350169 [Fragaria vesca subsp. vesca]	--	--	tr|A0A2P6PYQ8|A0A2P6PYQ8_ROSCH	DUF4408 domain-containing protein OS=Rosa chinensis OX=74649 GN=RchiOBHm_Chr6g0301481 PE=4 SV=1	--	--	--	--	--	--	--	--	--	--	--	--	--	--	--	--
FxaCL_211g0017700	chr2-1-1	11655270	11655414	145	upstream	upstream	XP_004290386.1	PREDICTED: DNA repair protein XRCC4 [Fragaria vesca subsp. vesca]	sp|Q682V0|XRCC4_ARATH	DNA repair protein XRCC4 OS=Arabidopsis thaliana OX=3702 GN=XRCC4 PE=1 SV=2	tr|A0A2P6S9N6|A0A2P6S9N6_ROSCH	Putative DNA repair protein XRCC4 OS=Rosa chinensis OX=74649 GN=RchiOBHm_Chr1g0323991 PE=3 SV=1	TWOG0257	Unnamed protein	[X]	K10886	XRCC4	http://www.genome.jp/dbget-bin/www_bget?ko:K10886	ko03450	Non-homologous end-joining	GO:0003677;GO:0005634;GO:0006302;GO:0006310	molecular_function DNA binding | cellular_component nucleus | biological_process double-strand break repair | biological_process DNA recombination	--	--	IPR010585;IPR038051	DNA repair protein XRCC4 | XRCC4-like, N-terminal domain superfamily	--	--
FxaCL_211g0002150	chr2-1-1	1176648	1176751	104	upstream	upstream	XP_011459539.1	PREDICTED: inositol-pentakisphosphate 2-kinase isoform X1 [Fragaria vesca subsp. vesca]	sp|Q93YN9|IPPK_ARATH	Inositol-pentakisphosphate 2-kinase OS=Arabidopsis thaliana OX=3702 GN=IPK1 PE=1 SV=1	tr|A0A2P6PYS8|A0A2P6PYS8_ROSCH	Inositol-pentakisphosphate 2-kinase OS=Rosa chinensis OX=74649 GN=RchiOBHm_Chr6g0301531 PE=4 SV=1	KOG4749	Inositol polyphosphate kinase	[T]	K10572	IPPK	http://www.genome.jp/dbget-bin/www_bget?ko:K10572	ko00562;ko04070	Inositol phosphate metabolism | Phosphatidylinositol signaling system	GO:0005524;GO:0035299	molecular_function ATP binding | molecular_function inositol pentakisphosphate 2-kinase activity	PF06090	Inositol-pentakisphosphate 2-kinase	IPR009286;IPR043001	Inositol-pentakisphosphate 2-kinase | Inositol-pentakisphosphate 2-kinase, N-terminal lobe	--	--
FxaCL_211g0018960	chr2-1-1	12780092	12780302	211	exon	exon	KAI3770488.1	hypothetical protein L6452_01622 [Arctium lappa]	--	--	--	--	--	--	--	--	--	--	--	--	--	--	--	--	--	--	--	--
FxaCL_211g0002340	chr2-1-1	1281132	1281293	162	upstream	upstream	XP_004291837.1	PREDICTED: uncharacterized protein LOC101312118 [Fragaria vesca subsp. vesca]	--	--	tr|A0A2P6PJ68|A0A2P6PJ68_ROSCH	Putative ribonuclease H OS=Rosa chinensis OX=74649 GN=RchiOBHm_Chr6g0245201 PE=4 SV=1	LSE0583	A Predicted RNAse H	[A]	--	--	--	--	--	GO:0003676;GO:0004523	molecular_function nucleic acid binding | molecular_function RNA-DNA hybrid ribonuclease activity	PF13456	Reverse transcriptase-like	IPR002156;IPR012337;IPR036397	Ribonuclease H domain | Ribonuclease H-like superfamily | Ribonuclease H superfamily	--	--
FxaCL_211g0002420	chr2-1-1	1319206	1319312	107	upstream	upstream	XP_004291830.1	PREDICTED: beta-galactosidase 5 [Fragaria vesca subsp. vesca]	sp|Q9MAJ7|BGAL5_ARATH	Beta-galactosidase 5 OS=Arabidopsis thaliana OX=3702 GN=BGAL5 PE=2 SV=1	tr|A0A2P6PYW6|A0A2P6PYW6_ROSCH	Beta-galactosidase OS=Rosa chinensis OX=74649 GN=RchiOBHm_Chr6g0301851 PE=3 SV=1	KOG0496	Beta-galactosidase	[G]	--	--	--	--	--	GO:0004553;GO:0005975	molecular_function hydrolase activity, hydrolyzing O-glycosyl compounds | biological_process carbohydrate metabolic process	PF01301;PF17834	Glycosyl hydrolases family 35 | Beta-sandwich domain in beta galactosidase	IPR001944;IPR008979;IPR017853;IPR019801;IPR031330;IPR041392	Glycoside hydrolase, family 35 | Galactose-binding-like domain superfamily | Glycoside hydrolase superfamily | Glycoside hydrolase, family 35, conserved site | Glycoside hydrolase 35, catalytic domain | Beta-galactosidase, beta-sandwich domain	--	--
FxaCL_211g0002850	chr2-1-1	1537642	1537789	148	upstream	upstream	XP_011459128.1	PREDICTED: uncharacterized protein LOC105349885 [Fragaria vesca subsp. vesca]	--	--	--	--	--	--	--	--	--	--	--	--	--	--	--	--	--	--	--	--
FxaCL_211g0022980	chr2-1-1	16687971	16688151	181	exon	intron	--	--	--	--	--	--	--	--	--	--	--	--	--	--	--	--	--	--	--	--	--	--
FxaCL_211g0024100	chr2-1-1	17773414	17773614	201	upstream	upstream	P17648.2	RecName: Full=Alcohol dehydrogenase [Fragaria x ananassa]	sp|P17648|ADH_FRAAN	Alcohol dehydrogenase OS=Fragaria ananassa OX=3747 GN=ADH PE=3 SV=2	tr|A0A2P6PSG7|A0A2P6PSG7_ROSCH	Alcohol dehydrogenase OS=Rosa chinensis OX=74649 GN=RchiOBHm_Chr6g0277321 PE=3 SV=1	KOG0022	Alcohol dehydrogenase, class III	[Q]	K18857	ADH1	http://www.genome.jp/dbget-bin/www_bget?ko:K18857	ko00592;ko00071;ko00350;ko00010	alpha-Linolenic acid metabolism | Fatty acid degradation | Tyrosine metabolism | Glycolysis / Gluconeogenesis	GO:0008270;GO:0016491	molecular_function zinc ion binding | molecular_function oxidoreductase activity	PF00107;PF08240	Alcohol dehydrogenase GroES-like domain | Zinc-binding dehydrogenase	IPR002328;IPR011032;IPR013149;IPR013154;IPR036291	Alcohol dehydrogenase, zinc-type, conserved site | GroES-like superfamily | Alcohol dehydrogenase-like, C-terminal | Alcohol dehydrogenase-like, N-terminal | NAD(P)-binding domain superfamily	--	--
FxaCL_211g0024350	chr2-1-1	18045480	18045645	166	upstream	upstream	XP_004290722.1	PREDICTED: DEAD-box ATP-dependent RNA helicase 47B [Fragaria vesca subsp. vesca]	sp|Q8W4E1|RH47_ARATH	DEAD-box ATP-dependent RNA helicase 47, mitochondrial OS=Arabidopsis thaliana OX=3702 GN=RH47 PE=1 SV=2	tr|A0A2P6PSP9|A0A2P6PSP9_ROSCH	Putative RNA helicase OS=Rosa chinensis OX=74649 GN=RchiOBHm_Chr6g0278021 PE=4 SV=1	KOG0327	Translation initiation factor 4F, helicase subunit (eIF-4A) and related helicases	[J]	--	--	--	--	--	GO:0003724;GO:0003676;GO:0005524	molecular_function RNA helicase activity | molecular_function nucleic acid binding | molecular_function ATP binding	PF00270;PF00271	DEAD/DEAH box helicase | Helicase conserved C-terminal domain	IPR001650;IPR011545;IPR014001;IPR014014;IPR027417	Helicase, C-terminal | DEAD/DEAH box helicase domain | Helicase superfamily 1/2, ATP-binding domain | RNA helicase, DEAD-box type, Q motif | P-loop containing nucleoside triphosphate hydrolase	--	--
FxaCL_211g0003710	chr2-1-1	1976559	1976711	153	upstream	upstream	XP_024167133.1	pentatricopeptide repeat-containing protein At1g20300, mitochondrial [Rosa chinensis]	sp|Q9LN22|PPR54_ARATH	Pentatricopeptide repeat-containing protein At1g20300, mitochondrial OS=Arabidopsis thaliana OX=3702 GN=At1g20300 PE=2 SV=1	tr|A0A2P6PZC1|A0A2P6PZC1_ROSCH	Putative tetratricopeptide-like helical domain-containing protein OS=Rosa chinensis OX=74649 GN=RchiOBHm_Chr6g0303651 PE=4 SV=1	KOG4197	FOG: PPR repeat	[R]	--	--	--	--	--	GO:0005515	molecular_function protein binding	PF13041;PF01535;PF13812	Pentatricopeptide repeat domain | PPR repeat family | PPR repeat	IPR002885;IPR011990	Pentatricopeptide repeat | Tetratricopeptide-like helical domain superfamily	--	--
FxaCL_211g0027160	chr2-1-1	20467806	20467962	157	upstream	upstream	XP_004290172.1	PREDICTED: uncharacterized histidine-rich protein DDB_G0274557-like [Fragaria vesca subsp. vesca]	--	--	tr|A0A8J4R799|A0A8J4R799_9ROSI	Uncharacterized protein OS=Castanea mollissima OX=60419 GN=CMV_016358 PE=4 SV=1	--	--	--	--	--	--	--	--	--	--	--	--	--	--	--	--
FxaCL_211g0003910	chr2-1-1	2054779	2054925	147	exon	intron	XP_004291317.1	PREDICTED: probable alpha-amylase 2 [Fragaria vesca subsp. vesca]	sp|Q8LFG1|AMY2_ARATH	Probable alpha-amylase 2 OS=Arabidopsis thaliana OX=3702 GN=AMY2 PE=2 SV=1	tr|A0A2P6PZD3|A0A2P6PZD3_ROSCH	Alpha-amylase OS=Rosa chinensis OX=74649 GN=RchiOBHm_Chr6g0303841 PE=3 SV=1	KOG0471	Alpha-amylase	[G]	K01176	AMY, amyA, malS	http://www.genome.jp/dbget-bin/www_bget?ko:K01176	ko00500	Starch and sucrose metabolism	GO:0005975	biological_process carbohydrate metabolic process	--	--	IPR006047;IPR017853	Glycosyl hydrolase, family 13, catalytic domain | Glycoside hydrolase superfamily	--	--
FxaCL_211g0027790	chr2-1-1	20948878	20949060	183	upstream	upstream	XP_011457626.1	PREDICTED: uncharacterized protein LOC105349503 [Fragaria vesca subsp. vesca]	--	--	--	--	--	--	--	--	--	--	--	--	--	--	--	--	--	--	--	--
FxaCL_211g0028180	chr2-1-1	21317439	21317586	148	exon	exon	PRQ17283.1	putative protein kinase RLK-Pelle-DLSV family [Rosa chinensis]	sp|Q9LMB9|CRK1_ARATH	Cysteine-rich receptor-like protein kinase 1 OS=Arabidopsis thaliana OX=3702 GN=CRK1 PE=2 SV=2	tr|A0A2P6P5R6|A0A2P6P5R6_ROSCH	Protein kinase domain-containing protein OS=Rosa chinensis OX=74649 GN=RchiOBHm_Chr7g0193291 PE=4 SV=1	LSE0029	A Receptor-like protein kinase, contains conserved domain of unknown function	[T]	K04733	IRAK4	http://www.genome.jp/dbget-bin/www_bget?ko:K04733	--	--	--	--	PF01657	Salt stress response/antifungal	IPR002902;IPR011009;IPR038408	Gnk2-homologous domain | Protein kinase-like domain superfamily | Gnk2-homologous domain superfamily	--	--
FxaCL_211g0028740	chr2-1-1	21787074	21787188	115	upstream	upstream	XP_004292253.1	PREDICTED: WD repeat-containing protein 26 [Fragaria vesca subsp. vesca]	sp|Q9FND4|WDS_ARATH	WD repeat-containing protein WDS homolog OS=Arabidopsis thaliana OX=3702 GN=WDS PE=1 SV=1	tr|A0A2P6PUP4|A0A2P6PUP4_ROSCH	Putative transcription factor WD40-like family OS=Rosa chinensis OX=74649 GN=RchiOBHm_Chr6g0285971 PE=4 SV=1	KOG0293	WD40 repeat-containing protein	[S]	K22382	WDR26	http://www.genome.jp/dbget-bin/www_bget?ko:K22382	--	--	GO:0005515	molecular_function protein binding	PF00400	WD domain, G-beta repeat	IPR001680;IPR006595;IPR015943;IPR036322	WD40 repeat | CTLH, C-terminal LisH motif | WD40/YVTN repeat-like-containing domain superfamily | WD40-repeat-containing domain superfamily	--	--
FxaCL_211g0000140	chr2-1-1	227054	227209	156	upstream	upstream	XP_050363387.1	LOW QUALITY PROTEIN: uncharacterized protein LOC126782219 [Potentilla anserina]	--	--	tr|A0A2P6QM59|A0A2P6QM59_ROSCH	Putative nucleotidyltransferase, Ribonuclease H OS=Rosa chinensis OX=74649 GN=RchiOBHm_Chr5g0078051 PE=4 SV=1	KOG0017	FOG: Transposon-encoded proteins with TYA, reverse transcriptase, integrase domains in various combinations	[R]	--	--	--	--	--	GO:0003676;GO:0015074	molecular_function nucleic acid binding | biological_process DNA integration	PF17921	Integrase zinc binding domain	IPR001584;IPR012337;IPR036397;IPR041588	Integrase, catalytic core | Ribonuclease H-like superfamily | Ribonuclease H superfamily | Integrase zinc-binding domain	--	--
FxaCL_211g0029560	chr2-1-1	23079700	23079885	186	upstream	upstream	XP_004292231.2	PREDICTED: nucleolin 2-like [Fragaria vesca subsp. vesca]	--	--	tr|A0A2P6PV06|A0A2P6PV06_ROSCH	Uncharacterized protein OS=Rosa chinensis OX=74649 GN=RchiOBHm_Chr6g0287181 PE=4 SV=1	LSE1590	A Unnamed protein	[X]	--	--	--	--	--	GO:0007142	biological_process male meiosis II	--	--	IPR039300	Protein JASON	--	--
FxaCL_211g0030330	chr2-1-1	23620014	23620189	176	upstream	upstream	AZL19479.1	transcription factor ERF77 [Fragaria x ananassa]	sp|Q9LTC5|ERF98_ARATH	Ethylene-responsive transcription factor ERF098 OS=Arabidopsis thaliana OX=3702 GN=ERF098 PE=1 SV=1	tr|A0A3Q8TEE3|A0A3Q8TEE3_FRAAN	Transcription factor ERF77 OS=Fragaria ananassa OX=3747 PE=2 SV=1	LSE0301	A AP2 domain transcription factor	[K]	--	--	--	--	--	GO:0003700;GO:0006355;GO:0009873;GO:0003677	molecular_function DNA-binding transcription factor activity | biological_process regulation of DNA-templated transcription | biological_process ethylene-activated signaling pathway | molecular_function DNA binding	PF00847	AP2 domain	IPR001471;IPR016177;IPR036955;IPR044808	AP2/ERF domain | DNA-binding domain superfamily | AP2/ERF domain superfamily | Ethylene-responsive transcription factor	AP2-EREBP	http://plntfdb.bio.uni-potsdam.de/v3.0/fam_mem.php?family_id=AP2-EREBP
FxaCL_211g0030340	chr2-1-1	23620014	23620189	176	upstream	upstream	--	--	--	--	--	--	--	--	--	--	--	--	--	--	--	--	--	--	--	--	--	--
FxaCL_211g0030940	chr2-1-1	24065369	24065502	134	upstream	upstream	XP_004292189.1	PREDICTED: uncharacterized protein LOC101291597 [Fragaria vesca subsp. vesca]	sp|Q0WUY1|NADKC_ARATH	Calmodulin calcium-dependent NAD kinase OS=Arabidopsis thaliana OX=3702 GN=NADKC PE=1 SV=1	tr|A0A2P6PVM0|A0A2P6PVM0_ROSCH	Putative Zeta toxin domain, P-loop containing nucleoside triphosphate hydrolase OS=Rosa chinensis OX=74649 GN=RchiOBHm_Chr6g0289231 PE=4 SV=1	LSE1660	A Unnamed protein	[X]	--	--	--	--	--	GO:0005524;GO:0016301	molecular_function ATP binding | molecular_function kinase activity	PF06414	Zeta toxin	IPR010488;IPR027417;IPR044802	Zeta toxin domain | P-loop containing nucleoside triphosphate hydrolase | Calmodulin calcium-dependent NAD kinase NADKc-like	--	--
FxaCL_211g0004480	chr2-1-1	2407131	2407309	179	exon	exon	XP_004292907.1	PREDICTED: U-box domain-containing protein 15 [Fragaria vesca subsp. vesca]	sp|Q681N2|PUB15_ARATH	U-box domain-containing protein 15 OS=Arabidopsis thaliana OX=3702 GN=PUB15 PE=2 SV=2	tr|A0A2P6PZI1|A0A2P6PZI1_ROSCH	RING-type E3 ubiquitin transferase OS=Rosa chinensis OX=74649 GN=RchiOBHm_Chr6g0304371 PE=4 SV=1	KOG0167	FOG: Armadillo/beta-catenin-like repeats	[S]	--	--	--	--	--	GO:0005515;GO:0004842;GO:0016567	molecular_function protein binding | molecular_function ubiquitin-protein transferase activity | biological_process protein ubiquitination	PF04564;PF00514	Armadillo/beta-catenin-like repeat | U-box domain	IPR000225;IPR003613;IPR011989;IPR013083;IPR016024;IPR045210	Armadillo | U-box domain | Armadillo-like helical | Zinc finger, RING/FYVE/PHD-type | Armadillo-type fold | PUB protein, U-box domain, plant	--	--
FxaCL_211g0031260	chr2-1-1	24325061	24325242	182	upstream	upstream	XP_011458607.1	PREDICTED: uncharacterized protein LOC101311719 [Fragaria vesca subsp. vesca]	--	--	tr|A0A2P6PVM1|A0A2P6PVM1_ROSCH	DUF506 family protein OS=Rosa chinensis OX=74649 GN=RchiOBHm_Chr6g0289671 PE=4 SV=1	LSE3615	A Uncharacterized protein	[S]	--	--	--	--	--	--	--	PF04720	PDDEXK-like family of unknown function	IPR006502	Protein of unknown function PDDEXK-like	--	--
FxaCL_211g0031580	chr2-1-1	24612522	24612625	104	upstream	upstream	XP_004290631.1	PREDICTED: uncharacterized protein LOC101306484 isoform X1 [Fragaria vesca subsp. vesca]	--	--	tr|A0A2P6PVR3|A0A2P6PVR3_ROSCH	Putative non-specific serine/threonine protein kinase OS=Rosa chinensis OX=74649 GN=RchiOBHm_Chr6g0290111 PE=4 SV=1	KOG0504	FOG: Ankyrin repeat	[R]	K15503	ANKRD44	http://www.genome.jp/dbget-bin/www_bget?ko:K15503	--	--	GO:0005515	molecular_function protein binding	PF12796;PF13962	Ankyrin repeats (3 copies) | Domain of unknown function	IPR002110;IPR026961;IPR036770	Ankyrin repeat | PGG domain | Ankyrin repeat-containing domain superfamily	--	--
FxaCL_211g0005140	chr2-1-1	2750989	2751116	128	exon	exon	XP_011459029.1	PREDICTED: putative peptidyl-tRNA hydrolase PTRHD1 [Fragaria vesca subsp. vesca]	--	--	tr|A0A2P6SK58|A0A2P6SK58_ROSCH	aminoacyl-tRNA hydrolase OS=Rosa chinensis OX=74649 GN=RchiOBHm_Chr1g0366021 PE=4 SV=1	KOG3305	Uncharacterized conserved protein	[S]	--	--	--	--	--	GO:0004045	molecular_function aminoacyl-tRNA hydrolase activity	PF01981	Peptidyl-tRNA hydrolase PTH2	IPR002833;IPR023476;IPR042237	Peptidyl-tRNA hydrolase, PTH2 | Peptidyl-tRNA hydrolase II domain superfamily | Putative peptidyl-tRNA hydrolase PTRHD1	--	--
FxaCL_211g0005150	chr2-1-1	2750989	2751116	128	upstream	upstream	XP_011459028.1	PREDICTED: uncharacterized protein LOC105349868 [Fragaria vesca subsp. vesca]	--	--	tr|A0A2P6PZR9|A0A2P6PZR9_ROSCH	Uncharacterized protein OS=Rosa chinensis OX=74649 GN=RchiOBHm_Chr6g0305041 PE=4 SV=1	--	--	--	--	--	--	--	--	--	--	--	--	--	--	--	--
FxaCL_211g0006190	chr2-1-1	3286828	3286981	154	upstream	upstream	XP_004291184.1	PREDICTED: probable glycosyltransferase At5g25310 [Fragaria vesca subsp. vesca]	sp|Q9FFN2|GLYT3_ARATH	Probable glycosyltransferase At5g03795 OS=Arabidopsis thaliana OX=3702 GN=At5g03795 PE=3 SV=2	tr|A0A2P6Q005|A0A2P6Q005_ROSCH	Putative xylogalacturonan beta-1,3-xylosyltransferase OS=Rosa chinensis OX=74649 GN=RchiOBHm_Chr6g0306161 PE=3 SV=1	KOG1021	Acetylglucosaminyltransferase EXT1/exostosin 1	[GMW]	--	--	--	--	--	GO:0006486;GO:0016757	biological_process protein glycosylation | molecular_function glycosyltransferase activity	PF03016	Exostosin family	IPR004263;IPR040911	Exostosin-like | Exostosin, GT47 domain	--	--
FxaCL_211g0006250	chr2-1-1	3336492	3336660	169	upstream	upstream	XP_030947852.1	F-box/LRR-repeat protein 4-like [Quercus lobata]	--	--	tr|A0A7N2N6R4|A0A7N2N6R4_QUELO	COI1 F-box domain-containing protein OS=Quercus lobata OX=97700 PE=4 SV=1	--	--	--	K10268	FBXL2_20	http://www.genome.jp/dbget-bin/www_bget?ko:K10268	--	--	--	--	--	--	IPR006553;IPR032675	Leucine-rich repeat, cysteine-containing subtype | Leucine-rich repeat domain superfamily	--	--
FxaCL_211g0006720	chr2-1-1	3574288	3574451	164	upstream	upstream	XP_011458965.1	PREDICTED: uncharacterized protein LOC101292862 isoform X2 [Fragaria vesca subsp. vesca]	sp|F4JV59|CABIN_ARATH	Calcineurin-binding protein 1 OS=Arabidopsis thaliana OX=3702 GN=CABIN1 PE=1 SV=1	tr|A0A2P6Q085|A0A2P6Q085_ROSCH	Putative 43kDa postsynaptic protein OS=Rosa chinensis OX=74649 GN=RchiOBHm_Chr6g0306811 PE=4 SV=1	TWOG0795	TPR-repeat-containing protein	[R]	K17613	CABIN1	http://www.genome.jp/dbget-bin/www_bget?ko:K17613	--	--	GO:0006325	biological_process chromatin organization	--	--	IPR033053	Histone transcription regulator 3/CABIN1	--	--
FxaCL_211g0007490	chr2-1-1	4020743	4020909	167	upstream	upstream	XP_004291102.1	PREDICTED: protein DCL, chloroplastic [Fragaria vesca subsp. vesca]	sp|Q42463|DCL_SOLLC	Protein DCL, chloroplastic OS=Solanum lycopersicum OX=4081 GN=DCL PE=2 SV=1	tr|A0A2P6Q0I5|A0A2P6Q0I5_ROSCH	Uncharacterized protein OS=Rosa chinensis OX=74649 GN=RchiOBHm_Chr6g0308021 PE=4 SV=1	LSE0606	A Unnamed protein	[X]	--	--	--	--	--	--	--	PF11523	Protein of unknown function (DUF3223)	IPR044673	Protein DCL-like	--	--
FxaCL_211g0010150	chr2-1-1	5720836	5720969	134	upstream	upstream	XP_011467232.1	PREDICTED: LOW QUALITY PROTEIN: cell division control protein 48 homolog C [Fragaria vesca subsp. vesca]	sp|Q9SS94|CD48C_ARATH	Cell division control protein 48 homolog C OS=Arabidopsis thaliana OX=3702 GN=CDC48C PE=2 SV=2	tr|A0A2P6Q1D0|A0A2P6Q1D0_ROSCH	Putative ATPase, AAA-type, core, P-loop containing nucleoside triphosphate hydrolase OS=Rosa chinensis OX=74649 GN=RchiOBHm_Chr6g0311431 PE=4 SV=1	KOG0733	Nuclear AAA ATPase (VCP subfamily)	[O]	K14571	RIX7, NVL	http://www.genome.jp/dbget-bin/www_bget?ko:K14571	ko03008	Ribosome biogenesis in eukaryotes	GO:0005524;GO:0016887	molecular_function ATP binding | molecular_function ATP hydrolysis activity	PF00004;PF17862	AAA+ lid domain | ATPase family associated with various cellular activities (AAA)	IPR003593;IPR003959;IPR003960;IPR027417;IPR041569	AAA+ ATPase domain | ATPase, AAA-type, core | ATPase, AAA-type, conserved site | P-loop containing nucleoside triphosphate hydrolase | AAA ATPase, AAA+ lid domain	--	--
FxaCL_211g0010780	chr2-1-1	6142490	6142671	182	upstream	upstream	XP_011467218.1	PREDICTED: fasciclin-like arabinogalactan protein 14 [Fragaria vesca subsp. vesca]	sp|Q9LTW9|FLA14_ARATH	Fasciclin-like arabinogalactan protein 14 OS=Arabidopsis thaliana OX=3702 GN=FLA14 PE=2 SV=1	tr|A0A2P6Q1R9|A0A2P6Q1R9_ROSCH	Putative fasciclin-like arabinogalactan protein OS=Rosa chinensis OX=74649 GN=RchiOBHm_Chr6g0312161 PE=3 SV=1	LSE0094	A Arabinogalactan proteins (AGPs)	[RW]	--	--	--	--	--	--	--	--	--	IPR033254	Fasciclin-like arabinogalactan protein	--	--
FxaCL_211g0012160	chr2-1-1	7098092	7098239	148	exon	intron	XP_011459183.1	PREDICTED: RNA-dependent RNA polymerase 6 isoform X2 [Fragaria vesca subsp. vesca]	sp|Q9SG02|RDR6_ARATH	RNA-dependent RNA polymerase 6 OS=Arabidopsis thaliana OX=3702 GN=RDR6 PE=1 SV=1	tr|A0A2P6QVR6|A0A2P6QVR6_ROSCH	RNA-dependent RNA polymerase OS=Rosa chinensis OX=74649 GN=RchiOBHm_Chr4g0412141 PE=3 SV=1	KOG0988	RNA-directed RNA polymerase QDE-1 required for posttranscriptional gene silencing and RNA interference	[A]	K11699	RDR, RDRP	http://www.genome.jp/dbget-bin/www_bget?ko:K11699	--	--	GO:0003968	molecular_function RNA-dependent RNA polymerase activity	PF05183	RNA dependent RNA polymerase	IPR007855	RNA-dependent RNA polymerase, eukaryotic-type	--	--
FxaCL_211g0012160	chr2-1-1	7098148	7098268	121	exon	intron	XP_011459183.1	PREDICTED: RNA-dependent RNA polymerase 6 isoform X2 [Fragaria vesca subsp. vesca]	sp|Q9SG02|RDR6_ARATH	RNA-dependent RNA polymerase 6 OS=Arabidopsis thaliana OX=3702 GN=RDR6 PE=1 SV=1	tr|A0A2P6QVR6|A0A2P6QVR6_ROSCH	RNA-dependent RNA polymerase OS=Rosa chinensis OX=74649 GN=RchiOBHm_Chr4g0412141 PE=3 SV=1	KOG0988	RNA-directed RNA polymerase QDE-1 required for posttranscriptional gene silencing and RNA interference	[A]	K11699	RDR, RDRP	http://www.genome.jp/dbget-bin/www_bget?ko:K11699	--	--	GO:0003968	molecular_function RNA-dependent RNA polymerase activity	PF05183	RNA dependent RNA polymerase	IPR007855	RNA-dependent RNA polymerase, eukaryotic-type	--	--
FxaCL_211g0012810	chr2-1-1	7561011	7561162	152	upstream	upstream	XP_011458841.1	PREDICTED: uncharacterized protein LOC101314155 [Fragaria vesca subsp. vesca]	--	--	tr|A0A2P6PXN5|A0A2P6PXN5_ROSCH	Uncharacterized protein OS=Rosa chinensis OX=74649 GN=RchiOBHm_Chr6g0297331 PE=4 SV=1	LSE1437	A Unnamed protein	[X]	--	--	--	--	--	--	--	--	--	IPR040283	Transmembrane protein DDB_G0292058-like	--	--
FxaCL_211g0015040	chr2-1-1	9269493	9269623	131	upstream	upstream	XP_004289710.1	PREDICTED: uncharacterized protein LOC101310175 [Fragaria vesca subsp. vesca]	sp|F4I3V6|SHW1_ARATH	Protein SHORT HYPOCOTYL IN WHITE LIGHT 1 OS=Arabidopsis thaliana OX=3702 GN=SHW1 PE=1 SV=1	tr|A0A2P6PK09|A0A2P6PK09_ROSCH	Uncharacterized protein OS=Rosa chinensis OX=74649 GN=RchiOBHm_Chr6g0248281 PE=4 SV=1	--	--	--	--	--	--	--	--	GO:0009787;GO:0010100	biological_process regulation of abscisic acid-activated signaling pathway | biological_process negative regulation of photomorphogenesis	--	--	IPR039324	Protein SHORT HYPOCOTYL IN WHITE LIGHT 1	--	--
FxaCL_221g0014360	chr2-2-1	10971619	10971786	168	upstream	upstream	XP_004292491.1	PREDICTED: MATE efflux family protein 5 [Fragaria vesca subsp. vesca]	sp|Q9LE20|DTX54_ARATH	Protein DETOXIFICATION 54 OS=Arabidopsis thaliana OX=3702 GN=DTX54 PE=2 SV=1	tr|A0A2P6PR70|A0A2P6PR70_ROSCH	Protein DETOXIFICATION OS=Rosa chinensis OX=74649 GN=RchiOBHm_Chr6g0272411 PE=3 SV=1	KOG1347	Uncharacterized membrane protein, predicted efflux pump	[R]	K03327	TC.MATE, SLC47A, norM, mdtK, dinF	http://www.genome.jp/dbget-bin/www_bget?ko:K03327	--	--	GO:0015297;GO:0016020;GO:0042910;GO:0055085;GO:1990961	molecular_function antiporter activity | cellular_component membrane | molecular_function xenobiotic transmembrane transporter activity | biological_process transmembrane transport | biological_process xenobiotic detoxification by transmembrane export across the plasma membrane	PF01554	MatE	IPR002528;IPR045069	Multi antimicrobial extrusion protein | Multidrug and toxic compound extrusion family, eukaryotic	--	--
FxaCL_221g0014360	chr2-2-1	10971635	10971802	168	upstream	upstream	XP_004292491.1	PREDICTED: MATE efflux family protein 5 [Fragaria vesca subsp. vesca]	sp|Q9LE20|DTX54_ARATH	Protein DETOXIFICATION 54 OS=Arabidopsis thaliana OX=3702 GN=DTX54 PE=2 SV=1	tr|A0A2P6PR70|A0A2P6PR70_ROSCH	Protein DETOXIFICATION OS=Rosa chinensis OX=74649 GN=RchiOBHm_Chr6g0272411 PE=3 SV=1	KOG1347	Uncharacterized membrane protein, predicted efflux pump	[R]	K03327	TC.MATE, SLC47A, norM, mdtK, dinF	http://www.genome.jp/dbget-bin/www_bget?ko:K03327	--	--	GO:0015297;GO:0016020;GO:0042910;GO:0055085;GO:1990961	molecular_function antiporter activity | cellular_component membrane | molecular_function xenobiotic transmembrane transporter activity | biological_process transmembrane transport | biological_process xenobiotic detoxification by transmembrane export across the plasma membrane	PF01554	MatE	IPR002528;IPR045069	Multi antimicrobial extrusion protein | Multidrug and toxic compound extrusion family, eukaryotic	--	--
FxaCL_221g0015550	chr2-2-1	11743624	11743757	134	upstream	upstream	XP_011459933.1	PREDICTED: CHD3-type chromatin-remodeling factor PICKLE [Fragaria vesca subsp. vesca]	sp|Q9S775|PKL_ARATH	CHD3-type chromatin-remodeling factor PICKLE OS=Arabidopsis thaliana OX=3702 GN=PKL PE=1 SV=1	tr|A0A2P6PYC2|A0A2P6PYC2_ROSCH	Putative DNA helicase chromatin regulator PHD family OS=Rosa chinensis OX=74649 GN=RchiOBHm_Chr6g0299661 PE=4 SV=1	KOG0383	Predicted helicase	[R]	K11643	CHD4, MI2B	http://www.genome.jp/dbget-bin/www_bget?ko:K11643	--	--	GO:0005524;GO:0140658;GO:0003677;GO:0006338	molecular_function ATP binding | molecular_function ATP-dependent chromatin remodeler activity | molecular_function DNA binding | biological_process chromatin remodeling	PF00385;PF00628;PF06461;PF00176;PF06465;PF00271	SNF2-related domain | PHD-finger | CHD subfamily II, SANT-like domain | Chromo (CHRromatin Organisation MOdifier) domain | CHD subfamily II, DUF1087 | Helicase conserved C-terminal domain	IPR000330;IPR000953;IPR001650;IPR001965;IPR009462;IPR009463;IPR013083;IPR014001;IPR016197;IPR019786;IPR019787;IPR023780;IPR027417;IPR038718	SNF2, N-terminal | Chromo/chromo shadow domain | Helicase, C-terminal | Zinc finger, PHD-type | CHD subfamily II, SANT-like domain | Domain of unknown function DUF1087 | Zinc finger, RING/FYVE/PHD-type | Helicase superfamily 1/2, ATP-binding domain | Chromo-like domain superfamily | Zinc finger, PHD-type, conserved site | Zinc finger, PHD-finger | Chromo domain | P-loop containing nucleoside trip…	--	--
FxaCL_221g0015790	chr2-2-1	11874872	11874996	125	upstream	upstream	XP_004290043.1	PREDICTED: probable serine/threonine-protein kinase At4g35230 [Fragaria vesca subsp. vesca]	sp|Q944A7|BSK1_ARATH	Serine/threonine-protein kinase BSK1 OS=Arabidopsis thaliana OX=3702 GN=BSK1 PE=1 SV=1	tr|A0A2P6PT66|A0A2P6PT66_ROSCH	Putative transferase, protein kinase RLK-Pelle-RLCK-XII-1 family OS=Rosa chinensis OX=74649 GN=RchiOBHm_Chr6g0280081 PE=3 SV=1	LSE0053	A Protein kinase, contains TPR domains	[T]	K14500	BSK	http://www.genome.jp/dbget-bin/www_bget?ko:K14500	ko04075	Plant hormone signal transduction	GO:0005515;GO:0004672;GO:0006468;GO:0009742;GO:0005524	molecular_function protein binding | molecular_function protein kinase activity | biological_process protein phosphorylation | biological_process brassinosteroid mediated signaling pathway | molecular_function ATP binding	PF07714	Protein tyrosine and serine/threonine kinase	IPR000719;IPR001245;IPR011009;IPR011990;IPR045845	Protein kinase domain | Serine-threonine/tyrosine-protein kinase, catalytic domain | Protein kinase-like domain superfamily | Tetratricopeptide-like helical domain superfamily | Serine/threonine-protein kinase BSK	--	--
FxaCL_221g0015800	chr2-2-1	11884399	11884563	165	upstream	upstream	XP_011458082.1	PREDICTED: uncharacterized protein LOC101306595 [Fragaria vesca subsp. vesca]	sp|Q9AQW1|REL2_ORYSJ	Protein ROLLING AND ERECT LEAF 2 OS=Oryza sativa subsp. japonica OX=39947 GN=REL2 PE=2 SV=1	tr|A0A2P6PT53|A0A2P6PT53_ROSCH	DUF632 domain-containing protein OS=Rosa chinensis OX=74649 GN=RchiOBHm_Chr6g0280091 PE=4 SV=1	LSE0370	A Predicted bZip-like transcription factor	[S]	--	--	--	--	--	--	--	PF04782;PF04783	Protein of unknown function (DUF630) | Protein of unknown function (DUF632)	IPR006867;IPR006868	Domain of unknown function DUF632 | Domain of unknown function DUF630	--	--
FxaCL_221g0015810	chr2-2-1	11884399	11884563	165	upstream	upstream	--	--	--	--	--	--	--	--	--	--	--	--	--	--	--	--	--	--	--	--	--	--
FxaCL_221g0015980	chr2-2-1	11998957	11999093	137	upstream	upstream	XP_004290055.1	PREDICTED: sorcin-like [Fragaria vesca subsp. vesca]	--	--	tr|A0A2P6PTF1|A0A2P6PTF1_ROSCH	Putative EF-hand domain pair protein OS=Rosa chinensis OX=74649 GN=RchiOBHm_Chr6g0280641 PE=4 SV=1	--	--	--	--	--	--	--	--	GO:0005509	molecular_function calcium ion binding	PF00036	EF hand	IPR002048;IPR011992;IPR018247	EF-hand domain | EF-hand domain pair | EF-Hand 1, calcium-binding site	--	--
FxaCL_221g0016480	chr2-2-1	12259502	12259653	152	exon	downstream	XP_004300388.1	PREDICTED: uncharacterized protein LOC101303230 [Fragaria vesca subsp. vesca]	--	--	--	--	--	--	--	--	--	--	--	--	--	--	--	--	--	--	--	--
FxaCL_221g0016580	chr2-2-1	12291864	12292008	145	upstream	upstream	XP_004290083.2	PREDICTED: pentatricopeptide repeat-containing protein At2g03880, mitochondrial [Fragaria vesca subsp. vesca]	sp|Q9SI53|PP147_ARATH	Pentatricopeptide repeat-containing protein At2g03880, mitochondrial OS=Arabidopsis thaliana OX=3702 GN=PCMP-H44 PE=2 SV=1	tr|A0A2P6PTG4|A0A2P6PTG4_ROSCH	Putative tetratricopeptide-like helical domain, DYW domain-containing protein OS=Rosa chinensis OX=74649 GN=RchiOBHm_Chr6g0281171 PE=3 SV=1	KOG4197	FOG: PPR repeat	[R]	--	--	--	--	--	GO:0008270;GO:0005515;GO:0003723;GO:0009451	molecular_function zinc ion binding | molecular_function protein binding | molecular_function RNA binding | biological_process RNA modification	PF20430;PF14432;PF13041;PF01535;PF20431	E motif | PPR repeat family | E+ motif | DYW family of nucleic acid deaminases | PPR repeat	IPR002885;IPR011990;IPR032867;IPR046848;IPR046849;IPR046960	Pentatricopeptide repeat | Tetratricopeptide-like helical domain superfamily | DYW domain | E motif | E+ motif | Pentatricopeptide repeat-containing protein At4g14850-like, plant	--	--
FxaCL_221g0016990	chr2-2-1	12515314	12515515	202	upstream	upstream	XP_004290104.1	PREDICTED: cytochrome b561 and DOMON domain-containing protein At3g07570 [Fragaria vesca subsp. vesca]	sp|Q0WRW8|B561K_ARATH	Cytochrome b561 and DOMON domain-containing protein At3g07570 OS=Arabidopsis thaliana OX=3702 GN=At3g07570 PE=2 SV=1	tr|A0A2P6PTM3|A0A2P6PTM3_ROSCH	Putative DOMON domain, cytochrome b561/ferric reductase transmembrane OS=Rosa chinensis OX=74649 GN=RchiOBHm_Chr6g0281811 PE=4 SV=1	KOG4293	Predicted membrane protein, contains DoH and Cytochrome b-561/ferric reductase transmembrane domains	[T]	--	--	--	--	--	--	--	PF03188	Eukaryotic cytochrome b561	IPR005018;IPR006593;IPR045266	DOMON domain | Cytochrome b561/ferric reductase transmembrane | Copper-dependent monooxygenases, DOMON domain	--	--
FxaCL_221g0017910	chr2-2-1	13095915	13096047	133	upstream	upstream	XP_004290152.1	PREDICTED: serine/threonine-protein kinase OXI1 [Fragaria vesca subsp. vesca]	sp|Q9LSF1|OXI1_ARATH	Serine/threonine-protein kinase OXI1 OS=Arabidopsis thaliana OX=3702 GN=OXI1 PE=1 SV=1	tr|A0A2P6PU05|A0A2P6PU05_ROSCH	Protein kinase domain-containing protein OS=Rosa chinensis OX=74649 GN=RchiOBHm_Chr6g0283431 PE=4 SV=1	KOG0610	Putative serine/threonine protein kinase	[R]	K20714	OXI1	http://www.genome.jp/dbget-bin/www_bget?ko:K20714	ko04016	MAPK signaling pathway - plant	GO:0004672;GO:0005524;GO:0006468	molecular_function protein kinase activity | molecular_function ATP binding | biological_process protein phosphorylation	PF00069	Protein kinase domain	IPR000719;IPR008271;IPR011009	Protein kinase domain | Serine/threonine-protein kinase, active site | Protein kinase-like domain superfamily	--	--
FxaCL_221g0018440	chr2-2-1	13401553	13401654	102	exon	intron	XP_040363999.1	uncharacterized protein LOC112168803 isoform X1 [Rosa chinensis]	--	--	tr|A0A2P6PU68|A0A2P6PU68_ROSCH	Uncharacterized protein OS=Rosa chinensis OX=74649 GN=RchiOBHm_Chr6g0284021 PE=4 SV=1	--	--	--	--	--	--	--	--	--	--	--	--	--	--	--	--
FxaCL_221g0018450	chr2-2-1	13401553	13401654	102	upstream	upstream	XP_004290179.2	PREDICTED: uncharacterized protein LOC101310657 [Fragaria vesca subsp. vesca]	--	--	tr|A0A2P6PU90|A0A2P6PU90_ROSCH	RING-type E3 ubiquitin transferase OS=Rosa chinensis OX=74649 GN=RchiOBHm_Chr6g0284061 PE=4 SV=1	--	--	--	--	--	--	--	--	--	--	--	--	--	--	--	--
FxaCL_221g0021010	chr2-2-1	14912827	14912959	133	exon	exon	XP_004292228.2	PREDICTED: exocyst complex component EXO84B-like [Fragaria vesca subsp. vesca]	sp|Q9SY60|EX84C_ARATH	Exocyst complex component EXO84C OS=Arabidopsis thaliana OX=3702 GN=EXO84C PE=2 SV=1	tr|A0A2P6PV09|A0A2P6PV09_ROSCH	Putative cullin repeat-like-containing domain, exocyst complex component Exo84 OS=Rosa chinensis OX=74649 GN=RchiOBHm_Chr6g0287281 PE=3 SV=1	KOG2215	Exocyst complex subunit	[U]	K19986	EXOC8, SEC84	http://www.genome.jp/dbget-bin/www_bget?ko:K19986	--	--	GO:0000145;GO:0006887	cellular_component exocyst | biological_process exocytosis	PF16528;PF08700	Vps51/Vps67 | Exocyst component 84 C-terminal	IPR016159;IPR032403;IPR033961;IPR042560	Cullin repeat-like-containing domain superfamily | Exocyst component Exo84, C-terminal | Exocyst complex component Exo84 | Exocyst component Exo84, C-terminal, subdomain 2	--	--
FxaCL_221g0002390	chr2-2-1	1516380	1516512	133	exon	intron	XP_011459659.1	PREDICTED: uncharacterized protein LOC105350021 [Fragaria vesca subsp. vesca]	--	--	tr|A0A5E4EAR2|A0A5E4EAR2_PRUDU	PREDICTED: DUF1517 domain-containing OS=Prunus dulcis OX=3755 GN=ALMOND_2B019182 PE=4 SV=1	--	--	--	--	--	--	--	--	--	--	PF07466	Protein of unknown function (DUF1517)	IPR010903	Protein of unknown function DUF1517	--	--
FxaCL_221g0022850	chr2-2-1	16029435	16029592	158	upstream	upstream	--	--	--	--	--	--	--	--	--	--	--	--	--	--	--	--	--	--	--	--	--	--
FxaCL_221g0023590	chr2-2-1	16455421	16455621	201	exon	exon	XP_004292572.1	PREDICTED: uncharacterized protein LOC101305340 isoform X1 [Fragaria vesca subsp. vesca]	sp|F4IXE7|IDM1_ARATH	Increased DNA methylation 1 OS=Arabidopsis thaliana OX=3702 GN=IDM1 PE=1 SV=1	tr|A0A2P6PVX5|A0A2P6PVX5_ROSCH	Putative histone acetyltransferase chromatin regulator PHD family OS=Rosa chinensis OX=74649 GN=RchiOBHm_Chr6g0290741 PE=4 SV=1	LSE0132	A PHD Zn-finger protein	[R]	--	--	--	--	--	GO:0003714;GO:0045892	molecular_function transcription corepressor activity | biological_process negative regulation of DNA-templated transcription	PF16135	Tify domain binding domain	IPR001965;IPR011011;IPR013083;IPR019787;IPR032308;IPR042163	Zinc finger, PHD-type | Zinc finger, FYVE/PHD-type | Zinc finger, RING/FYVE/PHD-type | Zinc finger, PHD-finger | Tify domain binding domain | PHD finger protein 12	--	--
FxaCL_221g0024210	chr2-2-1	16817648	16817815	168	upstream	upstream	XP_011458620.1	PREDICTED: uncharacterized protein LOC101294905 [Fragaria vesca subsp. vesca]	--	--	tr|A0A2P6PW57|A0A2P6PW57_ROSCH	Putative R3H domain-containing protein OS=Rosa chinensis OX=74649 GN=RchiOBHm_Chr6g0291381 PE=4 SV=1	--	--	--	--	--	--	--	--	--	--	PF13902	R3H-associated N-terminal domain	IPR025952;IPR039629	R3H-associated N-terminal domain | R3H domain-containing protein 4	--	--
FxaCL_221g0024280	chr2-2-1	16849827	16849961	135	upstream	upstream	XP_004290674.1	PREDICTED: uncharacterized protein LOC101296055 [Fragaria vesca subsp. vesca]	--	--	tr|A0A2P6PW37|A0A2P6PW37_ROSCH	CUE domain-containing protein OS=Rosa chinensis OX=74649 GN=RchiOBHm_Chr6g0291481 PE=4 SV=1	LSE1473	A Unnamed protein	[X]	--	--	--	--	--	GO:0043130	molecular_function ubiquitin binding	--	--	IPR003892	Ubiquitin system component CUE	--	--
FxaCL_221g0002680	chr2-2-1	1713287	1713468	182	upstream	upstream	XP_004292060.1	PREDICTED: serine/threonine-protein kinase TOR [Fragaria vesca subsp. vesca]	sp|Q9FR53|TOR_ARATH	Serine/threonine-protein kinase TOR OS=Arabidopsis thaliana OX=3702 GN=TOR PE=1 SV=1	tr|A0A2P6PJX3|A0A2P6PJX3_ROSCH	Serine/threonine-protein kinase TOR OS=Rosa chinensis OX=74649 GN=RchiOBHm_Chr6g0247951 PE=3 SV=1	KOG0891	DNA-dependent protein kinase	[L]	K07203	MTOR, FRAP, TOR	http://www.genome.jp/dbget-bin/www_bget?ko:K07203	ko04136	Autophagy - other	GO:0016301;GO:0005515;GO:0004674;GO:0044877	molecular_function kinase activity | molecular_function protein binding | molecular_function protein serine/threonine kinase activity | molecular_function protein-containing complex binding	PF11865;PF02260;PF08771;PF00454;PF02259	Domain of unknown function (DUF3385) | FAT domain | FATC domain | FKBP12-rapamycin binding domain | Phosphatidylinositol 3- and 4-kinase	IPR000403;IPR003151;IPR003152;IPR009076;IPR011009;IPR011989;IPR011990;IPR014009;IPR016024;IPR018936;IPR024585;IPR026683;IPR036738;IPR036940	Phosphatidylinositol 3-/4-kinase, catalytic domain | PIK-related kinase, FAT | FATC domain | FKBP12-rapamycin binding domain | Protein kinase-like domain superfamily | Armadillo-like helical | Tetratricopeptide-like helical domain superfamily | PIK-related kinase | Armadillo-type fold | Phosphatidylinositol 3/4-kinase, conserved site | Domain of unknown function DUF3385, target of rapamycin prote…	--	--
FxaCL_221g0025120	chr2-2-1	17331907	17332022	116	upstream	upstream	XP_050131450.1	uncharacterized protein LOC126607775 [Malus sylvestris]	sp|P92523|M860_ARATH	Uncharacterized mitochondrial protein AtMg00860 OS=Arabidopsis thaliana OX=3702 GN=AtMg00860 PE=4 SV=1	tr|A0A8B8ZW53|A0A8B8ZW53_PHODC	uncharacterized protein LOC120108856 OS=Phoenix dactylifera OX=42345 GN=LOC120108856 PE=4 SV=1	KOG0017	FOG: Transposon-encoded proteins with TYA, reverse transcriptase, integrase domains in various combinations	[R]	--	--	--	--	--	GO:0015074;GO:0003676	biological_process DNA integration | molecular_function nucleic acid binding	PF00078;PF00665;PF03732;PF17919;PF17921	RNase H-like domain found in reverse transcriptase | Integrase core domain | Reverse transcriptase (RNA-dependent DNA polymerase) | Integrase zinc binding domain | Retrotransposon gag protein	IPR000477;IPR001584;IPR005162;IPR012337;IPR021109;IPR036397;IPR041577;IPR041588;IPR043128;IPR043502	Reverse transcriptase domain | Integrase, catalytic core | Retrotransposon gag domain | Ribonuclease H-like superfamily | Aspartic peptidase domain superfamily | Ribonuclease H superfamily | Reverse transcriptase/retrotransposon-derived protein, RNase H-like domain | Integrase zinc-binding domain | Reverse transcriptase/Diguanylate cyclase domain | DNA/RNA polymerase superfamily	--	--
FxaCL_221g0025250	chr2-2-1	17392209	17392342	134	upstream	upstream	XP_004292617.1	PREDICTED: GDSL esterase/lipase At4g10955-like [Fragaria vesca subsp. vesca]	--	--	tr|A0A2P6PWD7|A0A2P6PWD7_ROSCH	Putative alpha/Beta hydrolase OS=Rosa chinensis OX=74649 GN=RchiOBHm_Chr6g0292461 PE=4 SV=1	LSE0584	A Predicted lipase	[I]	--	--	--	--	--	--	--	--	--	IPR029058	Alpha/Beta hydrolase fold	--	--
FxaCL_221g0025670	chr2-2-1	17662689	17662839	151	upstream	upstream	XP_004309705.1	PREDICTED: uncharacterized protein LOC101313174 [Fragaria vesca subsp. vesca]	--	--	tr|A0A2P6PWK8|A0A2P6PWK8_ROSCH	Putative transcription regulator mTERF family OS=Rosa chinensis OX=74649 GN=RchiOBHm_Chr6g0293051 PE=3 SV=1	KOG1267	Mitochondrial transcription termination factor, mTERF	[KR]	K15032	MTERFD	http://www.genome.jp/dbget-bin/www_bget?ko:K15032	--	--	GO:0003690;GO:0006355	molecular_function double-stranded DNA binding | biological_process regulation of DNA-templated transcription	PF02536	mTERF	IPR003690;IPR038538	Transcription termination factor, mitochondrial/chloroplastic | MTERF superfamily, mitochondrial/chloroplastic	mTERF	http://plntfdb.bio.uni-potsdam.de/v3.0/fam_mem.php?family_id=mTERF
FxaCL_221g0025680	chr2-2-1	17662689	17662839	151	upstream	upstream	XP_004309705.1	PREDICTED: uncharacterized protein LOC101313174 [Fragaria vesca subsp. vesca]	--	--	tr|A0A2P6PWI8|A0A2P6PWI8_ROSCH	Putative transcription regulator mTERF family OS=Rosa chinensis OX=74649 GN=RchiOBHm_Chr6g0293111 PE=3 SV=1	--	--	--	K15032	MTERFD	http://www.genome.jp/dbget-bin/www_bget?ko:K15032	--	--	GO:0003690;GO:0006355	molecular_function double-stranded DNA binding | biological_process regulation of DNA-templated transcription	PF02536	mTERF	IPR003690;IPR038538	Transcription termination factor, mitochondrial/chloroplastic | MTERF superfamily, mitochondrial/chloroplastic	mTERF	http://plntfdb.bio.uni-potsdam.de/v3.0/fam_mem.php?family_id=mTERF
FxaCL_221g0026360	chr2-2-1	17971997	17972106	110	upstream	upstream	XP_004290788.1	PREDICTED: universal stress protein A-like protein [Fragaria vesca subsp. vesca]	--	--	tr|A0A2P6PWQ0|A0A2P6PWQ0_ROSCH	Putative universal stress protein A OS=Rosa chinensis OX=74649 GN=RchiOBHm_Chr6g0293841 PE=4 SV=1	TWOG0092	Predicted glycosyltransferase	[R]	--	--	--	--	--	--	--	PF00582	Universal stress protein family	IPR006015;IPR006016;IPR014729	Universal stress protein A family | UspA | Rossmann-like alpha/beta/alpha sandwich fold	--	--
FxaCL_221g0026570	chr2-2-1	18060776	18060907	132	upstream	upstream	XP_004290801.1	PREDICTED: blue-light photoreceptor PHR2 [Fragaria vesca subsp. vesca]	sp|Q8LB72|PHR2_ARATH	Blue-light photoreceptor PHR2 OS=Arabidopsis thaliana OX=3702 GN=PHR2 PE=2 SV=2	tr|A0A2P6PWU7|A0A2P6PWU7_ROSCH	Putative (6-4)DNA photolyase OS=Rosa chinensis OX=74649 GN=RchiOBHm_Chr6g0294101 PE=3 SV=1	KOG0133	Deoxyribodipyrimidine photolyase/cryptochrome	[LT]	--	--	--	--	--	--	--	PF00875	DNA photolyase	IPR002081;IPR006050;IPR014729;IPR036134;IPR036155	Cryptochrome/DNA photolyase class 1 | DNA photolyase, N-terminal | Rossmann-like alpha/beta/alpha sandwich fold | Cryptochrome/DNA photolyase, FAD-binding domain-like superfamily | Cryptochrome/photolyase, N-terminal domain superfamily	--	--
FxaCL_221g0026750	chr2-2-1	18162444	18162590	147	upstream	upstream	XP_004290811.1	PREDICTED: pectinesterase-like [Fragaria vesca subsp. vesca]	sp|O81301|PME40_ARATH	Probable pectinesterase/pectinesterase inhibitor 40 OS=Arabidopsis thaliana OX=3702 GN=PME40 PE=2 SV=1	tr|A0A2P6PWZ3|A0A2P6PWZ3_ROSCH	Pectinesterase OS=Rosa chinensis OX=74649 GN=RchiOBHm_Chr6g0294341 PE=3 SV=1	LSE0024	A Pectinesterase	[M]	K01051	E3.1.1.11	http://www.genome.jp/dbget-bin/www_bget?ko:K01051	ko00040	Pentose and glucuronate interconversions	GO:0004857;GO:0030599;GO:0042545	molecular_function enzyme inhibitor activity | molecular_function pectinesterase activity | biological_process cell wall modification	PF01095;PF04043	Plant invertase/pectin methylesterase inhibitor | Pectinesterase	IPR000070;IPR006501;IPR011050;IPR012334;IPR033131;IPR035513	Pectinesterase, catalytic | Pectinesterase inhibitor domain | Pectin lyase fold/virulence factor | Pectin lyase fold | Pectinesterase, Asp active site | Invertase/pectin methylesterase inhibitor domain superfamily	--	--
FxaCL_221g0027120	chr2-2-1	18356899	18357037	139	upstream	upstream	XP_004292674.2	PREDICTED: oxysterol-binding protein-related protein 1C-like [Fragaria vesca subsp. vesca]	sp|Q8L751|ORP1C_ARATH	Oxysterol-binding protein-related protein 1C OS=Arabidopsis thaliana OX=3702 GN=ORP1C PE=2 SV=1	tr|A0A2P6PX21|A0A2P6PX21_ROSCH	Putative oxysterol-binding protein OS=Rosa chinensis OX=74649 GN=RchiOBHm_Chr6g0294861 PE=4 SV=1	KOG1737	Oxysterol-binding protein	[I]	K20456	OSBP	http://www.genome.jp/dbget-bin/www_bget?ko:K20456	--	--	GO:0008289	molecular_function lipid binding	PF01237;PF15413	Oxysterol-binding protein | Pleckstrin homology domain	IPR000648;IPR001849;IPR011993;IPR037239	Oxysterol-binding protein | Pleckstrin homology domain | PH-like domain superfamily | Oxysterol-binding protein superfamily	--	--
FxaCL_221g0028030	chr2-2-1	18871740	18871887	148	upstream	upstream	PRQ23719.1	putative ribonuclease H-like domain-containing protein [Rosa chinensis]	--	--	tr|A0A2P6SGG7|A0A2P6SGG7_ROSCH	Putative ribonuclease H-like domain-containing protein OS=Rosa chinensis OX=74649 GN=RchiOBHm_Chr1g0352021 PE=4 SV=1	--	--	--	--	--	--	--	--	--	--	--	--	--	--	--	--
FxaCL_221g0028850	chr2-2-1	19311372	19311485	114	exon	exon	XP_011458833.1	PREDICTED: 4-hydroxycoumarin synthase 1-like [Fragaria vesca subsp. vesca]	sp|D2DRC4|BIPS2_SORAU	4-hydroxycoumarin synthase 1 OS=Sorbus aucuparia OX=36599 GN=BIS2 PE=1 SV=1	tr|A0A0P0E5K3|A0A0P0E5K3_RUBID	Polyketide synthase 2 OS=Rubus idaeus OX=32247 GN=PKS2 PE=2 SV=1	LSE0252	A Chalcone synthase	[Q]	K21384	BIS	http://www.genome.jp/dbget-bin/www_bget?ko:K21384	--	--	GO:0009058;GO:0016747;GO:0016746	biological_process biosynthetic process | molecular_function acyltransferase activity, transferring groups other than amino-acyl groups | molecular_function acyltransferase activity	PF02797;PF00195	Chalcone and stilbene synthases, C-terminal domain | Chalcone and stilbene synthases, N-terminal domain	IPR001099;IPR011141;IPR012328;IPR016039	Chalcone/stilbene synthase, N-terminal | Polyketide synthase, type III | Chalcone/stilbene synthase, C-terminal | Thiolase-like	--	--
FxaCL_221g0028860	chr2-2-1	19311372	19311485	114	upstream	upstream	XP_004292734.1	PREDICTED: 4-hydroxycoumarin synthase 1-like [Fragaria vesca subsp. vesca]	sp|D2DRC4|BIPS2_SORAU	4-hydroxycoumarin synthase 1 OS=Sorbus aucuparia OX=36599 GN=BIS2 PE=1 SV=1	tr|A0A0P0E5K3|A0A0P0E5K3_RUBID	Polyketide synthase 2 OS=Rubus idaeus OX=32247 GN=PKS2 PE=2 SV=1	LSE0252	A Chalcone synthase	[Q]	K21384	BIS	http://www.genome.jp/dbget-bin/www_bget?ko:K21384	--	--	GO:0016746;GO:0009058;GO:0016747	molecular_function acyltransferase activity | biological_process biosynthetic process | molecular_function acyltransferase activity, transferring groups other than amino-acyl groups	PF02797;PF00195	Chalcone and stilbene synthases, C-terminal domain | Chalcone and stilbene synthases, N-terminal domain	IPR001099;IPR011141;IPR012328;IPR016039;IPR018088	Chalcone/stilbene synthase, N-terminal | Polyketide synthase, type III | Chalcone/stilbene synthase, C-terminal | Thiolase-like | Chalcone/stilbene synthase, active site	--	--
FxaCL_221g0029090	chr2-2-1	19430919	19431059	141	upstream	upstream	XP_011459810.1	PREDICTED: pollen-specific leucine-rich repeat extensin-like protein 1 [Fragaria vesca subsp. vesca]	--	--	tr|A0A2P6PXL5|A0A2P6PXL5_ROSCH	Uncharacterized protein OS=Rosa chinensis OX=74649 GN=RchiOBHm_Chr6g0297171 PE=4 SV=1	--	--	--	--	--	--	--	--	--	--	PF15365	Proline-rich nuclear receptor coactivator motif	--	--	--	--
FxaCL_221g0029430	chr2-2-1	19603574	19603693	120	upstream	upstream	XP_024168369.1	heparanase-like protein 3 [Rosa chinensis]	sp|Q9FZP1|HPSE3_ARATH	Heparanase-like protein 3 OS=Arabidopsis thaliana OX=3702 GN=At5g34940 PE=2 SV=2	tr|A0A2P6PXN6|A0A2P6PXN6_ROSCH	Putative glycosidase OS=Rosa chinensis OX=74649 GN=RchiOBHm_Chr6g0297501 PE=3 SV=1	TWOG0241	Heparanase	[O]	K07964	HPSE	http://www.genome.jp/dbget-bin/www_bget?ko:K07964	ko00531	Glycosaminoglycan degradation	GO:0016020;GO:0016798	cellular_component membrane | molecular_function hydrolase activity, acting on glycosyl bonds	PF03662	Glycosyl hydrolase family 79, N-terminal domain	IPR005199;IPR017853	Glycoside hydrolase, family 79 | Glycoside hydrolase superfamily	--	--
FxaCL_221g0029610	chr2-2-1	19694729	19694896	168	upstream	upstream	--	--	--	--	--	--	--	--	--	--	--	--	--	--	--	--	--	--	--	--	--	--
FxaCL_221g0029810	chr2-2-1	19808784	19808979	196	upstream	upstream	XP_004291454.1	PREDICTED: uncharacterized protein LOC101310190 [Fragaria vesca subsp. vesca]	--	--	tr|A0A2P6PXS8|A0A2P6PXS8_ROSCH	Putative EEIG1/EHBP1 domain-containing protein OS=Rosa chinensis OX=74649 GN=RchiOBHm_Chr6g0297901 PE=4 SV=1	LSE1433	A Unnamed protein	[X]	--	--	--	--	--	--	--	PF10358	N-terminal C2 in EEIG1 and EHBP1 proteins	IPR019448	NT-type C2 domain	--	--
FxaCL_221g0030380	chr2-2-1	20157908	20158027	120	upstream	upstream	XP_011459216.1	PREDICTED: GTP-binding nuclear protein Ran1A [Fragaria vesca subsp. vesca]	sp|P38546|RAN1_SOLLC	GTP-binding nuclear protein Ran1 OS=Solanum lycopersicum OX=4081 GN=RAN1 PE=2 SV=1	tr|R9Q9C5|R9Q9C5_FRAVE	GTP-binding nuclear protein OS=Fragaria vesca OX=57918 GN=Ran PE=2 SV=1	KOG0096	GTPase Ran/TC4/GSP1 (nuclear protein transport pathway), small G protein superfamily	[U]	K07936	RAN	http://www.genome.jp/dbget-bin/www_bget?ko:K07936	ko03008;ko03013	Ribosome biogenesis in eukaryotes | RNA transport	GO:0003924;GO:0005525;GO:0006913	molecular_function GTPase activity | molecular_function GTP binding | biological_process nucleocytoplasmic transport	PF00071	Ras family	IPR001806;IPR002041;IPR005225;IPR027417	Small GTPase | Ran GTPase | Small GTP-binding protein domain | P-loop containing nucleoside triphosphate hydrolase	--	--
FxaCL_221g0032510	chr2-2-1	21272320	21272463	144	upstream	upstream	XP_004291053.2	PREDICTED: cytochrome P450 711A1 [Fragaria vesca subsp. vesca]	sp|B9DFU2|MAX1_ARATH	Cytochrome P450 711A1 OS=Arabidopsis thaliana OX=3702 GN=CYP711A1 PE=2 SV=1	tr|A0A2P6Q1B4|A0A2P6Q1B4_ROSCH	Putative thromboxane-A synthase OS=Rosa chinensis OX=74649 GN=RchiOBHm_Chr6g0311161 PE=3 SV=1	KOG0158	Cytochrome P450 CYP3/CYP5/CYP6/CYP9 subfamilies	[Q]	K20771	CYP711A1	http://www.genome.jp/dbget-bin/www_bget?ko:K20771	--	--	GO:0005506;GO:0016705;GO:0004497;GO:0020037	molecular_function iron ion binding | molecular_function oxidoreductase activity, acting on paired donors, with incorporation or reduction of molecular oxygen | molecular_function monooxygenase activity | molecular_function heme binding	PF00067	Cytochrome P450	IPR001128;IPR002401;IPR017972;IPR036396	Cytochrome P450 | Cytochrome P450, E-class, group I | Cytochrome P450, conserved site | Cytochrome P450 superfamily	--	--
FxaCL_221g0003300	chr2-2-1	2147626	2147793	168	upstream	upstream	XP_050367075.1	nucleobase-ascorbate transporter 4 [Potentilla anserina]	sp|P93039|NAT4_ARATH	Nucleobase-ascorbate transporter 4 OS=Arabidopsis thaliana OX=3702 GN=NAT4 PE=2 SV=2	tr|A0A2P6PL70|A0A2P6PL70_ROSCH	Putative xanthine/uracil/vitamin C permease OS=Rosa chinensis OX=74649 GN=RchiOBHm_Chr6g0252651 PE=4 SV=1	KOG1292	Xanthine/uracil transporters	[F]	K14611	SLC23A1_2, SVCT1_2	http://www.genome.jp/dbget-bin/www_bget?ko:K14611	--	--	GO:0016020;GO:0022857;GO:0055085	cellular_component membrane | molecular_function transmembrane transporter activity | biological_process transmembrane transport	PF00860	Permease family	IPR006043	Nucleobase cation symporter 2 family	--	--
FxaCL_221g0034030	chr2-2-1	22005403	22005579	177	upstream	upstream	XP_004292756.2	PREDICTED: cyclin-D5-1-like isoform X1 [Fragaria vesca subsp. vesca]	sp|Q2V3B2|CCD51_ARATH	Cyclin-D5-1 OS=Arabidopsis thaliana OX=3702 GN=CYCD5-1 PE=2 SV=2	tr|A0A2P6Q0W3|A0A2P6Q0W3_ROSCH	Putative cyclin OS=Rosa chinensis OX=74649 GN=RchiOBHm_Chr6g0309481 PE=4 SV=1	KOG0656	G1/S-specific cyclin D	[D]	K18811	CYCD5	http://www.genome.jp/dbget-bin/www_bget?ko:K18811	--	--	--	--	PF00134	Cyclin, N-terminal domain	IPR006671;IPR013763;IPR036915;IPR039361	Cyclin, N-terminal | Cyclin-like domain | Cyclin-like superfamily | Cyclin	--	--
FxaCL_221g0034300	chr2-2-1	22136715	22136930	216	upstream	upstream	XP_050365905.1	cytochrome P450 81Q32-like [Potentilla anserina]	sp|W8JMU7|CYQ32_CATRO	Cytochrome P450 81Q32 OS=Catharanthus roseus OX=4058 GN=CYP81Q32 PE=2 SV=1	tr|A0A2P6Q0T6|A0A2P6Q0T6_ROSCH	Putative cytochrome P450 OS=Rosa chinensis OX=74649 GN=RchiOBHm_Chr6g0309071 PE=3 SV=1	KOG0156	Cytochrome P450 CYP2 subfamily	[Q]	--	--	--	--	--	GO:0004497;GO:0005506;GO:0016705;GO:0020037	molecular_function monooxygenase activity | molecular_function iron ion binding | molecular_function oxidoreductase activity, acting on paired donors, with incorporation or reduction of molecular oxygen | molecular_function heme binding	PF00067	Cytochrome P450	IPR001128;IPR002401;IPR017972;IPR036396	Cytochrome P450 | Cytochrome P450, E-class, group I | Cytochrome P450, conserved site | Cytochrome P450 superfamily	--	--
FxaCL_221g0034620	chr2-2-1	22265908	22266060	153	upstream	upstream	XP_004292806.1	PREDICTED: putative receptor protein kinase ZmPK1 [Fragaria vesca subsp. vesca]	sp|P17801|KPRO_MAIZE	Putative receptor protein kinase ZmPK1 OS=Zea mays OX=4577 GN=PK1 PE=2 SV=2	tr|A0A2P6Q0T1|A0A2P6Q0T1_ROSCH	Receptor-like serine/threonine-protein kinase OS=Rosa chinensis OX=74649 GN=RchiOBHm_Chr6g0308671 PE=3 SV=1	LSE0015	A Receptor-like protein kinase, contains lectin domains	[T]	--	--	--	--	--	GO:0004672;GO:0005524;GO:0006468;GO:0004674;GO:0048544	molecular_function protein kinase activity | molecular_function ATP binding | biological_process protein phosphorylation | molecular_function protein serine/threonine kinase activity | biological_process recognition of pollen	PF01453;PF00069;PF00954	Protein kinase domain | S-locus glycoprotein domain | D-mannose binding lectin	IPR000719;IPR000742;IPR000858;IPR001480;IPR003609;IPR008271;IPR011009;IPR024171;IPR036426	Protein kinase domain | EGF-like domain | S-locus glycoprotein domain | Bulb-type lectin domain | PAN/Apple domain | Serine/threonine-protein kinase, active site | Protein kinase-like domain superfamily | S-receptor-like serine/threonine-protein kinase | Bulb-type lectin domain superfamily	--	--
FxaCL_221g0035720	chr2-2-1	22836542	22836698	157	upstream	upstream	XP_004292829.1	PREDICTED: F-box/LRR-repeat protein 20-like [Fragaria vesca subsp. vesca]	--	--	tr|A0A2P6Q0A7|A0A2P6Q0A7_ROSCH	Putative leucine-rich repeat domain, L domain-containing protein OS=Rosa chinensis OX=74649 GN=RchiOBHm_Chr6g0307021 PE=4 SV=1	--	--	--	K10268	FBXL2_20	http://www.genome.jp/dbget-bin/www_bget?ko:K10268	--	--	GO:0005515	molecular_function protein binding	PF13516;PF18511	F-box | Leucine Rich repeat	IPR001611;IPR006553;IPR032675;IPR041567	Leucine-rich repeat | Leucine-rich repeat, cysteine-containing subtype | Leucine-rich repeat domain superfamily | COI1, F-box	--	--
FxaCL_221g0035720	chr2-2-1	22836566	22836698	133	upstream	upstream	XP_004292829.1	PREDICTED: F-box/LRR-repeat protein 20-like [Fragaria vesca subsp. vesca]	--	--	tr|A0A2P6Q0A7|A0A2P6Q0A7_ROSCH	Putative leucine-rich repeat domain, L domain-containing protein OS=Rosa chinensis OX=74649 GN=RchiOBHm_Chr6g0307021 PE=4 SV=1	--	--	--	K10268	FBXL2_20	http://www.genome.jp/dbget-bin/www_bget?ko:K10268	--	--	GO:0005515	molecular_function protein binding	PF13516;PF18511	F-box | Leucine Rich repeat	IPR001611;IPR006553;IPR032675;IPR041567	Leucine-rich repeat | Leucine-rich repeat, cysteine-containing subtype | Leucine-rich repeat domain superfamily | COI1, F-box	--	--
FxaCL_221g0036080	chr2-2-1	23031764	23031960	197	upstream	upstream	XP_011458973.1	PREDICTED: OTU domain-containing protein At3g57810-like isoform X1 [Fragaria vesca subsp. vesca]	sp|Q8LBZ4|OTU4_ARATH	OVARIAN TUMOR DOMAIN-containing deubiquitinating enzyme 4 OS=Arabidopsis thaliana OX=3702 GN=OTU4 PE=1 SV=1	tr|A0A2P6RDR5|A0A2P6RDR5_ROSCH	Ubiquitin thioesterase OTU OS=Rosa chinensis OX=74649 GN=RchiOBHm_Chr3g0480701 PE=4 SV=1	KOG2606	OTU (ovarian tumor)-like cysteine protease	[TO]	K18342	OTUD6	http://www.genome.jp/dbget-bin/www_bget?ko:K18342	--	--	--	--	PF02338	OTU-like cysteine protease	IPR003323;IPR038765	OTU domain | Papain-like cysteine peptidase superfamily	--	--
FxaCL_221g0037310	chr2-2-1	23720401	23720542	142	upstream	upstream	XP_004292876.2	PREDICTED: F-box protein AFR [Fragaria vesca subsp. vesca]	sp|Q8LAW2|AFR_ARATH	F-box protein AFR OS=Arabidopsis thaliana OX=3702 GN=AFR PE=1 SV=2	tr|A0A2P6PZR3|A0A2P6PZR3_ROSCH	Putative F-box domain, kelch-type beta propeller OS=Rosa chinensis OX=74649 GN=RchiOBHm_Chr6g0305031 PE=4 SV=1	KOG1072	FOG: Kelch repeat	[R]	--	--	--	--	--	GO:0005515	molecular_function protein binding	PF01344	Kelch motif	IPR001810;IPR006652;IPR015915;IPR036047;IPR045887	F-box domain | Kelch repeat type 1 | Kelch-type beta propeller | F-box-like domain superfamily | Kelch repeat F-box protein SAGL1-like	--	--
FxaCL_221g0037380	chr2-2-1	23744922	23745097	176	upstream	upstream	XP_004291261.1	PREDICTED: probable WRKY transcription factor 17 [Fragaria vesca subsp. vesca]	sp|Q9SJA8|WRK17_ARATH	Probable WRKY transcription factor 17 OS=Arabidopsis thaliana OX=3702 GN=WRKY17 PE=1 SV=2	tr|A0A2P6PZP8|A0A2P6PZP8_ROSCH	Putative transcription factor WRKY family OS=Rosa chinensis OX=74649 GN=RchiOBHm_Chr6g0305101 PE=4 SV=1	LSE0036	A WRKY superfamily transcription factors	[KT]	--	--	--	--	--	GO:0003700;GO:0006355;GO:0043565	molecular_function DNA-binding transcription factor activity | biological_process regulation of DNA-templated transcription | molecular_function sequence-specific DNA binding	PF10533;PF03106	Plant zinc cluster domain | WRKY DNA -binding domain	IPR003657;IPR018872;IPR036576;IPR044810	WRKY domain | Zn-cluster domain | WRKY domain superfamily | WRKY transcription factor, plant	WRKY	http://plntfdb.bio.uni-potsdam.de/v3.0/fam_mem.php?family_id=WRKY
FxaCL_221g0037650	chr2-2-1	23899548	23899684	137	upstream	upstream	XP_004292891.1	PREDICTED: probable flavin-containing monooxygenase 1 [Fragaria vesca subsp. vesca]	sp|Q9LMA1|FMO1_ARATH	Probable flavin-containing monooxygenase 1 OS=Arabidopsis thaliana OX=3702 GN=FMO1 PE=2 SV=1	tr|A0A2P6PZL4|A0A2P6PZL4_ROSCH	Flavin-containing monooxygenase OS=Rosa chinensis OX=74649 GN=RchiOBHm_Chr6g0304751 PE=3 SV=1	KOG1399	Flavin-containing monooxygenase	[Q]	K00485	FMO	http://www.genome.jp/dbget-bin/www_bget?ko:K00485	--	--	GO:0004499;GO:0050660;GO:0050661	molecular_function N,N-dimethylaniline monooxygenase activity | molecular_function flavin adenine dinucleotide binding | molecular_function NADP binding	PF00743	Flavin-binding monooxygenase-like	IPR000960;IPR020946;IPR036188	Flavin monooxygenase FMO | Flavin monooxygenase-like | FAD/NAD(P)-binding domain superfamily	--	--
FxaCL_221g0037960	chr2-2-1	24061193	24061360	168	upstream	upstream	XP_011459069.1	PREDICTED: F-box/LRR-repeat protein 4-like [Fragaria vesca subsp. vesca]	sp|Q9C5D2|FBL4_ARATH	F-box/LRR-repeat protein 4 OS=Arabidopsis thaliana OX=3702 GN=FBL4 PE=2 SV=1	tr|A0A2P6P3Q0|A0A2P6P3Q0_ROSCH	Putative leucine-rich repeat domain, L domain-containing protein OS=Rosa chinensis OX=74649 GN=RchiOBHm_Chr7g0185371 PE=4 SV=1	--	--	--	K10268	FBXL2_20	http://www.genome.jp/dbget-bin/www_bget?ko:K10268	--	--	GO:0005515	molecular_function protein binding	PF13516;PF18511	F-box | Leucine Rich repeat	IPR001611;IPR006553;IPR032675;IPR041567	Leucine-rich repeat | Leucine-rich repeat, cysteine-containing subtype | Leucine-rich repeat domain superfamily | COI1, F-box	--	--
FxaCL_221g0038140	chr2-2-1	24180297	24180402	106	upstream	upstream	XP_004291241.1	PREDICTED: carboxypeptidase A6 [Fragaria vesca subsp. vesca]	--	--	tr|A0A2P6PZH3|A0A2P6PZH3_ROSCH	Putative carboxypeptidase A OS=Rosa chinensis OX=74649 GN=RchiOBHm_Chr6g0304271 PE=3 SV=1	KOG2650	Zinc carboxypeptidase	[S]	--	--	--	--	--	GO:0004181;GO:0006508;GO:0008270	molecular_function metallocarboxypeptidase activity | biological_process proteolysis | molecular_function zinc ion binding	PF00246	Zinc carboxypeptidase	IPR000834;IPR034269	Peptidase M14, carboxypeptidase A | At5g42320-like, carboxypeptidase domain	--	--
FxaCL_221g0038310	chr2-2-1	24253659	24253810	152	upstream	upstream	XP_004292919.2	PREDICTED: 4-coumarate--CoA ligase-like 5 [Fragaria vesca subsp. vesca]	sp|M4IQR7|CCL5_HUMLU	Probable CoA ligase CCL5 OS=Humulus lupulus OX=3486 GN=CCL5 PE=2 SV=1	tr|A0A2P6PZJ3|A0A2P6PZJ3_ROSCH	Putative AMP-dependent synthetase/ligase, AMP-binding enzyme domain-containing protein OS=Rosa chinensis OX=74649 GN=RchiOBHm_Chr6g0304091 PE=4 SV=1	KOG1176	Acyl-CoA synthetase	[I]	K10526	OPCL1	http://www.genome.jp/dbget-bin/www_bget?ko:K10526	ko00592	alpha-Linolenic acid metabolism	--	--	PF13193;PF00501	AMP-binding enzyme | AMP-binding enzyme C-terminal domain	IPR000873;IPR020845;IPR025110;IPR042099;IPR045851	AMP-dependent synthetase/ligase domain | AMP-binding, conserved site | AMP-binding enzyme, C-terminal domain | ANL, N-terminal domain | AMP-binding enzyme, C-terminal domain superfamily	--	--
FxaCL_221g0038600	chr2-2-1	24375682	24375787	106	upstream	intron	XP_004291320.2	PREDICTED: glutathione S-transferase F11 [Fragaria vesca subsp. vesca]	sp|Q84WS8|U1125_ARATH	U11/U12 small nuclear ribonucleoprotein 25 kDa protein OS=Arabidopsis thaliana OX=3702 GN=SNRNP25 PE=2 SV=1	tr|A0A2P6PZE5|A0A2P6PZE5_ROSCH	Ubiquitin-like domain-containing protein OS=Rosa chinensis OX=74649 GN=RchiOBHm_Chr6g0303781 PE=4 SV=1	TWOG0264	Uncharacterized conserved protein	[S]	K13153	SNRNP25	http://www.genome.jp/dbget-bin/www_bget?ko:K13153	--	--	GO:0005515;GO:0000398;GO:0005689	molecular_function protein binding | biological_process mRNA splicing, via spliceosome | cellular_component U12-type spliceosomal complex	PF18036	Ubiquitin-like domain	IPR000626;IPR029071;IPR039690;IPR040610	Ubiquitin-like domain | Ubiquitin-like domain superfamily | U11/U12 small nuclear ribonucleoprotein 25kDa protein | SNRNP25, ubiquitin-like domain	--	--
FxaCL_221g0038610	chr2-2-1	24375682	24375787	106	upstream	intron	XP_004291322.1	PREDICTED: mediator of RNA polymerase II transcription subunit 30-like [Fragaria vesca subsp. vesca]	sp|Q9FMV4|MED30_ARATH	Mediator of RNA polymerase II transcription subunit 30 OS=Arabidopsis thaliana OX=3702 GN=MED30 PE=1 SV=1	tr|A0A2P6PZD0|A0A2P6PZD0_ROSCH	Uncharacterized protein OS=Rosa chinensis OX=74649 GN=RchiOBHm_Chr6g0303761 PE=4 SV=1	--	--	--	--	--	--	--	--	GO:0016592	cellular_component mediator complex	--	--	IPR034568	Mediator of RNA polymerase II transcription subunit 30	--	--
FxaCL_221g0038620	chr2-2-1	24375682	24375787	106	upstream	intron	XP_050365046.1	glutathione S-transferase-like [Potentilla anserina]	sp|Q96266|GSTF8_ARATH	Glutathione S-transferase F8, chloroplastic OS=Arabidopsis thaliana OX=3702 GN=GSTF8 PE=1 SV=3	tr|A0A2P6PZF1|A0A2P6PZF1_ROSCH	glutathione transferase OS=Rosa chinensis OX=74649 GN=RchiOBHm_Chr6g0303771 PE=3 SV=1	KOG0867	Glutathione S-transferase	[O]	K00799	GST, gst	http://www.genome.jp/dbget-bin/www_bget?ko:K00799	ko00480	Glutathione metabolism	--	--	PF00043;PF02798	Glutathione S-transferase, N-terminal domain | Glutathione S-transferase, C-terminal domain	IPR004045;IPR004046;IPR010987;IPR034347;IPR036249;IPR036282;IPR040079	Glutathione S-transferase, N-terminal | Glutathione S-transferase, C-terminal | Glutathione S-transferase, C-terminal-like | Glutathione S-transferases Phi, C-terminal | Thioredoxin-like superfamily | Glutathione S-transferase, C-terminal domain superfamily | Glutathione transferase family	--	--
FxaCL_221g0038710	chr2-2-1	24415977	24416081	105	upstream	upstream	XP_011459092.1	PREDICTED: uncharacterized protein LOC105349877 [Fragaria vesca subsp. vesca]	--	--	tr|A0A2P6PMS1|A0A2P6PMS1_ROSCH	Putative kelch-type beta propeller OS=Rosa chinensis OX=74649 GN=RchiOBHm_Chr6g0258811 PE=4 SV=1	--	--	--	--	--	--	--	--	--	--	--	--	--	--	--	--
FxaCL_221g0038900	chr2-2-1	24484082	24484227	146	upstream	upstream	XP_004291338.1	PREDICTED: protein FD [Fragaria vesca subsp. vesca]	sp|Q84JK2|FD_ARATH	Protein FD OS=Arabidopsis thaliana OX=3702 GN=FD PE=1 SV=1	tr|A0A2P6PZB5|A0A2P6PZB5_ROSCH	Putative transcription factor bZIP family OS=Rosa chinensis OX=74649 GN=RchiOBHm_Chr6g0303481 PE=4 SV=1	LSE0332	A bZIP transcription factor	[K]	--	--	--	--	--	GO:0003700;GO:0006355;GO:0045893	molecular_function DNA-binding transcription factor activity | biological_process regulation of DNA-templated transcription | biological_process positive regulation of DNA-templated transcription	PF00170	bZIP transcription factor	IPR004827;IPR043452;IPR046347	Basic-leucine zipper domain | Plant bZIP transcription factors | Basic-leucine zipper domain superfamily	bZIP	http://plntfdb.bio.uni-potsdam.de/v3.0/fam_mem.php?family_id=bZIP
FxaCL_221g0039230	chr2-2-1	24684630	24684774	145	upstream	upstream	XP_011468717.1	PREDICTED: uncharacterized protein LOC105352766 [Fragaria vesca subsp. vesca]	--	--	tr|A0A540LX34|A0A540LX34_MALBA	SM-ATX domain-containing protein OS=Malus baccata OX=106549 GN=C1H46_023467 PE=4 SV=1	--	--	--	--	--	--	--	--	GO:0005515	molecular_function protein binding	PF07893	Protein of unknown function (DUF1668)	IPR012871;IPR015915	Protein of unknown function DUF1677, Oryza sativa | Kelch-type beta propeller	--	--
FxaCL_221g0039330	chr2-2-1	24717292	24717430	139	upstream	upstream	XP_004292951.1	PREDICTED: uncharacterized protein LOC101310091 isoform X1 [Fragaria vesca subsp. vesca]	--	--	tr|A0A2P6PZ57|A0A2P6PZ57_ROSCH	Uncharacterized protein OS=Rosa chinensis OX=74649 GN=RchiOBHm_Chr6g0302801 PE=4 SV=1	--	--	--	--	--	--	--	--	--	--	--	--	IPR040305	At1g75730-like	--	--
FxaCL_221g0039690	chr2-2-1	24900361	24900480	120	upstream	upstream	XP_004291400.1	PREDICTED: glucose-induced degradation protein 8 homolog [Fragaria vesca subsp. vesca]	--	--	tr|A0A2P6PYX7|A0A2P6PYX7_ROSCH	Putative transcription factor interactor and regulator LisH family OS=Rosa chinensis OX=74649 GN=RchiOBHm_Chr6g0301961 PE=4 SV=1	KOG2659	LisH motif-containing protein	[Z]	K23338	GID8	http://www.genome.jp/dbget-bin/www_bget?ko:K23338	--	--	GO:0005515	molecular_function protein binding	PF10607	CTLH/CRA C-terminal to LisH motif domain	IPR006594;IPR006595;IPR013144;IPR024964	LIS1 homology motif | CTLH, C-terminal LisH motif | CRA domain | CTLH/CRA C-terminal to LisH motif domain	--	--
FxaCL_221g0039690	chr2-2-1	24900381	24900500	120	upstream	upstream	XP_004291400.1	PREDICTED: glucose-induced degradation protein 8 homolog [Fragaria vesca subsp. vesca]	--	--	tr|A0A2P6PYX7|A0A2P6PYX7_ROSCH	Putative transcription factor interactor and regulator LisH family OS=Rosa chinensis OX=74649 GN=RchiOBHm_Chr6g0301961 PE=4 SV=1	KOG2659	LisH motif-containing protein	[Z]	K23338	GID8	http://www.genome.jp/dbget-bin/www_bget?ko:K23338	--	--	GO:0005515	molecular_function protein binding	PF10607	CTLH/CRA C-terminal to LisH motif domain	IPR006594;IPR006595;IPR013144;IPR024964	LIS1 homology motif | CTLH, C-terminal LisH motif | CRA domain | CTLH/CRA C-terminal to LisH motif domain	--	--
FxaCL_221g0039870	chr2-2-1	24993934	24994082	149	upstream	upstream	XP_004291820.1	PREDICTED: protein LTV1 homolog [Fragaria vesca subsp. vesca]	--	--	tr|A0A2P6PYZ5|A0A2P6PYZ5_ROSCH	Putative Low temperature viability protein OS=Rosa chinensis OX=74649 GN=RchiOBHm_Chr6g0302141 PE=3 SV=1	KOG2637	Uncharacterized conserved protein	[S]	K14798	LTV1	http://www.genome.jp/dbget-bin/www_bget?ko:K14798	--	--	GO:0042274	biological_process ribosomal small subunit biogenesis	--	--	IPR007307	Low temperature viability protein Ltv1	--	--
FxaCL_221g0040040	chr2-2-1	25066601	25066786	186	upstream	upstream	XP_004291829.1	PREDICTED: thioredoxin H-type [Fragaria vesca subsp. vesca]	sp|Q43636|TRXH_RICCO	Thioredoxin H-type OS=Ricinus communis OX=3988 PE=3 SV=1	tr|A0A2P6PYW4|A0A2P6PYW4_ROSCH	Putative monodehydroascorbate reductase (NADH) OS=Rosa chinensis OX=74649 GN=RchiOBHm_Chr6g0301861 PE=4 SV=1	KOG0907	Thioredoxin	[O]	K03671	trxA	http://www.genome.jp/dbget-bin/www_bget?ko:K03671	--	--	--	--	PF00085	Thioredoxin	IPR013766;IPR017937;IPR036249	Thioredoxin domain | Thioredoxin, conserved site | Thioredoxin-like superfamily	--	--
FxaCL_221g0040050	chr2-2-1	25066601	25066786	186	upstream	upstream	XP_004291830.1	PREDICTED: beta-galactosidase 5 [Fragaria vesca subsp. vesca]	sp|Q9MAJ7|BGAL5_ARATH	Beta-galactosidase 5 OS=Arabidopsis thaliana OX=3702 GN=BGAL5 PE=2 SV=1	tr|A0A2P6PYW6|A0A2P6PYW6_ROSCH	Beta-galactosidase OS=Rosa chinensis OX=74649 GN=RchiOBHm_Chr6g0301851 PE=3 SV=1	KOG0496	Beta-galactosidase	[G]	--	--	--	--	--	GO:0004553;GO:0005975	molecular_function hydrolase activity, hydrolyzing O-glycosyl compounds | biological_process carbohydrate metabolic process	PF01301;PF17834	Glycosyl hydrolases family 35 | Beta-sandwich domain in beta galactosidase	IPR001944;IPR008979;IPR017853;IPR019801;IPR031330;IPR041392	Glycoside hydrolase, family 35 | Galactose-binding-like domain superfamily | Glycoside hydrolase superfamily | Glycoside hydrolase, family 35, conserved site | Glycoside hydrolase 35, catalytic domain | Beta-galactosidase, beta-sandwich domain	--	--
FxaCL_221g0040120	chr2-2-1	25104600	25104785	186	upstream	upstream	XP_004291836.1	PREDICTED: BEL1-like homeodomain protein 11 [Fragaria vesca subsp. vesca]	sp|Q1PFD1|BLH11_ARATH	BEL1-like homeodomain protein 11 OS=Arabidopsis thaliana OX=3702 GN=BLH11 PE=2 SV=1	tr|A0A2P6PYU5|A0A2P6PYU5_ROSCH	Putative transcription factor Homobox-WOX family OS=Rosa chinensis OX=74649 GN=RchiOBHm_Chr6g0301741 PE=3 SV=1	KOG0773	Transcription factor MEIS1 and related HOX domain proteins	[K]	--	--	--	--	--	GO:0003677;GO:0006355	molecular_function DNA binding | biological_process regulation of DNA-templated transcription	PF05920;PF07526	Associated with HOX | Homeobox KN domain	IPR001356;IPR006563;IPR008422;IPR009057	Homeobox domain | POX domain | Homeobox KN domain | Homeobox-like domain superfamily	HB	http://plntfdb.bio.uni-potsdam.de/v3.0/fam_mem.php?family_id=HB
FxaCL_221g0040310	chr2-2-1	25195829	25195974	146	upstream	upstream	XP_024167924.1	heavy metal-associated isoprenylated plant protein 2 isoform X2 [Rosa chinensis]	--	--	tr|A0A2P6PYT6|A0A2P6PYT6_ROSCH	Putative heavy metal-associated domain, HMA OS=Rosa chinensis OX=74649 GN=RchiOBHm_Chr6g0301541 PE=4 SV=1	--	--	--	K10572	IPPK	http://www.genome.jp/dbget-bin/www_bget?ko:K10572	ko00562;ko04070	Inositol phosphate metabolism | Phosphatidylinositol signaling system	GO:0046872	molecular_function metal ion binding	PF00403	Heavy-metal-associated domain	IPR006121;IPR036163	Heavy metal-associated domain, HMA | Heavy metal-associated domain superfamily	--	--
FxaCL_221g0040640	chr2-2-1	25339023	25339145	123	upstream	upstream	XP_011459549.1	PREDICTED: maf-like protein DDB_G0281937 isoform X3 [Fragaria vesca subsp. vesca]	--	--	tr|A0A2P6PYP6|A0A2P6PYP6_ROSCH	Putative inosine triphosphate pyrophosphatase OS=Rosa chinensis OX=74649 GN=RchiOBHm_Chr6g0301121 PE=3 SV=1	KOG1509	Predicted nucleic acid-binding protein ASMTL	[D]	K06287	maf	http://www.genome.jp/dbget-bin/www_bget?ko:K06287	--	--	GO:0047429	molecular_function nucleoside triphosphate diphosphatase activity	PF02545	Maf-like protein	IPR003697;IPR029001	Nucleoside triphosphate pyrophosphatase Maf-like protein | Inosine triphosphate pyrophosphatase-like	--	--
FxaCL_221g0040640	chr2-2-1	25339071	25339185	115	upstream	upstream	XP_011459549.1	PREDICTED: maf-like protein DDB_G0281937 isoform X3 [Fragaria vesca subsp. vesca]	--	--	tr|A0A2P6PYP6|A0A2P6PYP6_ROSCH	Putative inosine triphosphate pyrophosphatase OS=Rosa chinensis OX=74649 GN=RchiOBHm_Chr6g0301121 PE=3 SV=1	KOG1509	Predicted nucleic acid-binding protein ASMTL	[D]	K06287	maf	http://www.genome.jp/dbget-bin/www_bget?ko:K06287	--	--	GO:0047429	molecular_function nucleoside triphosphate diphosphatase activity	PF02545	Maf-like protein	IPR003697;IPR029001	Nucleoside triphosphate pyrophosphatase Maf-like protein | Inosine triphosphate pyrophosphatase-like	--	--
FxaCL_221g0040950	chr2-2-1	25500273	25500482	210	exon	exon	XP_024161607.2	putative F-box protein At3g16210 [Rosa chinensis]	--	--	tr|A0A2P6PYM3|A0A2P6PYM3_ROSCH	Putative F-box associated interaction domain-containing protein OS=Rosa chinensis OX=74649 GN=RchiOBHm_Chr6g0300741 PE=4 SV=1	--	--	--	--	--	--	--	--	--	--	--	--	--	--	--	--
FxaCL_221g0040960	chr2-2-1	25500273	25500482	210	upstream	upstream	XP_004293219.1	PREDICTED: uncharacterized protein LOC101310002 [Fragaria vesca subsp. vesca]	--	--	tr|A0A2P6PYI7|A0A2P6PYI7_ROSCH	Glycoside hydrolase 123 C-terminal domain-containing protein OS=Rosa chinensis OX=74649 GN=RchiOBHm_Chr6g0300731 PE=4 SV=1	LSE1718	A Unnamed protein	[X]	--	--	--	--	--	--	--	PF13320	Domain of unknown function (DUF4091)	IPR025150	Glycoside hydrolase 123, C-terminal	--	--
FxaCL_221g0042040	chr2-2-1	26007943	26008109	167	upstream	upstream	--	--	--	--	--	--	--	--	--	--	--	--	--	--	--	--	--	--	--	--	--	--
FxaCL_221g0042400	chr2-2-1	26179734	26179838	105	upstream	upstream	XP_004291984.1	PREDICTED: protein ASPARTIC PROTEASE IN GUARD CELL 2-like [Fragaria vesca subsp. vesca]	sp|Q8S9J6|ASPA_ARATH	Aspartyl protease family protein At5g10770 OS=Arabidopsis thaliana OX=3702 GN=At5g10770 PE=2 SV=1	tr|A0A2P6PY74|A0A2P6PY74_ROSCH	Putative nepenthesin OS=Rosa chinensis OX=74649 GN=RchiOBHm_Chr6g0299111 PE=3 SV=1	KOG1339	Aspartyl protease	[O]	--	--	--	--	--	GO:0004190;GO:0006508	molecular_function aspartic-type endopeptidase activity | biological_process proteolysis	PF14541;PF14543	Xylanase inhibitor N-terminal | Xylanase inhibitor C-terminal	IPR001461;IPR021109;IPR032799;IPR032861;IPR033121;IPR033873	Aspartic peptidase A1 family | Aspartic peptidase domain superfamily | Xylanase inhibitor, C-terminal | Xylanase inhibitor, N-terminal | Peptidase family A1 domain | CND41-like	--	--
FxaCL_221g0000450	chr2-2-1	348626	348828	203	upstream	upstream	XP_011458250.1	PREDICTED: probable VAMP-like protein At1g33475 isoform X2 [Fragaria vesca subsp. vesca]	sp|Q9SN26|PHL11_ARATH	Phytolongin Phyl1.1 OS=Arabidopsis thaliana OX=3702 GN=PHYL1.1 PE=2 SV=1	tr|A0A2P6PKC1|A0A2P6PKC1_ROSCH	Putative Longin-like domain-containing protein OS=Rosa chinensis OX=74649 GN=RchiOBHm_Chr6g0249571 PE=3 SV=1	LSE1481	A Unnamed protein	[X]	--	--	--	--	--	GO:0016020	cellular_component membrane	--	--	IPR010908;IPR011012;IPR044783	Longin domain | Longin-like domain superfamily | Phytolongin	--	--
FxaCL_221g0000460	chr2-2-1	348626	348828	203	upstream	upstream	--	--	--	--	--	--	--	--	--	--	--	--	--	--	--	--	--	--	--	--	--	--
FxaCL_221g0000650	chr2-2-1	444482	444598	117	upstream	upstream	XP_004290251.1	PREDICTED: urease accessory protein F [Fragaria vesca subsp. vesca]	sp|Q9XHZ3|UREF_ARATH	Urease accessory protein F OS=Arabidopsis thaliana OX=3702 GN=UREF PE=2 SV=1	tr|A0A2P6PKN1|A0A2P6PKN1_ROSCH	Putative urease accessory protein UreF OS=Rosa chinensis OX=74649 GN=RchiOBHm_Chr6g0250811 PE=4 SV=1	TWOG0786	Unnamed protein	[X]	K03188	ureF	http://www.genome.jp/dbget-bin/www_bget?ko:K03188	--	--	GO:0006807;GO:0016151	biological_process nitrogen compound metabolic process | molecular_function nickel cation binding	PF01730	UreF	IPR002639;IPR038277	Urease accessory protein UreF | UreF domain superfamily	--	--
FxaCL_221g0008140	chr2-2-1	5467709	5467814	106	exon	exon	XP_004292466.2	PREDICTED: myosin heavy chain kinase C [Fragaria vesca subsp. vesca]	sp|O48716|JGB_ARATH	Protein JINGUBANG OS=Arabidopsis thaliana OX=3702 GN=JGB PE=1 SV=1	tr|A0A2P6PN89|A0A2P6PN89_ROSCH	Putative [Myosin heavy-chain] kinase transcription factor WD40-like family OS=Rosa chinensis OX=74649 GN=RchiOBHm_Chr6g0260861 PE=4 SV=1	KOG4155	FOG: WD40 repeat	[R]	--	--	--	--	--	GO:0005515	molecular_function protein binding	PF00400	WD domain, G-beta repeat	IPR001680;IPR015943;IPR020472;IPR036322;IPR045182	WD40 repeat | WD40/YVTN repeat-like-containing domain superfamily | G-protein beta WD-40 repeat | WD40-repeat-containing domain superfamily | Protein JINGUBANG-like	--	--
FxaCL_221g0008920	chr2-2-1	6039978	6040178	201	upstream	upstream	XP_004289685.1	PREDICTED: phospholipase A-2-activating protein [Fragaria vesca subsp. vesca]	--	--	tr|A0A2P6PNP2|A0A2P6PNP2_ROSCH	Putative transcription factor WD40-like family OS=Rosa chinensis OX=74649 GN=RchiOBHm_Chr6g0262551 PE=4 SV=1	KOG0301	Phospholipase A2-activating protein (contains WD40 repeats)	[I]	K14018	PLAA, DOA1, UFD3	http://www.genome.jp/dbget-bin/www_bget?ko:K14018	ko04141	Protein processing in endoplasmic reticulum	GO:0005515	molecular_function protein binding	PF08324;PF00400;PF09070	PFU (PLAA family ubiquitin binding) | WD domain, G-beta repeat | PUL domain	IPR001680;IPR011989;IPR013535;IPR015155;IPR015943;IPR016024;IPR019775;IPR020472;IPR036322;IPR038122	WD40 repeat | Armadillo-like helical | PUL domain | PLAA family ubiquitin binding domain | WD40/YVTN repeat-like-containing domain superfamily | Armadillo-type fold | WD40 repeat, conserved site | G-protein beta WD-40 repeat | WD40-repeat-containing domain superfamily | PFU domain superfamily	--	--
FxaCL_221g0013050	chr2-2-1	9369644	9369810	167	upstream	upstream	XP_004292141.2	PREDICTED: glutamate receptor 2.8-like [Fragaria vesca subsp. vesca]	sp|Q9C5V5|GLR28_ARATH	Glutamate receptor 2.8 OS=Arabidopsis thaliana OX=3702 GN=GLR2.8 PE=2 SV=2	tr|A0A2P6PQK1|A0A2P6PQK1_ROSCH	Putative periplasmic binding protein-like I OS=Rosa chinensis OX=74649 GN=RchiOBHm_Chr6g0269881 PE=3 SV=1	KOG1052	Glutamate-gated kainate-type ion channel receptor subunit GluR5 and related subunits	[PET]	K05387	GRIP	http://www.genome.jp/dbget-bin/www_bget?ko:K05387	--	--	GO:0015276;GO:0016020	molecular_function ligand-gated monoatomic ion channel activity | cellular_component membrane	PF01094;PF00060;PF00497	Ligand-gated ion channel | Receptor family ligand binding region | Bacterial extracellular solute-binding proteins, family 3	IPR001320;IPR001638;IPR001828;IPR015683;IPR017103;IPR028082;IPR044440	Ionotropic glutamate receptor, C-terminal | Solute-binding protein family 3/N-terminal domain of MltF | Receptor, ligand binding region | Ionotropic glutamate receptor | Ionotropic glutamate receptor, plant | Periplasmic binding protein-like I | Plant glutamate receptor, periplasmic ligand-binding domain	--	--
FxaCL_221g0013170	chr2-2-1	9472950	9473058	109	exon	exon	XP_004290400.2	PREDICTED: uncharacterized protein LOC101305618 [Fragaria vesca subsp. vesca]	sp|Q9S7V4|HA22A_ARATH	HVA22-like protein a OS=Arabidopsis thaliana OX=3702 GN=HVA22A PE=2 SV=1	tr|A0A2P6PQL7|A0A2P6PQL7_ROSCH	Putative transcription factor C2H2 family OS=Rosa chinensis OX=74649 GN=RchiOBHm_Chr6g0270081 PE=4 SV=1	KOG1725	Protein involved in membrane traffic (YOP1/TB2/DP1/HVA22 family)	[U]	K17279	REEP5_6	http://www.genome.jp/dbget-bin/www_bget?ko:K17279	--	--	GO:0003676;GO:0008270	molecular_function nucleic acid binding | molecular_function zinc ion binding	PF03134;PF12874	TB2/DP1, HVA22 family | Zinc-finger of C2H2 type	IPR003604;IPR004345;IPR036236	Matrin/U1-C-like, C2H2-type zinc finger | TB2/DP1/HVA22-related protein | Zinc finger C2H2 superfamily	--	--
FxaCL_221g0013490	chr2-2-1	9701673	9701801	129	upstream	upstream	XP_011458400.1	PREDICTED: probable ubiquitin-like-specific protease 2B isoform X2 [Fragaria vesca subsp. vesca]	sp|Q8L7S0|ULP2B_ARATH	Probable ubiquitin-like-specific protease 2B OS=Arabidopsis thaliana OX=3702 GN=ULP2B PE=1 SV=3	tr|A0A2P6PQW8|A0A2P6PQW8_ROSCH	Putative Ulp1 peptidase OS=Rosa chinensis OX=74649 GN=RchiOBHm_Chr6g0271021 PE=3 SV=1	KOG0779	Protease, Ulp1 family	[O]	K08596	SENP7	http://www.genome.jp/dbget-bin/www_bget?ko:K08596	--	--	GO:0006508;GO:0008234	biological_process proteolysis | molecular_function cysteine-type peptidase activity	PF02902	Ulp1 protease family, C-terminal catalytic domain	IPR003653;IPR038765	Ulp1 protease family, C-terminal catalytic domain | Papain-like cysteine peptidase superfamily	--	--
FxaCL_231g0001150	chr2-3-1	1001434	1001621	188	upstream	upstream	XP_004289866.1	PREDICTED: myb-related protein 308 [Fragaria vesca subsp. vesca]	sp|P81393|MYB08_ANTMA	Myb-related protein 308 OS=Antirrhinum majus OX=4151 GN=MYB308 PE=2 SV=1	tr|A0A068CMT9|A0A068CMT9_ROSHC	R2R3-MYB OS=Rosa hybrid cultivar OX=128735 GN=MYBs4-1 PE=4 SV=1	KOG0048	Transcription factor, Myb superfamily	[K]	K09422	MYBP	http://www.genome.jp/dbget-bin/www_bget?ko:K09422	--	--	--	--	PF00249	Myb-like DNA-binding domain	IPR001005;IPR009057;IPR017930	SANT/Myb domain | Homeobox-like domain superfamily | Myb domain	MYB	http://plntfdb.bio.uni-potsdam.de/v3.0/fam_mem.php?family_id=MYB
FxaCL_231g0012850	chr2-3-1	10438488	10438595	108	upstream	upstream	XP_004290470.2	PREDICTED: uncharacterized protein LOC101305232 [Fragaria vesca subsp. vesca]	--	--	tr|A0A6P5TAI2|A0A6P5TAI2_PRUAV	MRN complex-interacting protein OS=Prunus avium OX=42229 GN=LOC110765325 PE=4 SV=1	--	--	--	--	--	--	--	--	--	--	PF15749	MRN-interacting protein	IPR032739	MRN complex-interacting protein	--	--
FxaCL_231g0015160	chr2-3-1	12657883	12657985	103	upstream	intron	XP_004292639.1	PREDICTED: pentatricopeptide repeat-containing protein At2g17033 [Fragaria vesca subsp. vesca]	sp|Q8GWA9|PP157_ARATH	Pentatricopeptide repeat-containing protein At2g17033 OS=Arabidopsis thaliana OX=3702 GN=At2g17033 PE=2 SV=1	tr|A0A2P6PSW9|A0A2P6PSW9_ROSCH	Putative Smr domain-containing protein OS=Rosa chinensis OX=74649 GN=RchiOBHm_Chr6g0279111 PE=4 SV=1	KOG4197	FOG: PPR repeat	[R]	--	--	--	--	--	GO:0005515	molecular_function protein binding	PF01535	PPR repeat	IPR002625;IPR002885;IPR011990;IPR036063	Smr domain | Pentatricopeptide repeat | Tetratricopeptide-like helical domain superfamily | Smr domain superfamily	--	--
FxaCL_231g0015340	chr2-3-1	12820268	12820456	189	upstream	intron	XP_004290033.1	PREDICTED: F-box protein SKIP23 isoform X2 [Fragaria vesca subsp. vesca]	sp|Q3EBZ2|SKI23_ARATH	F-box protein SKIP23 OS=Arabidopsis thaliana OX=3702 GN=SKIP23 PE=1 SV=1	tr|A0A2P6PSZ8|A0A2P6PSZ8_ROSCH	Putative F-box domain-containing protein OS=Rosa chinensis OX=74649 GN=RchiOBHm_Chr6g0279451 PE=4 SV=1	LSE0007	A F-box domain	[R]	--	--	--	--	--	GO:0005515	molecular_function protein binding	PF03478	Protein of unknown function (DUF295)	IPR005174;IPR036047	Domain unknown function DUF295 | F-box-like domain superfamily	--	--
FxaCL_231g0015720	chr2-3-1	13165623	13165791	169	upstream	upstream	XP_024166683.1	probable flavin-containing monooxygenase 1 [Rosa chinensis]	sp|Q9LMA1|FMO1_ARATH	Probable flavin-containing monooxygenase 1 OS=Arabidopsis thaliana OX=3702 GN=FMO1 PE=2 SV=1	tr|A0A2P6PT72|A0A2P6PT72_ROSCH	Flavin-containing monooxygenase OS=Rosa chinensis OX=74649 GN=RchiOBHm_Chr6g0280311 PE=3 SV=1	KOG1399	Flavin-containing monooxygenase	[Q]	K00485	FMO	http://www.genome.jp/dbget-bin/www_bget?ko:K00485	--	--	GO:0050660;GO:0050661;GO:0004499	molecular_function flavin adenine dinucleotide binding | molecular_function NADP binding | molecular_function N,N-dimethylaniline monooxygenase activity	PF00743	Flavin-binding monooxygenase-like	IPR000960;IPR020946;IPR036188	Flavin monooxygenase FMO | Flavin monooxygenase-like | FAD/NAD(P)-binding domain superfamily	--	--
FxaCL_231g0016250	chr2-3-1	13571144	13571283	140	exon	downstream	XP_011458103.1	PREDICTED: exopolygalacturonase-like [Fragaria vesca subsp. vesca]	sp|Q6H9K0|PGLR2_PLAAC	Exopolygalacturonase (Fragment) OS=Platanus acerifolia OX=140101 GN=plaa2 PE=1 SV=1	tr|A0A2P6PTG2|A0A2P6PTG2_ROSCH	Putative glycosidase OS=Rosa chinensis OX=74649 GN=RchiOBHm_Chr6g0281151 PE=3 SV=1	TWOG0115	Endo-polygalacturonase	[R]	K01213	E3.2.1.67	http://www.genome.jp/dbget-bin/www_bget?ko:K01213	ko00040	Pentose and glucuronate interconversions	GO:0004650;GO:0005975	molecular_function polygalacturonase activity | biological_process carbohydrate metabolic process	PF00295	Glycosyl hydrolases family 28	IPR000743;IPR006626;IPR011050;IPR012334	Glycoside hydrolase, family 28 | Parallel beta-helix repeat | Pectin lyase fold/virulence factor | Pectin lyase fold	--	--
FxaCL_231g0016250	chr2-3-1	13574927	13575035	109	exon	downstream	XP_011458103.1	PREDICTED: exopolygalacturonase-like [Fragaria vesca subsp. vesca]	sp|Q6H9K0|PGLR2_PLAAC	Exopolygalacturonase (Fragment) OS=Platanus acerifolia OX=140101 GN=plaa2 PE=1 SV=1	tr|A0A2P6PTG2|A0A2P6PTG2_ROSCH	Putative glycosidase OS=Rosa chinensis OX=74649 GN=RchiOBHm_Chr6g0281151 PE=3 SV=1	TWOG0115	Endo-polygalacturonase	[R]	K01213	E3.2.1.67	http://www.genome.jp/dbget-bin/www_bget?ko:K01213	ko00040	Pentose and glucuronate interconversions	GO:0004650;GO:0005975	molecular_function polygalacturonase activity | biological_process carbohydrate metabolic process	PF00295	Glycosyl hydrolases family 28	IPR000743;IPR006626;IPR011050;IPR012334	Glycoside hydrolase, family 28 | Parallel beta-helix repeat | Pectin lyase fold/virulence factor | Pectin lyase fold	--	--
FxaCL_231g0016310	chr2-3-1	13611307	13611455	149	upstream	upstream	XP_011458110.1	PREDICTED: 3-hydroxy-3-methylglutaryl-coenzyme A reductase 1-like [Fragaria vesca subsp. vesca]	sp|O64966|HMDH1_GOSHI	3-hydroxy-3-methylglutaryl-coenzyme A reductase 1 OS=Gossypium hirsutum OX=3635 GN=HMG1 PE=3 SV=1	tr|A0A2P6PTG3|A0A2P6PTG3_ROSCH	3-hydroxy-3-methylglutaryl coenzyme A reductase OS=Rosa chinensis OX=74649 GN=RchiOBHm_Chr6g0281291 PE=3 SV=1	KOG2480	3-hydroxy-3-methylglutaryl-CoA (HMG-CoA) reductase	[I]	K00021	HMGCR	http://www.genome.jp/dbget-bin/www_bget?ko:K00021	ko00900	Terpenoid backbone biosynthesis	GO:0004420;GO:0015936;GO:0016616;GO:0005515;GO:0008299	molecular_function hydroxymethylglutaryl-CoA reductase (NADPH) activity | biological_process coenzyme A metabolic process | molecular_function oxidoreductase activity, acting on the CH-OH group of donors, NAD or NADP as acceptor | molecular_function protein binding | biological_process isoprenoid biosynthetic process	PF00368	Hydroxymethylglutaryl-coenzyme A reductase	IPR002202;IPR004554;IPR009023;IPR009029;IPR023074;IPR023076;IPR023282	Hydroxymethylglutaryl-CoA reductase, class I/II | Hydroxymethylglutaryl-CoA reductase, eukaryotic/archaeal type | Hydroxymethylglutaryl-CoA reductase, class I/II, NAD/NADP-binding domain superfamily | Hydroxymethylglutaryl-CoA reductase, class I/II, substrate-binding domain superfamily | Hydroxymethylglutaryl-CoA reductase, class I/II, catalytic domain superfamily | Hydroxymethylglutaryl-CoA redu…	--	--
FxaCL_231g0018640	chr2-3-1	15480551	15480656	106	upstream	upstream	XP_004292263.1	PREDICTED: hybrid signal transduction histidine kinase M-like [Fragaria vesca subsp. vesca]	--	--	tr|A0A2P6PUL1|A0A2P6PUL1_ROSCH	Putative response regulator and transcription factor RR-A-type family OS=Rosa chinensis OX=74649 GN=RchiOBHm_Chr6g0285541 PE=4 SV=1	--	--	--	--	--	--	--	--	GO:0000160	biological_process phosphorelay signal transduction system	--	--	IPR001789;IPR011006	Signal transduction response regulator, receiver domain | CheY-like superfamily	--	--
FxaCL_231g0001810	chr2-3-1	1560830	1560985	156	upstream	upstream	PRQ22017.1	hypothetical protein RchiOBHm_Chr6g0245661 [Rosa chinensis]	sp|Q6Z4G8|COBL1_ORYSJ	COBRA-like protein 1 OS=Oryza sativa subsp. japonica OX=39947 GN=BC1L6 PE=2 SV=1	tr|A0A2P6PJA9|A0A2P6PJA9_ROSCH	COBRA-like protein OS=Rosa chinensis OX=74649 GN=RchiOBHm_Chr6g0245661 PE=3 SV=1	LSE0392	A Predicted phytochelatin synthetase	[H]	--	--	--	--	--	GO:0010215;GO:0016020	biological_process cellulose microfibril organization | cellular_component membrane	PF04833	COBRA-like protein	IPR006918	COBRA, plant	--	--
FxaCL_231g0002010	chr2-3-1	1746713	1746851	139	upstream	upstream	XP_004292067.1	PREDICTED: receptor-like protein kinase HAIKU2 [Fragaria vesca subsp. vesca]	sp|F4I2N7|RLK7_ARATH	Receptor-like protein kinase 7 OS=Arabidopsis thaliana OX=3702 GN=RLK7 PE=1 SV=1	tr|A0A2P6PJH9|A0A2P6PJH9_ROSCH	Protein kinase domain-containing protein OS=Rosa chinensis OX=74649 GN=RchiOBHm_Chr6g0246351 PE=3 SV=1	LSE0002	A Receptor protein kinase containing LRR repeats	[T]	--	--	--	--	--	GO:0005524;GO:0004672;GO:0006468;GO:0005515	molecular_function ATP binding | molecular_function protein kinase activity | biological_process protein phosphorylation | molecular_function protein binding	PF00069;PF08263;PF00560	Protein kinase domain | Leucine rich repeat N-terminal domain | Leucine Rich Repeat	IPR000719;IPR001611;IPR003591;IPR008271;IPR011009;IPR013210;IPR017441;IPR032675	Protein kinase domain | Leucine-rich repeat | Leucine-rich repeat, typical subtype | Serine/threonine-protein kinase, active site | Protein kinase-like domain superfamily | Leucine-rich repeat-containing N-terminal, plant-type | Protein kinase, ATP binding site | Leucine-rich repeat domain superfamily	--	--
FxaCL_231g0002010	chr2-3-1	1746851	1746989	139	upstream	upstream	XP_004292067.1	PREDICTED: receptor-like protein kinase HAIKU2 [Fragaria vesca subsp. vesca]	sp|F4I2N7|RLK7_ARATH	Receptor-like protein kinase 7 OS=Arabidopsis thaliana OX=3702 GN=RLK7 PE=1 SV=1	tr|A0A2P6PJH9|A0A2P6PJH9_ROSCH	Protein kinase domain-containing protein OS=Rosa chinensis OX=74649 GN=RchiOBHm_Chr6g0246351 PE=3 SV=1	LSE0002	A Receptor protein kinase containing LRR repeats	[T]	--	--	--	--	--	GO:0005524;GO:0004672;GO:0006468;GO:0005515	molecular_function ATP binding | molecular_function protein kinase activity | biological_process protein phosphorylation | molecular_function protein binding	PF00069;PF08263;PF00560	Protein kinase domain | Leucine rich repeat N-terminal domain | Leucine Rich Repeat	IPR000719;IPR001611;IPR003591;IPR008271;IPR011009;IPR013210;IPR017441;IPR032675	Protein kinase domain | Leucine-rich repeat | Leucine-rich repeat, typical subtype | Serine/threonine-protein kinase, active site | Protein kinase-like domain superfamily | Leucine-rich repeat-containing N-terminal, plant-type | Protein kinase, ATP binding site | Leucine-rich repeat domain superfamily	--	--
FxaCL_231g0021650	chr2-3-1	17571124	17571303	180	upstream	upstream	XP_004292574.1	PREDICTED: probable F-box protein At1g44080 [Fragaria vesca subsp. vesca]	--	--	tr|A0A2P6PV63|A0A2P6PV63_ROSCH	DUF295 domain-containing protein OS=Rosa chinensis OX=74649 GN=RchiOBHm_Chr6g0287741 PE=4 SV=1	--	--	--	--	--	--	--	--	--	--	PF03478	Protein of unknown function (DUF295)	IPR005174	Domain unknown function DUF295	--	--
FxaCL_231g0021660	chr2-3-1	17576199	17576383	185	upstream	upstream	XP_004290614.1	PREDICTED: tRNA (guanine-N(7)-)-methyltransferase non-catalytic subunit wdr4 [Fragaria vesca subsp. vesca]	--	--	tr|A0A2P6PVW8|A0A2P6PVW8_ROSCH	tRNA (guanine-N(7)-)-methyltransferase non-catalytic subunit OS=Rosa chinensis OX=74649 GN=RchiOBHm_Chr6g0290561 PE=3 SV=1	KOG3914	WD repeat protein WDR4	[S]	K15443	TRM82, WDR4	http://www.genome.jp/dbget-bin/www_bget?ko:K15443	--	--	GO:0005515;GO:0036265	molecular_function protein binding | biological_process RNA (guanine-N7)-methylation	PF00400	WD domain, G-beta repeat	IPR001680;IPR015943;IPR019775;IPR028884;IPR036322	WD40 repeat | WD40/YVTN repeat-like-containing domain superfamily | WD40 repeat, conserved site | tRNA (guanine-N(7)-)-methyltransferase non-catalytic subunit | WD40-repeat-containing domain superfamily	--	--
FxaCL_231g0002180	chr2-3-1	1844489	1844618	130	upstream	upstream	XP_024171329.1	adenylosuccinate synthetase 2, chloroplastic [Rosa chinensis]	sp|Q96529|PURA_ARATH	Adenylosuccinate synthetase, chloroplastic OS=Arabidopsis thaliana OX=3702 GN=PURA PE=1 SV=1	tr|A0A2P6P1I5|A0A2P6P1I5_ROSCH	Adenylosuccinate synthetase, chloroplastic OS=Rosa chinensis OX=74649 GN=PURA PE=3 SV=1	KOG1355	Adenylosuccinate synthase	[F]	K01939	purA, ADSS	http://www.genome.jp/dbget-bin/www_bget?ko:K01939	ko00230;ko00250	Purine metabolism | Alanine, aspartate and glutamate metabolism	GO:0000166;GO:0004019;GO:0006164;GO:0005525	molecular_function nucleotide binding | molecular_function adenylosuccinate synthase activity | biological_process purine nucleotide biosynthetic process | molecular_function GTP binding	PF00709	Adenylosuccinate synthetase	IPR001114;IPR018220;IPR027417;IPR033128;IPR042109;IPR042111	Adenylosuccinate synthetase | Adenylosuccinate synthase, GTP-binding site | P-loop containing nucleoside triphosphate hydrolase | Adenylosuccinate synthase, active site | Adenylosuccinate synthetase, domain 1 | Adenylosuccinate synthetase, domain 3	--	--
FxaCL_231g0002160	chr2-3-1	1844489	1844618	130	exon	downstream	XP_011459657.1	PREDICTED: uncharacterized protein LOC101315407 [Fragaria vesca subsp. vesca]	--	--	tr|A0A2P6P1J3|A0A2P6P1J3_ROSCH	Uncharacterized protein OS=Rosa chinensis OX=74649 GN=RchiOBHm_Chr7g0177161 PE=4 SV=1	--	--	--	--	--	--	--	--	--	--	--	--	IPR011989;IPR016024	Armadillo-like helical | Armadillo-type fold	--	--
FxaCL_231g0023620	chr2-3-1	18767529	18767676	148	upstream	upstream	--	--	--	--	--	--	--	--	--	--	--	--	--	--	--	--	--	--	--	--	--	--
FxaCL_231g0025480	chr2-3-1	19895452	19895596	145	upstream	upstream	XP_004290916.1	PREDICTED: floral homeotic protein PMADS 2-like [Fragaria vesca subsp. vesca]	sp|Q0HA25|MADS9_VITVI	Agamous-like MADS-box protein MADS9 OS=Vitis vinifera OX=29760 GN=MADS9 PE=2 SV=2	tr|A0A2P6PXJ2|A0A2P6PXJ2_ROSCH	Putative transcription factor MADS-MIKC family OS=Rosa chinensis OX=74649 GN=RchiOBHm_Chr6g0296731 PE=4 SV=1	KOG0014	MADS box transcription factor	[K]	K09264	K09264	http://www.genome.jp/dbget-bin/www_bget?ko:K09264	--	--	GO:0003677;GO:0046983;GO:0003700;GO:0005634;GO:0006355;GO:0000977;GO:0045944	molecular_function DNA binding | molecular_function protein dimerization activity | molecular_function DNA-binding transcription factor activity | cellular_component nucleus | biological_process regulation of DNA-templated transcription | molecular_function RNA polymerase II transcription regulatory region sequence-specific DNA binding | biological_process positive regulation of transcription by …	PF00319;PF01486	K-box region | SRF-type transcription factor (DNA-binding and dimerisation domain)	IPR002100;IPR002487;IPR033896;IPR036879	Transcription factor, MADS-box | Transcription factor, K-box | MADS MEF2-like | Transcription factor, MADS-box superfamily	MADS	http://plntfdb.bio.uni-potsdam.de/v3.0/fam_mem.php?family_id=MADS
FxaCL_231g0026550	chr2-3-1	20584726	20584909	184	upstream	upstream	XP_004290846.1	PREDICTED: uncharacterized protein LOC101299051 [Fragaria vesca subsp. vesca]	--	--	tr|A0A2P6PX48|A0A2P6PX48_ROSCH	Putative 1-phosphatidylinositol-4-phosphate 5-kinase OS=Rosa chinensis OX=74649 GN=RchiOBHm_Chr6g0295441 PE=4 SV=1	KOG0231	Junctional membrane complex protein Junctophilin and related MORN repeat proteins	[R]	--	--	--	--	--	--	--	PF02493	MORN repeat	IPR003409	MORN repeat	--	--
FxaCL_231g0028120	chr2-3-1	21608038	21608242	205	upstream	upstream	XP_004291421.1	PREDICTED: protein TIFY 8 [Fragaria vesca subsp. vesca]	sp|Q84MB2|TIF8_ARATH	Protein TIFY 8 OS=Arabidopsis thaliana OX=3702 GN=TIFY8 PE=1 SV=1	tr|A0A2P6Q1V2|A0A2P6Q1V2_ROSCH	Protein TIFY OS=Rosa chinensis OX=74649 GN=RchiOBHm_Chr6g0312851 PE=3 SV=1	--	--	--	--	--	--	--	--	--	--	PF06200	tify domain	IPR010399;IPR040390	Tify domain | TIFY/JAZ family	Tify	http://plntfdb.bio.uni-potsdam.de/v3.0/fam_mem.php?family_id=Tify
FxaCL_231g0028420	chr2-3-1	21771558	21771666	109	upstream	upstream	XP_004303438.1	PREDICTED: aspartate--tRNA ligase, cytoplasmic [Fragaria vesca subsp. vesca]	sp|Q9M084|SYDC2_ARATH	Aspartate--tRNA ligase 2, cytoplasmic OS=Arabidopsis thaliana OX=3702 GN=IBI1 PE=1 SV=1	tr|A0A2P6Q1R2|A0A2P6Q1R2_ROSCH	aspartate--tRNA ligase OS=Rosa chinensis OX=74649 GN=RchiOBHm_Chr6g0312531 PE=3 SV=1	KOG0556	Aspartyl-tRNA synthetase	[J]	K22503	DARS	http://www.genome.jp/dbget-bin/www_bget?ko:K22503	ko00970	Aminoacyl-tRNA biosynthesis	GO:0000166;GO:0004815;GO:0005524;GO:0005737;GO:0006422;GO:0004812;GO:0006418	molecular_function nucleotide binding | molecular_function aspartate-tRNA ligase activity | molecular_function ATP binding | cellular_component cytoplasm | biological_process aspartyl-tRNA aminoacylation | molecular_function aminoacyl-tRNA ligase activity | biological_process tRNA aminoacylation for protein translation	PF00152	tRNA synthetases class II (D, K and N)	IPR002312;IPR004364;IPR004523;IPR006195;IPR012340;IPR045864	Aspartyl/Asparaginyl-tRNA synthetase, class IIb | Aminoacyl-tRNA synthetase, class II (D/K/N) | Aspartate-tRNA synthetase, type 2 | Aminoacyl-tRNA synthetase, class II | Nucleic acid-binding, OB-fold | Class II Aminoacyl-tRNA synthetase/Biotinyl protein ligase (BPL) and lipoyl protein ligase (LPL)	--	--
FxaCL_231g0002770	chr2-3-1	2280274	2280424	151	upstream	upstream	XP_011458601.1	PREDICTED: BEACH domain-containing protein lvsA isoform X2 [Fragaria vesca subsp. vesca]	sp|F4HZB2|BCHA1_ARATH	Protein SPIRRIG OS=Arabidopsis thaliana OX=3702 GN=SPI PE=1 SV=1	tr|A0A2P6PVP6|A0A2P6PVP6_ROSCH	Putative transcription factor WD40-like family OS=Rosa chinensis OX=74649 GN=RchiOBHm_Chr6g0289881 PE=4 SV=1	KOG1788	Uncharacterized conserved protein	[S]	K22262	WDFY3, ALFY	http://www.genome.jp/dbget-bin/www_bget?ko:K22262	--	--	--	--	--	--	--	--	--	--
FxaCL_231g0030220	chr2-3-1	22997390	22997586	197	upstream	upstream	XP_004290996.1	PREDICTED: uncharacterized protein LOC101296057 [Fragaria vesca subsp. vesca]	--	--	tr|A0A2P6Q135|A0A2P6Q135_ROSCH	Uncharacterized protein OS=Rosa chinensis OX=74649 GN=RchiOBHm_Chr6g0310081 PE=4 SV=1	--	--	--	--	--	--	--	--	--	--	PF11255	Protein of unknown function (DUF3054)	IPR021414	Protein of unknown function DUF3054	--	--
FxaCL_231g0030720	chr2-3-1	23269461	23269571	111	upstream	upstream	XP_004292756.2	PREDICTED: cyclin-D5-1-like isoform X1 [Fragaria vesca subsp. vesca]	sp|Q2V3B2|CCD51_ARATH	Cyclin-D5-1 OS=Arabidopsis thaliana OX=3702 GN=CYCD5-1 PE=2 SV=2	tr|A0A2P6Q0W3|A0A2P6Q0W3_ROSCH	Putative cyclin OS=Rosa chinensis OX=74649 GN=RchiOBHm_Chr6g0309481 PE=4 SV=1	KOG0656	G1/S-specific cyclin D	[D]	K18811	CYCD5	http://www.genome.jp/dbget-bin/www_bget?ko:K18811	--	--	--	--	PF00134	Cyclin, N-terminal domain	IPR006671;IPR036915;IPR039361	Cyclin, N-terminal | Cyclin-like superfamily | Cyclin	--	--
FxaCL_231g0031620	chr2-3-1	23749136	23749253	118	upstream	upstream	XP_040364571.1	transcription factor bHLH95 [Rosa chinensis]	--	--	tr|A0A2P6Q0K1|A0A2P6Q0K1_ROSCH	Putative transcription factor bHLH family OS=Rosa chinensis OX=74649 GN=RchiOBHm_Chr6g0308241 PE=4 SV=1	--	--	--	K04733	IRAK4	http://www.genome.jp/dbget-bin/www_bget?ko:K04733	--	--	GO:0046983;GO:0003700;GO:0006355;GO:0009960	molecular_function protein dimerization activity | molecular_function DNA-binding transcription factor activity | biological_process regulation of DNA-templated transcription | biological_process endosperm development	--	--	IPR011598;IPR036638;IPR044278	Myc-type, basic helix-loop-helix (bHLH) domain | Helix-loop-helix DNA-binding domain superfamily | Transcription factor BHLH95-like	bHLH	http://plntfdb.bio.uni-potsdam.de/v3.0/fam_mem.php?family_id=bHLH
FxaCL_231g0031680	chr2-3-1	23808840	23809051	212	upstream	upstream	XP_004291096.2	PREDICTED: heat stress transcription factor B-4 [Fragaria vesca subsp. vesca]	sp|Q9C635|HSFB4_ARATH	Heat stress transcription factor B-4 OS=Arabidopsis thaliana OX=3702 GN=HSFB4 PE=2 SV=1	tr|A0A1W6LWL3|A0A1W6LWL3_FRAAN	Heat shock transcription factor protein 9 OS=Fragaria ananassa OX=3747 PE=2 SV=1	KOG0627	Heat shock transcription factor	[K]	K09419	HSFF	http://www.genome.jp/dbget-bin/www_bget?ko:K09419	--	--	GO:0003700;GO:0006355;GO:0043565	molecular_function DNA-binding transcription factor activity | biological_process regulation of DNA-templated transcription | molecular_function sequence-specific DNA binding	PF00447	HSF-type DNA-binding	IPR000232;IPR027725;IPR036388;IPR036390	Heat shock factor (HSF)-type, DNA-binding | Heat shock transcription factor family | Winged helix-like DNA-binding domain superfamily | Winged helix DNA-binding domain superfamily	HSF	http://plntfdb.bio.uni-potsdam.de/v3.0/fam_mem.php?family_id=HSF
FxaCL_231g0033510	chr2-3-1	24800484	24800671	188	upstream	upstream	XP_004291307.1	PREDICTED: uncharacterized protein LOC101315200 [Fragaria vesca subsp. vesca]	--	--	tr|A0A2P6PZV0|A0A2P6PZV0_ROSCH	Putative Heat shock protein DnaJ, cysteine-rich OS=Rosa chinensis OX=74649 GN=RchiOBHm_Chr6g0305461 PE=4 SV=1	--	--	--	--	--	--	--	--	--	--	--	--	--	--	--	--
FxaCL_231g0003020	chr2-3-1	2484153	2484282	130	exon	exon	XP_004292124.1	PREDICTED: uncharacterized protein LOC101311827 [Fragaria vesca subsp. vesca]	--	--	tr|A0A2P6PL84|A0A2P6PL84_ROSCH	Uncharacterized protein OS=Rosa chinensis OX=74649 GN=RchiOBHm_Chr6g0252931 PE=4 SV=1	--	--	--	--	--	--	--	--	--	--	--	--	--	--	--	--
FxaCL_231g0036250	chr2-3-1	26167322	26167434	113	upstream	upstream	XP_011459832.1	PREDICTED: pentatricopeptide repeat-containing protein At1g31790-like [Fragaria vesca subsp. vesca]	--	--	tr|A0A2P6PZI9|A0A2P6PZI9_ROSCH	Putative tetratricopeptide-like helical domain-containing protein OS=Rosa chinensis OX=74649 GN=RchiOBHm_Chr6g0304481 PE=4 SV=1	--	--	--	--	--	--	--	--	--	--	--	--	--	--	--	--
FxaCL_231g0036850	chr2-3-1	26568707	26568876	170	upstream	upstream	XP_011459922.1	PREDICTED: uncharacterized protein LOC105350169 [Fragaria vesca subsp. vesca]	--	--	tr|A0A2P6PYQ8|A0A2P6PYQ8_ROSCH	DUF4408 domain-containing protein OS=Rosa chinensis OX=74649 GN=RchiOBHm_Chr6g0301481 PE=4 SV=1	--	--	--	--	--	--	--	--	--	--	--	--	--	--	--	--
FxaCL_231g0036940	chr2-3-1	26615061	26615186	126	upstream	upstream	XP_004291861.1	PREDICTED: proteasome subunit alpha type-1-A-like [Fragaria vesca subsp. vesca]	sp|P34066|PSA1A_ARATH	Proteasome subunit alpha type-1-A OS=Arabidopsis thaliana OX=3702 GN=PAF1 PE=1 SV=3	tr|A0A2P6PYQ3|A0A2P6PYQ3_ROSCH	Proteasome subunit alpha type OS=Rosa chinensis OX=74649 GN=RchiOBHm_Chr6g0301351 PE=3 SV=1	KOG0863	20S proteasome, regulatory subunit alpha type PSMA1/PRE5	[O]	K02725	PSMA1	http://www.genome.jp/dbget-bin/www_bget?ko:K02725	ko03050	Proteasome	GO:0019773;GO:0005839;GO:0051603;GO:0006511	cellular_component proteasome core complex, alpha-subunit complex | cellular_component proteasome core complex | biological_process proteolysis involved in protein catabolic process | biological_process ubiquitin-dependent protein catabolic process	PF10584;PF00227	Proteasome subunit A N-terminal signature | Proteasome subunit	IPR000426;IPR001353;IPR023332;IPR029055;IPR035144	Proteasome alpha-subunit, N-terminal domain | Proteasome, subunit alpha/beta | Proteasome alpha-type subunit | Nucleophile aminohydrolases, N-terminal | Proteasome subunit alpha 1	--	--
FxaCL_231g0037580	chr2-3-1	26893545	26893687	143	upstream	upstream	XP_004293222.1	PREDICTED: NEDD8-conjugating enzyme Ubc12-like [Fragaria vesca subsp. vesca]	sp|Q9SDY5|RCE1_ARATH	NEDD8-conjugating enzyme Ubc12 OS=Arabidopsis thaliana OX=3702 GN=RCE1 PE=1 SV=1	tr|A0A2P6PYI4|A0A2P6PYI4_ROSCH	Putative aminoacyltransferase, E1 ubiquitin-activating enzyme OS=Rosa chinensis OX=74649 GN=RchiOBHm_Chr6g0300551 PE=3 SV=1	KOG0420	Ubiquitin-protein ligase	[O]	K10579	UBE2M, UBC12	http://www.genome.jp/dbget-bin/www_bget?ko:K10579	ko04120	Ubiquitin mediated proteolysis	--	--	PF00179	Ubiquitin-conjugating enzyme	IPR000608;IPR016135;IPR023313	Ubiquitin-conjugating enzyme E2 | Ubiquitin-conjugating enzyme/RWD-like | Ubiquitin-conjugating enzyme, active site	--	--
FxaCL_231g0038290	chr2-3-1	27263415	27263598	184	upstream	upstream	XP_004291952.1	PREDICTED: probable replication factor C subunit 1 [Fragaria vesca subsp. vesca]	sp|Q8GUP3|PDS5C_ARATH	Sister chromatid cohesion protein PDS5 homolog C OS=Arabidopsis thaliana OX=3702 GN=PDS5C PE=1 SV=1	tr|A0A2P6PY88|A0A2P6PY88_ROSCH	Uncharacterized protein OS=Rosa chinensis OX=74649 GN=RchiOBHm_Chr6g0299571 PE=4 SV=1	KOG1525	Sister chromatid cohesion complex Cohesin, subunit PDS5	[D]	--	--	--	--	--	GO:0007064	biological_process mitotic sister chromatid cohesion	PF20168	Sister chromatid cohesion protein PDS5 protein	IPR016024;IPR039776	Armadillo-type fold | Sister chromatid cohesion protein Pds5	--	--
FxaCL_231g0005050	chr2-3-1	4069235	4069413	179	upstream	upstream	XP_011467751.1	PREDICTED: zinc finger CCHC domain-containing protein 7 [Fragaria vesca subsp. vesca]	--	--	tr|A0A2P6PLU7|A0A2P6PLU7_ROSCH	Putative transcription factor interactor and regulator CCHC(Zn) family OS=Rosa chinensis OX=74649 GN=RchiOBHm_Chr6g0255381 PE=4 SV=1	KOG4400	E3 ubiquitin ligase interacting with arginine methyltransferase	[O]	--	--	--	--	--	GO:0003676;GO:0008270	molecular_function nucleic acid binding | molecular_function zinc ion binding	PF00098	Zinc knuckle	IPR001878;IPR036875	Zinc finger, CCHC-type | Zinc finger, CCHC-type superfamily	--	--
FxaCL_231g0005080	chr2-3-1	4099149	4099264	116	upstream	upstream	XP_011468528.1	PREDICTED: protein FAR1-RELATED SEQUENCE 5-like [Fragaria vesca subsp. vesca]	--	--	--	--	--	--	--	--	--	--	--	--	--	--	--	--	--	--	--	--
FxaCL_231g0000850	chr2-3-1	783813	783943	131	upstream	upstream	XP_004292175.1	PREDICTED: heparan-alpha-glucosaminide N-acetyltransferase-like isoform X1 [Fragaria vesca subsp. vesca]	--	--	tr|A0A2P6PKW2|A0A2P6PKW2_ROSCH	Putative heparan-alpha-glucosaminide N-acetyltransferase OS=Rosa chinensis OX=74649 GN=RchiOBHm_Chr6g0251551 PE=4 SV=1	KOG4683	Uncharacterized conserved protein	[S]	K10532	HGSNAT	http://www.genome.jp/dbget-bin/www_bget?ko:K10532	ko00531	Glycosaminoglycan degradation	--	--	PF07786	Heparan-alpha-glucosaminide N-acetyltransferase, catalytic	IPR012429	Heparan-alpha-glucosaminide N-acetyltransferase, catalytic domain	--	--
FxaCL_241g0017440	chr2-4-1	13463944	13464141	198	upstream	intron	--	--	--	--	--	--	--	--	--	--	--	--	--	--	--	--	--	--	--	--	--	--
FxaCL_241g0017510	chr2-4-1	13537242	13537396	155	upstream	upstream	XP_004290045.1	PREDICTED: glycerol-3-phosphate acyltransferase 3 [Fragaria vesca subsp. vesca]	sp|Q8GWG0|GPAT9_ARATH	Glycerol-3-phosphate acyltransferase 9 OS=Arabidopsis thaliana OX=3702 GN=GPAT9 PE=1 SV=1	tr|A0A2P6PT56|A0A2P6PT56_ROSCH	Putative glycerol-3-phosphate 1-O-acyltransferase OS=Rosa chinensis OX=74649 GN=RchiOBHm_Chr6g0280151 PE=3 SV=1	KOG2898	Predicted phosphate acyltransferase, contains PlsC domain	[I]	K13506	GPAT3_4, AGPAT9, AGPAT6	http://www.genome.jp/dbget-bin/www_bget?ko:K13506	ko00564;ko00561	Glycerophospholipid metabolism | Glycerolipid metabolism	GO:0016746;GO:0008374	molecular_function acyltransferase activity | molecular_function O-acyltransferase activity	PF01553	Acyltransferase	IPR002123;IPR045252	Phospholipid/glycerol acyltransferase | Lysophosphatidylcholine acyltransferase LPCAT1-like	--	--
FxaCL_241g0021610	chr2-4-1	16252756	16252863	108	upstream	upstream	--	--	--	--	--	--	--	--	--	--	--	--	--	--	--	--	--	--	--	--	--	--
FxaCL_241g0021620	chr2-4-1	16252756	16252863	108	upstream	upstream	XP_004292255.1	PREDICTED: histone-lysine N-methyltransferase family member SUVH9-like [Fragaria vesca subsp. vesca]	sp|Q9T0G7|SUVH9_ARATH	Histone-lysine N-methyltransferase family member SUVH9 OS=Arabidopsis thaliana OX=3702 GN=SUVH9 PE=1 SV=1	tr|A0A2P6QRM9|A0A2P6QRM9_ROSCH	Putative histone-lysine N-methyltransferase chromatin remodeling SET family OS=Rosa chinensis OX=74649 GN=RchiOBHm_Chr4g0395951 PE=4 SV=1	KOG1082	Histone H3 (Lys9) methyltransferase SUV39H1/Clr4, required for transcriptional silencing	[BK]	K11420	EHMT	http://www.genome.jp/dbget-bin/www_bget?ko:K11420	ko00310	Lysine degradation	GO:0005634;GO:0008270;GO:0034968;GO:0042054;GO:0005515;GO:0016571	cellular_component nucleus | molecular_function zinc ion binding | biological_process histone lysine methylation | molecular_function histone methyltransferase activity | molecular_function protein binding | biological_process histone methylation	PF00856;PF02182;PF05033	Pre-SET motif | SAD/SRA domain | SET domain	IPR001214;IPR003105;IPR007728;IPR015947;IPR025794;IPR036987;IPR046341	SET domain | SRA-YDG | Pre-SET domain | PUA-like superfamily | Histone H3-K9 methyltransferase, plant | SRA-YDG superfamily | SET domain superfamily	--	--
FxaCL_241g0021900	chr2-4-1	16511799	16511938	140	upstream	upstream	XP_004289987.1	PREDICTED: subtilisin-like protease SDD1 [Fragaria vesca subsp. vesca]	sp|O64495|SBT12_ARATH	Subtilisin-like protease SBT1.2 OS=Arabidopsis thaliana OX=3702 GN=SBT1.2 PE=2 SV=1	tr|A0A2P6PUU8|A0A2P6PUU8_ROSCH	Putative tripeptidyl-peptidase II OS=Rosa chinensis OX=74649 GN=RchiOBHm_Chr6g0286551 PE=3 SV=1	LSE0115	A Subtilisin-like proteinase	[OR]	--	--	--	--	--	GO:0004252;GO:0006508;GO:0008236	molecular_function serine-type endopeptidase activity | biological_process proteolysis | molecular_function serine-type peptidase activity	PF17766;PF05922;PF02225;PF00082	Subtilase family | Peptidase inhibitor I9 | PA domain | Fibronectin type-III domain	IPR000209;IPR003137;IPR010259;IPR015500;IPR023828;IPR034197;IPR036852;IPR037045;IPR041469;IPR045051;IPR046450	Peptidase S8/S53 domain | PA domain | Peptidase S8 propeptide/proteinase inhibitor I9 | Peptidase S8, subtilisin-related | Peptidase S8, subtilisin, Ser-active site | Cucumisin-like catalytic domain | Peptidase S8/S53 domain superfamily | Peptidase S8 propeptide/proteinase inhibitor I9 superfamily | Subtilisin-like protease, fibronectin type-III domain | Subtilisin-like protease | PA domain super…	--	--
FxaCL_241g0023290	chr2-4-1	17588660	17588801	142	upstream	upstream	XP_004289919.1	PREDICTED: LOB domain-containing protein 16 [Fragaria vesca subsp. vesca]	sp|Q9SLB7|LBD16_ARATH	LOB domain-containing protein 16 OS=Arabidopsis thaliana OX=3702 GN=LBD16 PE=1 SV=1	tr|A0A498JSW8|A0A498JSW8_MALDO	LOB domain-containing protein OS=Malus domestica OX=3750 GN=DVH24_010630 PE=3 SV=1	LSE0040	A Lateral organ boundaries domain (LOB)	[R]	K13944	LBD16	http://www.genome.jp/dbget-bin/www_bget?ko:K13944	--	--	--	--	PF03195	Lateral organ boundaries (LOB) domain	IPR004883	Lateral organ boundaries, LOB	LOB	http://plntfdb.bio.uni-potsdam.de/v3.0/fam_mem.php?family_id=LOB
FxaCL_241g0023550	chr2-4-1	17753703	17753870	168	upstream	upstream	XP_004289913.1	PREDICTED: iron-sulfur protein NUBPL [Fragaria vesca subsp. vesca]	sp|O49472|INDH_ARATH	Iron-sulfur protein required for NADH dehydrogenase, mitochondrial OS=Arabidopsis thaliana OX=3702 GN=INDH PE=2 SV=1	tr|A0A2P6PVI9|A0A2P6PVI9_ROSCH	Putative flagellum site-determining protein YlxH/ Fe-S cluster assembling factor NBP35 OS=Rosa chinensis OX=74649 GN=RchiOBHm_Chr6g0289151 PE=3 SV=1	KOG3022	Predicted ATPase, nucleotide-binding	[D]	K03593	mrp, NUBPL	http://www.genome.jp/dbget-bin/www_bget?ko:K03593	--	--	GO:0005524;GO:0016226;GO:0051536;GO:0140663	molecular_function ATP binding | biological_process iron-sulfur cluster assembly | molecular_function iron-sulfur cluster binding | molecular_function ATP-dependent FeS chaperone activity	PF10609	NUBPL iron-transfer P-loop NTPase	IPR019591;IPR027417;IPR033756;IPR044304	Mrp/NBP35 ATP-binding protein | P-loop containing nucleoside triphosphate hydrolase | Flagellum site-determining protein YlxH/ Fe-S cluster assembling factor NBP35 | Iron-sulfur protein NUBPL-like	--	--
FxaCL_241g0024730	chr2-4-1	18666483	18666614	132	upstream	upstream	XP_011458608.1	PREDICTED: ent-copalyl diphosphate synthase, chloroplastic-like [Fragaria vesca subsp. vesca]	sp|A0A0M4M0T9|TPS28_TRIWF	(-)-kolavenyl diphosphate synthase TPS28, chloroplastic OS=Tripterygium wilfordii OX=458696 GN=TPS28 PE=1 SV=1	tr|A0A2P6PW10|A0A2P6PW10_ROSCH	Putative ent-copalyl diphosphate synthase OS=Rosa chinensis OX=74649 GN=RchiOBHm_Chr6g0290941 PE=4 SV=1	LSE0352	A Terpene synthase/cyclase	[QV]	K04120	E5.5.1.13	http://www.genome.jp/dbget-bin/www_bget?ko:K04120	ko00904	Diterpenoid biosynthesis	GO:0000287;GO:0010333;GO:0016829	molecular_function magnesium ion binding | molecular_function terpene synthase activity | molecular_function lyase activity	PF01397;PF03936	Terpene synthase, N-terminal domain | Terpene synthase family, metal binding domain	IPR001906;IPR005630;IPR008930;IPR008949;IPR036965	Terpene synthase, N-terminal domain | Terpene synthase, metal-binding domain | Terpenoid cyclases/protein prenyltransferase alpha-alpha toroid | Isoprenoid synthase domain superfamily | Terpene synthase, N-terminal domain superfamily	--	--
FxaCL_241g0025670	chr2-4-1	19384494	19384644	151	upstream	upstream	XP_004292614.2	PREDICTED: F-box protein At3g56470-like isoform X4 [Fragaria vesca subsp. vesca]	--	--	tr|A0A6P5T1C8|A0A6P5T1C8_PRUAV	F-box protein At4g00893-like OS=Prunus avium OX=42229 GN=LOC110761776 PE=4 SV=1	--	--	--	--	--	--	--	--	GO:0005515	molecular_function protein binding	--	--	IPR036047	F-box-like domain superfamily	--	--
FxaCL_241g0027010	chr2-4-1	20287875	20288026	152	upstream	intron	XP_050366889.1	caffeoylshikimate esterase [Potentilla anserina]	sp|Q9C942|CSE_ARATH	Caffeoylshikimate esterase OS=Arabidopsis thaliana OX=3702 GN=CSE PE=1 SV=1	tr|A0A2P6PWW5|A0A2P6PWW5_ROSCH	Putative 2-acylglycerol O-acyltransferase OS=Rosa chinensis OX=74649 GN=RchiOBHm_Chr6g0294021 PE=4 SV=1	KOG1455	Lysophospholipase	[I]	K01054	MGLL	http://www.genome.jp/dbget-bin/www_bget?ko:K01054	ko00561	Glycerolipid metabolism	--	--	PF12146	Serine aminopeptidase, S33	IPR000073;IPR022742;IPR029058	Alpha/beta hydrolase fold-1 | Serine aminopeptidase, S33 | Alpha/Beta hydrolase fold	--	--
FxaCL_241g0027270	chr2-4-1	20426349	20426509	161	upstream	upstream	XP_004290812.1	PREDICTED: endoglucanase 17 [Fragaria vesca subsp. vesca]	sp|O81416|GUN17_ARATH	Endoglucanase 17 OS=Arabidopsis thaliana OX=3702 GN=At4g02290 PE=2 SV=1	tr|A0A2P6PWV6|A0A2P6PWV6_ROSCH	Endoglucanase OS=Rosa chinensis OX=74649 GN=RchiOBHm_Chr6g0294351 PE=3 SV=1	LSE0350	A Glycosyl hydrolase (endo-1, 4-beta-glucanase)	[G]	K01179	E3.2.1.4	http://www.genome.jp/dbget-bin/www_bget?ko:K01179	ko00500	Starch and sucrose metabolism	GO:0004553;GO:0005975	molecular_function hydrolase activity, hydrolyzing O-glycosyl compounds | biological_process carbohydrate metabolic process	PF00759	Glycosyl hydrolase family 9	IPR001701;IPR008928;IPR012341;IPR018221;IPR033126	Glycoside hydrolase family 9 | Six-hairpin glycosidase superfamily | Six-hairpin glycosidase-like superfamily | Glycoside hydrolase family 9, His active site | Glycosyl hydrolases family 9, Asp/Glu active sites	--	--
FxaCL_241g0028000	chr2-4-1	20972758	20972953	196	upstream	upstream	XP_004292693.1	PREDICTED: uncharacterized protein LOC101299354 isoform X1 [Fragaria vesca subsp. vesca]	--	--	tr|A0A2P6PX74|A0A2P6PX74_ROSCH	Putative checkpoint protein Rad17/Rad24 OS=Rosa chinensis OX=74649 GN=RchiOBHm_Chr6g0295641 PE=3 SV=1	--	--	--	--	--	--	--	--	--	--	--	--	--	--	--	--
FxaCL_241g0028320	chr2-4-1	21159107	21159275	169	upstream	upstream	XP_040364942.1	uncharacterized protein LOC112172890 [Rosa chinensis]	--	--	tr|A0A2P6PXB6|A0A2P6PXB6_ROSCH	Putative powdery mildew resistance protein, RPW8 OS=Rosa chinensis OX=74649 GN=RchiOBHm_Chr6g0296141 PE=4 SV=1	--	--	--	K03283	HSPA1s	http://www.genome.jp/dbget-bin/www_bget?ko:K03283	ko04141;ko03040;ko04144	Protein processing in endoplasmic reticulum | Spliceosome | Endocytosis	--	--	--	--	--	--	--	--
FxaCL_241g0028920	chr2-4-1	21555425	21555535	111	upstream	upstream	XP_004292728.1	PREDICTED: uncharacterized protein LOC101310380 [Fragaria vesca subsp. vesca]	--	--	tr|A0A2P6QL64|A0A2P6QL64_ROSCH	Putative ubiquitinyl hydrolase 1 OS=Rosa chinensis OX=74649 GN=RchiOBHm_Chr5g0074421 PE=4 SV=1	KOG1987	Speckle-type POZ protein SPOP and related proteins with TRAF, MATH and BTB/POZ domains	[DR]	--	--	--	--	--	GO:0005515	molecular_function protein binding	PF00917	MATH domain	IPR002083;IPR008974	MATH/TRAF domain | TRAF-like	--	--
FxaCL_241g0028950	chr2-4-1	21575156	21575279	124	upstream	upstream	XP_004290919.2	PREDICTED: NAD(P)H-quinone oxidoreductase subunit M, chloroplastic [Fragaria vesca subsp. vesca]	sp|A9PJQ8|NDHM_POPJC	NAD(P)H-quinone oxidoreductase subunit M, chloroplastic OS=Populus jackii OX=640484 GN=ndhM PE=2 SV=1	tr|A0A2P6PXI1|A0A2P6PXI1_ROSCH	NAD(P)H-quinone oxidoreductase subunit M, chloroplastic OS=Rosa chinensis OX=74649 GN=RchiOBHm_Chr6g0296781 PE=3 SV=1	LSE1777	A Unnamed protein	[X]	--	--	--	--	--	GO:0016655	molecular_function oxidoreductase activity, acting on NAD(P)H, quinone or similar compound as acceptor	PF10664	Cyanobacterial and plastid NDH-1 subunit M	IPR018922	NAD(P)H-quinone oxidoreductase subunit M	--	--
FxaCL_241g0029490	chr2-4-1	21877331	21877457	127	upstream	upstream	--	--	--	--	--	--	--	--	--	--	--	--	--	--	--	--	--	--	--	--	--	--
FxaCL_241g0029500	chr2-4-1	21877331	21877457	127	upstream	upstream	XP_024198939.1	putative F-box protein At5g66830 [Rosa chinensis]	--	--	tr|A0A2P6QJC6|A0A2P6QJC6_ROSCH	Putative F-box domain-containing protein OS=Rosa chinensis OX=74649 GN=RchiOBHm_Chr5g0067081 PE=4 SV=1	--	--	--	--	--	--	--	--	--	--	PF03478	Protein of unknown function (DUF295)	IPR005174	Domain unknown function DUF295	--	--
FxaCL_241g0029640	chr2-4-1	21997063	21997244	182	upstream	upstream	KAJ6986214.1	hypothetical protein NC653_023954 [Populus alba x Populus x berolinensis]	--	--	--	--	--	--	--	--	--	--	--	--	--	--	--	--	--	--	--	--
FxaCL_241g0029900	chr2-4-1	22159142	22159338	197	upstream	upstream	PRQ26758.1	putative protein kinase RLK-Pelle-L-LEC family [Rosa chinensis]	sp|Q9FG33|LRKS5_ARATH	Probable L-type lectin-domain containing receptor kinase S.5 OS=Arabidopsis thaliana OX=3702 GN=LECRKS5 PE=2 SV=1	tr|A0A2P6PXV0|A0A2P6PXV0_ROSCH	Protein kinase domain-containing protein OS=Rosa chinensis OX=74649 GN=RchiOBHm_Chr6g0298101 PE=3 SV=1	LSE0015	A Receptor-like protein kinase, contains lectin domains	[T]	K04733	IRAK4	http://www.genome.jp/dbget-bin/www_bget?ko:K04733	--	--	GO:0030246;GO:0004672;GO:0005524;GO:0006468	molecular_function carbohydrate binding | molecular_function protein kinase activity | molecular_function ATP binding | biological_process protein phosphorylation	PF00139;PF00069	Legume lectin domain | Protein kinase domain	IPR000719;IPR001220;IPR008271;IPR011009;IPR013320;IPR017441	Protein kinase domain | Legume lectin domain | Serine/threonine-protein kinase, active site | Protein kinase-like domain superfamily | Concanavalin A-like lectin/glucanase domain superfamily | Protein kinase, ATP binding site	--	--
FxaCL_241g0030420	chr2-4-1	22465630	22465757	128	upstream	upstream	XP_004291489.1	PREDICTED: N-alpha-acetyltransferase 50 [Fragaria vesca subsp. vesca]	--	--	tr|A0A2P6PY46|A0A2P6PY46_ROSCH	Putative methionine N(Alpha)-acetyltransferase NatB transcription regulator GNAT family OS=Rosa chinensis OX=74649 GN=RchiOBHm_Chr6g0298801 PE=4 SV=1	KOG3138	Predicted N-acetyltransferase	[R]	K20793	NAA50, NAT5	http://www.genome.jp/dbget-bin/www_bget?ko:K20793	--	--	GO:0016747	molecular_function acyltransferase activity, transferring groups other than amino-acyl groups	PF00583	Acetyltransferase (GNAT) family	IPR000182;IPR016181	GNAT domain | Acyl-CoA N-acyltransferase	--	--
FxaCL_241g0030630	chr2-4-1	22645940	22646073	134	upstream	upstream	XP_004291423.1	PREDICTED: gibberellin 3-beta-dioxygenase 1-like [Fragaria vesca subsp. vesca]	sp|O24648|G3OX_PEA	Gibberellin 3-beta-dioxygenase 1 OS=Pisum sativum OX=3888 GN=LE PE=1 SV=1	tr|A0A2P6SD09|A0A2P6SD09_ROSCH	Putative gibberellin 3-beta-dioxygenase OS=Rosa chinensis OX=74649 GN=RchiOBHm_Chr1g0337611 PE=3 SV=1	KOG0143	Iron/ascorbate family oxidoreductases	[QR]	K04124	E1.14.11.15	http://www.genome.jp/dbget-bin/www_bget?ko:K04124	ko00904	Diterpenoid biosynthesis	--	--	PF14226	non-haem dioxygenase in morphine synthesis N-terminal	IPR026992;IPR027443	Non-haem dioxygenase N-terminal domain | Isopenicillin N synthase-like superfamily	--	--
FxaCL_241g0030960	chr2-4-1	22870205	22870365	161	upstream	intron	XP_004303438.1	PREDICTED: aspartate--tRNA ligase, cytoplasmic [Fragaria vesca subsp. vesca]	sp|Q9M084|SYDC2_ARATH	Aspartate--tRNA ligase 2, cytoplasmic OS=Arabidopsis thaliana OX=3702 GN=IBI1 PE=1 SV=1	tr|A0A2P6Q1R2|A0A2P6Q1R2_ROSCH	aspartate--tRNA ligase OS=Rosa chinensis OX=74649 GN=RchiOBHm_Chr6g0312531 PE=3 SV=1	KOG0556	Aspartyl-tRNA synthetase	[J]	K22503	DARS	http://www.genome.jp/dbget-bin/www_bget?ko:K22503	ko00970	Aminoacyl-tRNA biosynthesis	GO:0000166;GO:0004815;GO:0005524;GO:0005737;GO:0006422;GO:0004812;GO:0006418	molecular_function nucleotide binding | molecular_function aspartate-tRNA ligase activity | molecular_function ATP binding | cellular_component cytoplasm | biological_process aspartyl-tRNA aminoacylation | molecular_function aminoacyl-tRNA ligase activity | biological_process tRNA aminoacylation for protein translation	PF00152	tRNA synthetases class II (D, K and N)	IPR002312;IPR004364;IPR004523;IPR006195;IPR012340;IPR045864	Aspartyl/Asparaginyl-tRNA synthetase, class IIb | Aminoacyl-tRNA synthetase, class II (D/K/N) | Aspartate-tRNA synthetase, type 2 | Aminoacyl-tRNA synthetase, class II | Nucleic acid-binding, OB-fold | Class II Aminoacyl-tRNA synthetase/Biotinyl protein ligase (BPL) and lipoyl protein ligase (LPL)	--	--
FxaCL_241g0031340	chr2-4-1	23099394	23099569	176	upstream	upstream	XP_004303459.1	PREDICTED: LRR receptor-like serine/threonine-protein kinase ERECTA [Fragaria vesca subsp. vesca]	sp|Q42371|ERECT_ARATH	LRR receptor-like serine/threonine-protein kinase ERECTA OS=Arabidopsis thaliana OX=3702 GN=ERECTA PE=1 SV=1	tr|A0A2P6Q1L1|A0A2P6Q1L1_ROSCH	Protein kinase domain-containing protein OS=Rosa chinensis OX=74649 GN=RchiOBHm_Chr6g0311931 PE=3 SV=1	LSE0002	A Receptor protein kinase containing LRR repeats	[T]	K20718	ER	http://www.genome.jp/dbget-bin/www_bget?ko:K20718	ko04016	MAPK signaling pathway - plant	GO:0005515	molecular_function protein binding	PF13516;PF08263;PF13855	Leucine rich repeat N-terminal domain | Leucine Rich repeat | Leucine rich repeat	IPR001611;IPR003591;IPR013210;IPR032675	Leucine-rich repeat | Leucine-rich repeat, typical subtype | Leucine-rich repeat-containing N-terminal, plant-type | Leucine-rich repeat domain superfamily	--	--
FxaCL_241g0032180	chr2-4-1	23656442	23656544	103	upstream	upstream	XP_004291040.1	PREDICTED: probable beta-1,3-galactosyltransferase 12 [Fragaria vesca subsp. vesca]	sp|Q66GS2|B3GTC_ARATH	Probable beta-1,3-galactosyltransferase 12 OS=Arabidopsis thaliana OX=3702 GN=B3GALT12 PE=2 SV=1	tr|A0A2P6Q194|A0A2P6Q194_ROSCH	Hexosyltransferase OS=Rosa chinensis OX=74649 GN=RchiOBHm_Chr6g0310931 PE=3 SV=1	KOG2288	Galactosyltransferases	[G]	--	--	--	--	--	GO:0006486;GO:0016020;GO:0016758	biological_process protein glycosylation | cellular_component membrane | molecular_function hexosyltransferase activity	PF01762	Galactosyltransferase	IPR002659	Glycosyl transferase, family 31	--	--
FxaCL_241g0032490	chr2-4-1	23846366	23846502	137	upstream	upstream	XP_011459820.1	PREDICTED: uncharacterized protein LOC105350111 [Fragaria vesca subsp. vesca]	--	--	tr|A0A2P6RKH2|A0A2P6RKH2_ROSCH	Interferon-related developmental regulator N-terminal domain-containing protein OS=Rosa chinensis OX=74649 GN=RchiOBHm_Chr2g0094131 PE=3 SV=1	KOG2842	Interferon-related protein PC4 like	[Z]	--	--	--	--	--	--	--	PF05004	Interferon-related developmental regulator (IFRD)	IPR007701;IPR039777	Interferon-related developmental regulator, N-terminal | Interferon-related developmental regulator	--	--
FxaCL_241g0032970	chr2-4-1	24122210	24122332	123	upstream	upstream	XP_024164706.1	uncharacterized protein LOC112171818 [Rosa chinensis]	--	--	tr|A0A2P6Q114|A0A2P6Q114_ROSCH	Uncharacterized protein OS=Rosa chinensis OX=74649 GN=RchiOBHm_Chr6g0309871 PE=4 SV=1	LSE1621	A Unnamed protein	[X]	--	--	--	--	--	--	--	--	--	IPR016972	Uncharacterised conserved protein UCP031279	--	--
FxaCL_241g0033090	chr2-4-1	24203681	24203840	160	upstream	upstream	PRQ27854.1	putative F-box domain-containing protein [Rosa chinensis]	sp|Q84WW1|FB140_ARATH	F-box protein At3g12350 OS=Arabidopsis thaliana OX=3702 GN=At3g12350 PE=2 SV=1	tr|A0A2P6Q101|A0A2P6Q101_ROSCH	F-box protein OS=Rosa chinensis OX=74649 GN=RchiOBHm_Chr6g0309741 PE=4 SV=1	--	--	--	--	--	--	--	--	GO:0005515;GO:0019005;GO:0031146	molecular_function protein binding | cellular_component SCF ubiquitin ligase complex | biological_process SCF-dependent proteasomal ubiquitin-dependent protein catabolic process	PF00646	F-box domain	IPR001810;IPR036047;IPR045118	F-box domain | F-box-like domain superfamily | F-box only protein FBXO9/FBXO48	--	--
FxaCL_241g0033100	chr2-4-1	24203681	24203840	160	upstream	upstream	XP_004290976.1	PREDICTED: LIM domain-containing protein WLIM1 [Fragaria vesca subsp. vesca]	sp|Q94JX5|WLIM1_ARATH	LIM domain-containing protein WLIM1 OS=Arabidopsis thaliana OX=3702 GN=WLIM1 PE=1 SV=1	tr|A0A6J5TNX2|A0A6J5TNX2_PRUAR	LIM zinc-binding domain-containing protein OS=Prunus armeniaca OX=36596 GN=CURHAP_LOCUS7970 PE=4 SV=1	KOG1700	Regulatory protein MLP and related LIM proteins	[TZ]	K09377	CSRP	http://www.genome.jp/dbget-bin/www_bget?ko:K09377	--	--	--	--	PF00412	LIM domain	IPR001781	Zinc finger, LIM-type	LIM	http://plntfdb.bio.uni-potsdam.de/v3.0/fam_mem.php?family_id=LIM
FxaCL_241g0034290	chr2-4-1	24872084	24872257	174	upstream	upstream	XP_004291111.1	PREDICTED: protein CYPRO4 [Fragaria vesca subsp. vesca]	sp|P40781|CYPR4_CYNCA	Protein CYPRO4 OS=Cynara cardunculus OX=4265 GN=CYPRO4 PE=2 SV=1	tr|A0A2P6Q0I0|A0A2P6Q0I0_ROSCH	Putative transcription factor WD40-like family OS=Rosa chinensis OX=74649 GN=RchiOBHm_Chr6g0307901 PE=4 SV=1	KOG2395	Protein involved in vacuole import and degradation	[U]	--	--	--	--	--	GO:0005515	molecular_function protein binding	PF08553	VID27 C-terminal WD40-like domain	IPR013863;IPR015943;IPR040458	Vacuolar import/degradation Vid27, C-terminal | WD40/YVTN repeat-like-containing domain superfamily | Vacuolar import/degradation Vid27	--	--
FxaCL_241g0034280	chr2-4-1	24872084	24872257	174	upstream	upstream	XP_004292817.1	PREDICTED: pentatricopeptide repeat-containing protein At2g04860 [Fragaria vesca subsp. vesca]	sp|Q9SJ73|PP148_ARATH	Pentatricopeptide repeat-containing protein At2g04860 OS=Arabidopsis thaliana OX=3702 GN=PCMP-E74 PE=2 SV=3	tr|A0A2P6Q0H5|A0A2P6Q0H5_ROSCH	Putative tetratricopeptide-like helical domain-containing protein OS=Rosa chinensis OX=74649 GN=RchiOBHm_Chr6g0307911 PE=4 SV=1	KOG4197	FOG: PPR repeat	[R]	K01176	AMY, amyA, malS	http://www.genome.jp/dbget-bin/www_bget?ko:K01176	ko00500	Starch and sucrose metabolism	GO:0005515;GO:0003723;GO:0009451	molecular_function protein binding | molecular_function RNA binding | biological_process RNA modification	PF13041;PF01535;PF13812;PF20431	Pentatricopeptide repeat domain | PPR repeat family | PPR repeat | E motif	IPR002885;IPR011990;IPR046848;IPR046960	Pentatricopeptide repeat | Tetratricopeptide-like helical domain superfamily | E motif | Pentatricopeptide repeat-containing protein At4g14850-like, plant	--	--
FxaCL_241g0034500	chr2-4-1	24961130	24961309	180	upstream	upstream	XP_004291127.1	PREDICTED: 26S proteasome non-ATPase regulatory subunit 14 homolog [Fragaria vesca subsp. vesca]	sp|Q9LT08|PSDE_ARATH	26S proteasome non-ATPase regulatory subunit 14 homolog OS=Arabidopsis thaliana OX=3702 GN=RPN11 PE=1 SV=1	tr|A0A2P6Q0E9|A0A2P6Q0E9_ROSCH	Putative proteasome endopeptidase complex OS=Rosa chinensis OX=74649 GN=RchiOBHm_Chr6g0307401 PE=4 SV=1	KOG1555	26S proteasome regulatory complex, subunit RPN11	[O]	K03030	PSMD14, RPN11, POH1	http://www.genome.jp/dbget-bin/www_bget?ko:K03030	ko03050	Proteasome	GO:0005515;GO:0008233;GO:0008237	molecular_function protein binding | molecular_function peptidase activity | molecular_function metallopeptidase activity	PF13012;PF01398	Maintenance of mitochondrial structure and function | JAB1/Mov34/MPN/PAD-1 ubiquitin protease	IPR000555;IPR024969;IPR037518	JAB1/MPN/MOV34 metalloenzyme domain | Rpn11/EIF3F, C-terminal | MPN domain	--	--
FxaCL_241g0035170	chr2-4-1	25373294	25373454	161	upstream	upstream	XP_024171375.1	cytochrome P450 71D9 [Rosa chinensis]	sp|O81971|C71D9_SOYBN	Cytochrome P450 71D9 OS=Glycine max OX=3847 GN=CYP71D9 PE=2 SV=1	tr|A0A2P6S9X0|A0A2P6S9X0_ROSCH	Putative cytochrome P450 OS=Rosa chinensis OX=74649 GN=RchiOBHm_Chr1g0325151 PE=3 SV=1	KOG0156	Cytochrome P450 CYP2 subfamily	[Q]	--	--	--	--	--	GO:0004497;GO:0005506;GO:0016705;GO:0020037	molecular_function monooxygenase activity | molecular_function iron ion binding | molecular_function oxidoreductase activity, acting on paired donors, with incorporation or reduction of molecular oxygen | molecular_function heme binding	PF00067	Cytochrome P450	IPR001128;IPR036396	Cytochrome P450 | Cytochrome P450 superfamily	--	--
FxaCL_241g0035170	chr2-4-1	25373312	25373472	161	upstream	upstream	XP_024171375.1	cytochrome P450 71D9 [Rosa chinensis]	sp|O81971|C71D9_SOYBN	Cytochrome P450 71D9 OS=Glycine max OX=3847 GN=CYP71D9 PE=2 SV=1	tr|A0A2P6S9X0|A0A2P6S9X0_ROSCH	Putative cytochrome P450 OS=Rosa chinensis OX=74649 GN=RchiOBHm_Chr1g0325151 PE=3 SV=1	KOG0156	Cytochrome P450 CYP2 subfamily	[Q]	--	--	--	--	--	GO:0004497;GO:0005506;GO:0016705;GO:0020037	molecular_function monooxygenase activity | molecular_function iron ion binding | molecular_function oxidoreductase activity, acting on paired donors, with incorporation or reduction of molecular oxygen | molecular_function heme binding	PF00067	Cytochrome P450	IPR001128;IPR036396	Cytochrome P450 | Cytochrome P450 superfamily	--	--
FxaCL_241g0035370	chr2-4-1	25580842	25580993	152	upstream	upstream	XP_011458992.1	PREDICTED: carotenoid 9,10(9',10')-cleavage dioxygenase 1-like isoform X1 [Fragaria vesca subsp. vesca]	sp|Q94IR2|CCD1_PHAVU	Carotenoid 9,10(9',10')-cleavage dioxygenase 1 OS=Phaseolus vulgaris OX=3885 GN=CCD1 PE=1 SV=1	tr|A0A2P6Q010|A0A2P6Q010_ROSCH	Putative 9-cis-epoxycarotenoid dioxygenase OS=Rosa chinensis OX=74649 GN=RchiOBHm_Chr6g0306131 PE=3 SV=1	KOG1285	Beta, beta-carotene 15,15'-dioxygenase and related enzymes	[Q]	--	--	--	--	--	GO:0016702	molecular_function oxidoreductase activity, acting on single donors with incorporation of molecular oxygen, incorporation of two atoms of oxygen	PF03055	Retinal pigment epithelial membrane protein	IPR004294	Carotenoid oxygenase	--	--
FxaCL_241g0035530	chr2-4-1	25680086	25680236	151	upstream	upstream	XP_004291197.1	PREDICTED: D-amino-acid transaminase, chloroplastic-like [Fragaria vesca subsp. vesca]	sp|Q8L493|DAAA_ARATH	D-amino-acid transaminase, chloroplastic OS=Arabidopsis thaliana OX=3702 GN=DAAT PE=1 SV=1	tr|A0A2P6PZY9|A0A2P6PZY9_ROSCH	Putative aminodeoxychorismate lyase OS=Rosa chinensis OX=74649 GN=RchiOBHm_Chr6g0305891 PE=4 SV=1	KOG0975	Branched chain aminotransferase BCAT1, pyridoxal phosphate enzymes type IV superfamily	[E]	K18482	ADCL	http://www.genome.jp/dbget-bin/www_bget?ko:K18482	ko00790	Folate biosynthesis	GO:0003824	molecular_function catalytic activity	PF01063	Amino-transferase class IV	IPR001544;IPR036038;IPR043131;IPR043132	Aminotransferase class IV | Aminotransferase-like, PLP-dependent enzymes | Branched-chain-amino-acid aminotransferase-like, N-terminal | Branched-chain-amino-acid aminotransferase-like, C-terminal	--	--
FxaCL_241g0036410	chr2-4-1	26162439	26162594	156	upstream	intron	XP_011459050.1	PREDICTED: uncharacterized aarF domain-containing protein kinase At4g31390, chloroplastic isoform X1 [Fragaria vesca subsp. vesca]	sp|Q8RWG1|AB1K1_ARATH	Protein ACTIVITY OF BC1 COMPLEX KINASE 1, chloroplastic OS=Arabidopsis thaliana OX=3702 GN=ABC1K1 PE=1 SV=1	tr|A0A2P6PZP5|A0A2P6PZP5_ROSCH	Putative cadmium-transporting ATPase OS=Rosa chinensis OX=74649 GN=RchiOBHm_Chr6g0304841 PE=4 SV=1	KOG1235	Predicted unusual protein kinase	[R]	--	--	--	--	--	GO:0004672;GO:0005524;GO:0006468	molecular_function protein kinase activity | molecular_function ATP binding | biological_process protein phosphorylation	PF03109	ABC1 atypical kinase-like domain	IPR000719;IPR004147;IPR011009	Protein kinase domain | ABC1 atypical kinase-like domain | Protein kinase-like domain superfamily	--	--
FxaCL_241g0036830	chr2-4-1	26433154	26433275	122	upstream	upstream	XP_011459530.1	PREDICTED: lysine-specific histone demethylase 1 homolog 3 [Fragaria vesca subsp. vesca]	sp|F4JLS1|LDL3_ARATH	Lysine-specific histone demethylase 1 homolog 3 OS=Arabidopsis thaliana OX=3702 GN=LDL3 PE=2 SV=1	tr|A0A2P6PYY0|A0A2P6PYY0_ROSCH	Putative spermine oxidase transcription regulator Homeodomain-LIKE family OS=Rosa chinensis OX=74649 GN=RchiOBHm_Chr6g0302221 PE=3 SV=1	KOG0029	Amine oxidase	[Q]	--	--	--	--	--	GO:0005515;GO:0016491	molecular_function protein binding | molecular_function oxidoreductase activity	PF04433;PF01593	SWIRM domain | Flavin containing amine oxidoreductase	IPR002937;IPR007526;IPR009057;IPR035441;IPR036188;IPR036388	Amine oxidase | SWIRM domain | Homeobox-like domain superfamily | TFIIS/LEDGF domain superfamily | FAD/NAD(P)-binding domain superfamily | Winged helix-like DNA-binding domain superfamily	--	--
FxaCL_241g0037820	chr2-4-1	26969351	26969528	178	upstream	upstream	XP_004291341.1	PREDICTED: probable BOI-related E3 ubiquitin-protein ligase 2 [Fragaria vesca subsp. vesca]	sp|F4IDI6|BRG2_ARATH	Probable BOI-related E3 ubiquitin-protein ligase 2 OS=Arabidopsis thaliana OX=3702 GN=BRG2 PE=1 SV=1	tr|A0A2P6PZB0|A0A2P6PZB0_ROSCH	Putative E3 ubiquitin-protein ligase BOI OS=Rosa chinensis OX=74649 GN=RchiOBHm_Chr6g0303341 PE=4 SV=1	KOG1100	Predicted E3 ubiquitin ligase	[O]	K19042	BOI	http://www.genome.jp/dbget-bin/www_bget?ko:K19042	--	--	--	--	PF13920	Zinc finger, C3HC4 type (RING finger)	IPR013083;IPR017066	Zinc finger, RING/FYVE/PHD-type | E3 ubiquitin-protein ligase BOI-like	--	--
FxaCL_241g0039910	chr2-4-1	27888377	27888485	109	upstream	upstream	XP_004291931.1	PREDICTED: B3 domain-containing protein Os11g0197600-like [Fragaria vesca subsp. vesca]	sp|Q8RYD1|REM16_ARATH	B3 domain-containing protein REM16 OS=Arabidopsis thaliana OX=3702 GN=REM16 PE=2 SV=1	tr|A0A2P6PYE8|A0A2P6PYE8_ROSCH	Putative transcription factor B3-Domain family OS=Rosa chinensis OX=74649 GN=RchiOBHm_Chr6g0300031 PE=4 SV=1	LSE0155	A Uncharacterized protein	[S]	--	--	--	--	--	GO:0003677	molecular_function DNA binding	PF02362	B3 DNA binding domain	IPR003340;IPR015300;IPR044837	B3 DNA binding domain | DNA-binding pseudobarrel domain superfamily | B3 domain-containing protein REM16-like	ABI3VP1	http://plntfdb.bio.uni-potsdam.de/v3.0/fam_mem.php?family_id=ABI3VP1
FxaCL_241g0001030	chr2-4-1	889446	889569	124	upstream	upstream	XP_004289860.1	PREDICTED: 26S proteasome non-ATPase regulatory subunit 4 homolog [Fragaria vesca subsp. vesca]	sp|P55034|PSMD4_ARATH	26S proteasome non-ATPase regulatory subunit 4 homolog OS=Arabidopsis thaliana OX=3702 GN=RPN10 PE=1 SV=1	tr|A0A2P6PIX2|A0A2P6PIX2_ROSCH	Putative 26S proteasome regulatory complex, non-ATPase subcomplex, subunit s5a OS=Rosa chinensis OX=74649 GN=RchiOBHm_Chr6g0244071 PE=3 SV=1	KOG2884	26S proteasome regulatory complex, subunit RPN10/PSMD4	[O]	K03029	PSMD4, RPN10	http://www.genome.jp/dbget-bin/www_bget?ko:K03029	ko03050	Proteasome	GO:0006511;GO:0008540	biological_process ubiquitin-dependent protein catabolic process | cellular_component proteasome regulatory particle, base subcomplex	PF02809;PF13519	von Willebrand factor type A domain | Ubiquitin interaction motif	IPR002035;IPR003903;IPR027040;IPR036465	von Willebrand factor, type A | Ubiquitin interacting motif | 26S proteasome non-ATPase regulatory subunit 4 | von Willebrand factor A-like domain superfamily	--	--
FxaCL_311g0018970	chr3-1-1	12393520	12393734	215	upstream	upstream	XP_004295783.1	PREDICTED: putative receptor-like protein kinase At4g00960 isoform X2 [Fragaria vesca subsp. vesca]	sp|O81833|SD11_ARATH	G-type lectin S-receptor-like serine/threonine-protein kinase SD1-1 OS=Arabidopsis thaliana OX=3702 GN=SD11 PE=1 SV=1	tr|A0A2P6QBL5|A0A2P6QBL5_ROSCH	Protein kinase domain-containing protein OS=Rosa chinensis OX=74649 GN=RchiOBHm_Chr5g0036851 PE=4 SV=1	LSE0015	A Receptor-like protein kinase, contains lectin domains	[T]	K04733	IRAK4	http://www.genome.jp/dbget-bin/www_bget?ko:K04733	--	--	GO:0004672;GO:0005524;GO:0006468;GO:0048544	molecular_function protein kinase activity | molecular_function ATP binding | biological_process protein phosphorylation | biological_process recognition of pollen	PF07714;PF08276;PF00954	Protein tyrosine and serine/threonine kinase | S-locus glycoprotein domain | PAN-like domain	IPR000719;IPR000858;IPR001245;IPR003609;IPR008271;IPR011009	Protein kinase domain | S-locus glycoprotein domain | Serine-threonine/tyrosine-protein kinase, catalytic domain | PAN/Apple domain | Serine/threonine-protein kinase, active site | Protein kinase-like domain superfamily	--	--
FxaCL_311g0022620	chr3-1-1	15789747	15789860	114	exon	exon	XP_004293070.1	PREDICTED: F-box protein CPR30-like [Fragaria vesca subsp. vesca]	sp|Q8GXC7|FBK50_ARATH	F-box/kelch-repeat protein At3g06240 OS=Arabidopsis thaliana OX=3702 GN=At3g06240 PE=2 SV=1	tr|A0A2P6QDM4|A0A2P6QDM4_ROSCH	Putative F-box domain, galactose oxidase/kelch, beta-propeller, F-box associated interaction OS=Rosa chinensis OX=74649 GN=RchiOBHm_Chr5g0044501 PE=4 SV=1	LSE0005	A F-box domain	[R]	--	--	--	--	--	GO:0005515	molecular_function protein binding	PF00646;PF07734	F-box associated | F-box domain	IPR001810;IPR006527;IPR011043;IPR017451;IPR036047	F-box domain | F-box associated domain, type 1 | Galactose oxidase/kelch, beta-propeller | F-box associated interaction domain | F-box-like domain superfamily	--	--
FxaCL_311g0022630	chr3-1-1	15789747	15789860	114	upstream	upstream	XP_004293071.2	PREDICTED: uncharacterized protein LOC101304653 [Fragaria vesca subsp. vesca]	--	--	tr|A0A2P6QDK8|A0A2P6QDK8_ROSCH	DUF674 family protein OS=Rosa chinensis OX=74649 GN=RchiOBHm_Chr5g0044511 PE=4 SV=1	LSE0354	A Uncharacterized protein	[S]	--	--	--	--	--	--	--	PF05056	Protein of unknown function (DUF674)	IPR007750	Protein of unknown function DUF674	--	--
FxaCL_311g0022880	chr3-1-1	16077907	16078075	169	upstream	upstream	XP_011459345.1	PREDICTED: clustered mitochondria protein homolog [Fragaria vesca subsp. vesca]	sp|F4JKH6|REC2_ARATH	Protein REDUCED CHLOROPLAST COVERAGE 2 OS=Arabidopsis thaliana OX=3702 GN=REC2 PE=1 SV=1	tr|A0A2P6QU35|A0A2P6QU35_ROSCH	Putative clustered mitochondria protein OS=Rosa chinensis OX=74649 GN=RchiOBHm_Chr4g0405441 PE=4 SV=1	KOG1839	Uncharacterized protein CLU1/cluA/TIF31 involved in mitochondrial morphology/distribution, also found associated with eIF-3	[R]	K03255	TIF31, CLU1	http://www.genome.jp/dbget-bin/www_bget?ko:K03255	--	--	GO:0006996;GO:0005515	biological_process organelle organization | molecular_function protein binding	PF13424	Tetratricopeptide repeat	IPR011990;IPR027523	Tetratricopeptide-like helical domain superfamily | CLU domain containing protein	--	--
FxaCL_311g0032450	chr3-1-1	24321534	24321716	183	upstream	upstream	KAJ0919320.1	Histone H4 [Helianthus annuus]	sp|P62785|H41_WHEAT	Histone H4 variant TH011 OS=Triticum aestivum OX=4565 PE=3 SV=2	tr|A0A251UR62|A0A251UR62_HELAN	Histone H4 OS=Helianthus annuus OX=4232 GN=HannXRQ_Chr05g0148881 PE=3 SV=1	KOG3467	Histone H4	[B]	K11254	H4	http://www.genome.jp/dbget-bin/www_bget?ko:K11254	--	--	GO:0046982;GO:0003677;GO:0030527;GO:0000786	molecular_function protein heterodimerization activity | molecular_function DNA binding | molecular_function structural constituent of chromatin | cellular_component nucleosome	PF15511	Centromere kinetochore component CENP-T histone fold	IPR001951;IPR004823;IPR009072;IPR019809;IPR035425	Histone H4 | TATA box binding protein associated factor (TAF), histone-like fold domain | Histone-fold | Histone H4, conserved site | CENP-T/Histone H4, histone fold	--	--
FxaCL_311g0032840	chr3-1-1	24633200	24633372	173	upstream	upstream	XP_004294519.1	PREDICTED: factor of DNA methylation 4-like isoform X1 [Fragaria vesca subsp. vesca]	sp|Q9LMH6|FDM4_ARATH	Factor of DNA methylation 4 OS=Arabidopsis thaliana OX=3702 GN=FDM4 PE=4 SV=1	tr|A0A2P6QIT8|A0A2P6QIT8_ROSCH	Factor of DNA methylation 1-5/IDN2 domain-containing protein OS=Rosa chinensis OX=74649 GN=RchiOBHm_Chr5g0065071 PE=4 SV=1	LSE0478	A Predicted transcription factor	[RK]	--	--	--	--	--	GO:0080188	biological_process gene silencing by RNA-directed DNA methylation	PF03469	XH domain	IPR005379;IPR045177	Factor of DNA methylation 1-5/IDN2 , domain XH | Factor of DNA methylation 1-5/IDN2	--	--
FxaCL_311g0034560	chr3-1-1	25923653	25923830	178	upstream	upstream	XP_004294229.1	PREDICTED: villin-1 isoform X1 [Fragaria vesca subsp. vesca]	sp|O81643|VILI1_ARATH	Villin-1 OS=Arabidopsis thaliana OX=3702 GN=VLN1 PE=2 SV=2	tr|A0A2P6QJV6|A0A2P6QJV6_ROSCH	Putative villin/Gelsolin, ADF-H/Gelsolin-like domain-containing protein OS=Rosa chinensis OX=74649 GN=RchiOBHm_Chr5g0069141 PE=4 SV=1	KOG0443	Actin regulatory proteins (gelsolin/villin family)	[Z]	K05761	VIL1	http://www.genome.jp/dbget-bin/www_bget?ko:K05761	--	--	GO:0003779;GO:0007010;GO:0051015	molecular_function actin binding | biological_process cytoskeleton organization | molecular_function actin filament binding	PF02209;PF00626	Villin headpiece domain | Gelsolin repeat	IPR003128;IPR007122;IPR007123;IPR029006;IPR036886	Villin headpiece | Villin/Gelsolin | Gelsolin-like domain | ADF-H/Gelsolin-like domain superfamily | Villin headpiece domain superfamily	--	--
FxaCL_311g0036410	chr3-1-1	27280615	27280724	110	upstream	upstream	XP_004294718.1	PREDICTED: pathogenesis-related genes transcriptional activator PTI6-like [Fragaria vesca subsp. vesca]	sp|O04682|PTI6_SOLLC	Pathogenesis-related genes transcriptional activator PTI6 OS=Solanum lycopersicum OX=4081 GN=PTI6 PE=2 SV=1	tr|A0A3S8T935|A0A3S8T935_FRAAN	Transcription factor ERF50 OS=Fragaria ananassa OX=3747 PE=2 SV=1	LSE0301	A AP2 domain transcription factor	[K]	K13434	PTI6	http://www.genome.jp/dbget-bin/www_bget?ko:K13434	ko04626	Plant-pathogen interaction	GO:0003700;GO:0006355;GO:0003677	molecular_function DNA-binding transcription factor activity | biological_process regulation of DNA-templated transcription | molecular_function DNA binding	PF00847	AP2 domain	IPR001471;IPR016177;IPR017392;IPR036955	AP2/ERF domain | DNA-binding domain superfamily | AP2/ERF transcription factor ERF/PTI6 | AP2/ERF domain superfamily	AP2-EREBP	http://plntfdb.bio.uni-potsdam.de/v3.0/fam_mem.php?family_id=AP2-EREBP
FxaCL_311g0036430	chr3-1-1	27300715	27300882	168	upstream	upstream	XP_004296008.1	PREDICTED: uncharacterized protein LOC101299461 [Fragaria vesca subsp. vesca]	--	--	tr|A0A2P6QKY3|A0A2P6QKY3_ROSCH	LEA_2 domain-containing protein OS=Rosa chinensis OX=74649 GN=RchiOBHm_Chr5g0073561 PE=4 SV=1	--	--	--	--	--	--	--	--	--	--	--	--	--	--	--	--
FxaCL_311g0036440	chr3-1-1	27300715	27300882	168	upstream	upstream	XP_004294716.1	PREDICTED: probable inactive receptor kinase At5g58300 [Fragaria vesca subsp. vesca]	sp|Q9LVM0|Y5830_ARATH	Probable inactive receptor kinase At5g58300 OS=Arabidopsis thaliana OX=3702 GN=At5g58300 PE=1 SV=1	tr|A0A2P6QKZ3|A0A2P6QKZ3_ROSCH	Protein kinase domain-containing protein OS=Rosa chinensis OX=74649 GN=RchiOBHm_Chr5g0073571 PE=4 SV=1	LSE0002	A Receptor protein kinase containing LRR repeats	[T]	--	--	--	--	--	GO:0005524;GO:0004672;GO:0006468;GO:0005515	molecular_function ATP binding | molecular_function protein kinase activity | biological_process protein phosphorylation | molecular_function protein binding	PF00069;PF08263;PF00560	Protein kinase domain | Leucine rich repeat N-terminal domain | Leucine Rich Repeat	IPR000719;IPR001611;IPR011009;IPR013210;IPR017441;IPR032675	Protein kinase domain | Leucine-rich repeat | Protein kinase-like domain superfamily | Leucine-rich repeat-containing N-terminal, plant-type | Protein kinase, ATP binding site | Leucine-rich repeat domain superfamily	--	--
FxaCL_311g0036880	chr3-1-1	27620650	27620790	141	upstream	upstream	XP_004296108.2	PREDICTED: receptor-like protein kinase BRI1-like 3 [Fragaria vesca subsp. vesca]	sp|Q9ZWC8|BRL1_ARATH	Serine/threonine-protein kinase BRI1-like 1 OS=Arabidopsis thaliana OX=3702 GN=BRL1 PE=1 SV=1	tr|A0A2P6QL72|A0A2P6QL72_ROSCH	non-specific serine/threonine protein kinase OS=Rosa chinensis OX=74649 GN=RchiOBHm_Chr5g0074401 PE=3 SV=1	LSE0002	A Receptor protein kinase containing LRR repeats	[T]	--	--	--	--	--	GO:0005515	molecular_function protein binding	PF13516;PF20141;PF08263;PF13855	Brassinosteroid receptor island domain | Leucine rich repeat N-terminal domain | Leucine rich repeat | Leucine Rich repeat	IPR001611;IPR003591;IPR013210;IPR032675;IPR045381	Leucine-rich repeat | Leucine-rich repeat, typical subtype | Leucine-rich repeat-containing N-terminal, plant-type | Leucine-rich repeat domain superfamily | Brassinosteroid receptor BRI1, island domain	--	--
FxaCL_311g0037230	chr3-1-1	27855774	27855903	130	exon	intron	XP_004290108.1	PREDICTED: acyl-coenzyme A thioesterase 9, mitochondrial [Fragaria vesca subsp. vesca]	sp|S4TDL2|TE2_HUMLU	Acyl-coenzyme A thioesterase 2, chloroplastic OS=Humulus lupulus OX=3486 GN=TE2 PE=2 SV=1	tr|A0A2P6PTP0|A0A2P6PTP0_ROSCH	Putative thiolester hydrolase OS=Rosa chinensis OX=74649 GN=RchiOBHm_Chr6g0282021 PE=4 SV=1	KOG2763	Acyl-CoA thioesterase	[I]	K17361	ACOT9	http://www.genome.jp/dbget-bin/www_bget?ko:K17361	--	--	--	--	--	--	IPR029069;IPR033120	HotDog domain superfamily | Hotdog acyl-CoA thioesterase (ACOT)-type domain	--	--
FxaCL_311g0037240	chr3-1-1	27855774	27855903	130	upstream	upstream	XP_004297676.2	PREDICTED: probable disease resistance protein At4g27220 isoform X1 [Fragaria vesca subsp. vesca]	--	--	tr|A0A2P6PTN8|A0A2P6PTN8_ROSCH	Putative P-loop containing nucleoside triphosphate hydrolase, leucine-rich repeat domain, L OS=Rosa chinensis OX=74649 GN=RchiOBHm_Chr6g0282051 PE=4 SV=1	--	--	--	--	--	--	--	--	--	--	--	--	--	--	--	--
FxaCL_311g0038780	chr3-1-1	28895541	28895657	117	upstream	upstream	XP_011462241.1	PREDICTED: uncharacterized protein LOC101311266 [Fragaria vesca subsp. vesca]	--	--	tr|A0A2P6QMS7|A0A2P6QMS7_ROSCH	Putative transcription factor MYB-HB-like family OS=Rosa chinensis OX=74649 GN=RchiOBHm_Chr5g0080461 PE=4 SV=1	LSE0287	A BROMO domain	[R]	--	--	--	--	--	GO:0005515	molecular_function protein binding	PF00439	Bromodomain	IPR001487;IPR036427	Bromodomain | Bromodomain-like superfamily	--	--
FxaCL_311g0038990	chr3-1-1	29092877	29092986	110	upstream	upstream	XP_011461837.1	PREDICTED: TMV resistance protein N-like [Fragaria vesca subsp. vesca]	sp|Q40392|TMVRN_NICGU	TMV resistance protein N OS=Nicotiana glutinosa OX=35889 GN=N PE=1 SV=1	tr|A0A2P6PN86|A0A2P6PN86_ROSCH	Putative TIR domain, P-loop containing nucleoside triphosphate hydrolase OS=Rosa chinensis OX=74649 GN=RchiOBHm_Chr6g0260811 PE=4 SV=1	LSE0039	A Disease resistance protein (TIR-NBS-LRR class)	[VT]	--	--	--	--	--	GO:0007165;GO:0006952;GO:0043531	biological_process signal transduction | biological_process defense response | molecular_function ADP binding	PF00931;PF01582	NB-ARC domain | TIR domain	IPR000157;IPR002182;IPR027417;IPR032675;IPR035897;IPR036390;IPR042197;IPR044974	Toll/interleukin-1 receptor homology (TIR) domain | NB-ARC | P-loop containing nucleoside triphosphate hydrolase | Leucine-rich repeat domain superfamily | Toll/interleukin-1 receptor homology (TIR) domain superfamily | Winged helix DNA-binding domain superfamily | Apoptotic protease-activating factors, helical domain | Disease resistance protein, plants	--	--
FxaCL_311g0039080	chr3-1-1	29155217	29155396	180	upstream	upstream	XP_011461651.1	PREDICTED: protein trichome birefringence-like 1 isoform X2 [Fragaria vesca subsp. vesca]	sp|Q9FG35|TBR_ARATH	Protein trichome birefringence OS=Arabidopsis thaliana OX=3702 GN=TBR PE=1 SV=1	tr|A0A2P6QMZ3|A0A2P6QMZ3_ROSCH	Putative PMR5 domain, PC-Esterase OS=Rosa chinensis OX=74649 GN=RchiOBHm_Chr5g0081131 PE=3 SV=1	LSE0451	A Uncharacterized protein	[S]	--	--	--	--	--	GO:0016413;GO:0016740	molecular_function O-acetyltransferase activity | molecular_function transferase activity	PF14416;PF13839	GDSL/SGNH-like Acyl-Esterase family found in Pmr5 and Cas1p | PMR5 N terminal Domain	IPR025846;IPR026057;IPR029962	Trichome birefringence-like, N-terminal domain | PC-Esterase | Trichome birefringence-like family	--	--
FxaCL_311g0039570	chr3-1-1	29487024	29487182	159	upstream	upstream	XP_004294992.1	PREDICTED: probable polyamine transporter At3g13620 [Fragaria vesca subsp. vesca]	sp|Q9LHN7|PHSC_ARATH	Probable polyamine transporter At3g13620 OS=Arabidopsis thaliana OX=3702 GN=At3g13620 PE=2 SV=1	tr|A0A2P6QNE8|A0A2P6QNE8_ROSCH	Putative amino acid/polyamine transporter I OS=Rosa chinensis OX=74649 GN=RchiOBHm_Chr5g0082861 PE=3 SV=1	KOG1287	Amino acid transporters	[E]	--	--	--	--	--	GO:0022857;GO:0016020;GO:0055085	molecular_function transmembrane transporter activity | cellular_component membrane | biological_process transmembrane transport	PF13520	Amino acid permease	IPR002293;IPR044566	Amino acid/polyamine transporter I | Polyamine transporter RMV1-like	--	--
FxaCL_311g0039890	chr3-1-1	29649533	29649666	134	upstream	upstream	XP_011461689.1	PREDICTED: mediator of RNA polymerase II transcription subunit 13 isoform X1 [Fragaria vesca subsp. vesca]	sp|F4I096|MED13_ARATH	Mediator of RNA polymerase II transcription subunit 13 OS=Arabidopsis thaliana OX=3702 GN=MED13 PE=1 SV=1	tr|A0A2P6QNN1|A0A2P6QNN1_ROSCH	Mediator of RNA polymerase II transcription subunit 13 OS=Rosa chinensis OX=74649 GN=RchiOBHm_Chr5g0083741 PE=3 SV=1	KOG1175	Acyl-CoA synthetase	[I]	K15164	MED13	http://www.genome.jp/dbget-bin/www_bget?ko:K15164	--	--	GO:0003712;GO:0006357;GO:0016592	molecular_function transcription coregulator activity | biological_process regulation of transcription by RNA polymerase II | cellular_component mediator complex	PF06333;PF18296	Mediator complex subunit 13 C-terminal domain | MID domain of medPIWI	IPR009401;IPR041285	Mediator complex subunit Med13, C-terminal | MID domain of medPIWI	--	--
FxaCL_321g0015940	chr3-2-1	10545903	10546048	146	upstream	upstream	XP_004299051.1	PREDICTED: cysteine--tRNA ligase, cytoplasmic [Fragaria vesca subsp. vesca]	sp|B3LFA4|SYCC2_ARATH	Cysteine--tRNA ligase 2, cytoplasmic OS=Arabidopsis thaliana OX=3702 GN=At5g38830 PE=2 SV=1	tr|A0A2P6R1L5|A0A2P6R1L5_ROSCH	cysteine--tRNA ligase OS=Rosa chinensis OX=74649 GN=RchiOBHm_Chr4g0434831 PE=3 SV=1	KOG2007	Cysteinyl-tRNA synthetase	[J]	K01883	CARS, cysS	http://www.genome.jp/dbget-bin/www_bget?ko:K01883	ko00970	Aminoacyl-tRNA biosynthesis	GO:0000166;GO:0004812;GO:0005524;GO:0006418	molecular_function nucleotide binding | molecular_function aminoacyl-tRNA ligase activity | molecular_function ATP binding | biological_process tRNA aminoacylation for protein translation	PF01406	tRNA synthetases class I (C) catalytic domain	IPR009080;IPR014729;IPR024909;IPR032678	Aminoacyl-tRNA synthetase, class Ia, anticodon-binding | Rossmann-like alpha/beta/alpha sandwich fold | Cysteinyl-tRNA synthetase/mycothiol ligase | tRNA synthetases class I, catalytic domain	--	--
FxaCL_321g0016200	chr3-2-1	10715157	10715322	166	upstream	upstream	XP_011460762.1	PREDICTED: uncharacterized protein LOC101309135 [Fragaria vesca subsp. vesca]	--	--	tr|A0A2P6QAD2|A0A2P6QAD2_ROSCH	DUF3082 domain-containing protein OS=Rosa chinensis OX=74649 GN=RchiOBHm_Chr5g0032261 PE=4 SV=1	LSE2078	A Unnamed protein	[X]	--	--	--	--	--	--	--	PF11282	Protein of unknown function (DUF3082)	IPR021434	Protein of unknown function DUF3082	--	--
FxaCL_321g0016300	chr3-2-1	10773673	10773806	134	upstream	upstream	XP_004294115.1	PREDICTED: legumin B-like [Fragaria vesca subsp. vesca]	sp|E3SH28|PRU01_PRUDU	Prunin 1 Pru du 6.0101 OS=Prunus dulcis OX=3755 PE=1 SV=1	tr|A0A2P6PV95|A0A2P6PV95_ROSCH	Putative 11-S seed storage protein, plant OS=Rosa chinensis OX=74649 GN=RchiOBHm_Chr6g0288021 PE=3 SV=1	LSE0345	A 12S cruciferin seed storage protein/vicilin-like seed storage protein	[W]	--	--	--	--	--	GO:0045735	molecular_function nutrient reservoir activity	PF00190	Cupin	IPR006044;IPR006045;IPR011051;IPR014710	11-S seed storage protein, plant | Cupin 1 | RmlC-like cupin domain superfamily | RmlC-like jelly roll fold	--	--
FxaCL_321g0016860	chr3-2-1	11270747	11270877	131	upstream	upstream	XP_004294066.1	PREDICTED: phosphoenolpyruvate carboxylase 2 [Fragaria vesca subsp. vesca]	sp|Q02909|CAPP1_SOYBN	Phosphoenolpyruvate carboxylase, housekeeping isozyme OS=Glycine max OX=3847 GN=PPC16 PE=2 SV=1	tr|A0A2P6QA64|A0A2P6QA64_ROSCH	phosphoenolpyruvate carboxylase OS=Rosa chinensis OX=74649 GN=RchiOBHm_Chr5g0031161 PE=3 SV=1	LSE1452	A Phosphoenolpyruvate carboxylase	[C]	K01595	ppc	http://www.genome.jp/dbget-bin/www_bget?ko:K01595	ko00710;ko00620	Carbon fixation in photosynthetic organisms | Pyruvate metabolism	GO:0006099;GO:0008964;GO:0015977;GO:0003824	biological_process tricarboxylic acid cycle | molecular_function phosphoenolpyruvate carboxylase activity | biological_process carbon fixation | molecular_function catalytic activity	PF00311	Phosphoenolpyruvate carboxylase	IPR015813;IPR018129;IPR021135;IPR022805;IPR033129	Pyruvate/Phosphoenolpyruvate kinase-like domain superfamily | Phosphoenolpyruvate carboxylase, Lys active site | Phosphoenolpyruvate carboxylase | Phosphoenolpyruvate carboxylase, bacterial/plant-type | Phosphoenolpyruvate carboxylase, His active site	--	--
FxaCL_321g0021270	chr3-2-1	15138687	15138794	108	upstream	upstream	XP_011461124.1	PREDICTED: peptidyl-prolyl cis-trans isomerase CYP71 [Fragaria vesca subsp. vesca]	sp|Q8W4D0|CPY71_ARATH	Peptidyl-prolyl cis-trans isomerase CYP71 OS=Arabidopsis thaliana OX=3702 GN=CYP71 PE=1 SV=1	tr|A0A2P6QDD4|A0A2P6QDD4_ROSCH	Putative peptidylprolyl isomerase transcription factor WD40-like family OS=Rosa chinensis OX=74649 GN=RchiOBHm_Chr5g0043591 PE=4 SV=1	KOG0882	Cyclophilin-related peptidyl-prolyl cis-trans isomerase	[O]	K12736	PPWD1	http://www.genome.jp/dbget-bin/www_bget?ko:K12736	--	--	GO:0000413;GO:0003755;GO:0006457;GO:0005515	biological_process protein peptidyl-prolyl isomerization | molecular_function peptidyl-prolyl cis-trans isomerase activity | biological_process protein folding | molecular_function protein binding	PF00400;PF00160	Cyclophilin type peptidyl-prolyl cis-trans isomerase/CLD | WD domain, G-beta repeat	IPR001680;IPR002130;IPR015943;IPR020892;IPR029000;IPR036322;IPR044666	WD40 repeat | Cyclophilin-type peptidyl-prolyl cis-trans isomerase domain | WD40/YVTN repeat-like-containing domain superfamily | Cyclophilin-type peptidyl-prolyl cis-trans isomerase, conserved site | Cyclophilin-like domain superfamily | WD40-repeat-containing domain superfamily | Cyclophilin-type peptidyl-prolyl cis-trans isomerase, cyclophilin A-like	--	--
FxaCL_321g0024360	chr3-2-1	18238410	18238541	132	upstream	upstream	XP_004291729.1	PREDICTED: LOW QUALITY PROTEIN: dihydropyrimidinase [Fragaria vesca subsp. vesca]	sp|Q9FMP3|DPYS_ARATH	Dihydropyrimidinase OS=Arabidopsis thaliana OX=3702 GN=PYD2 PE=1 SV=1	tr|A0A2P6QF41|A0A2P6QF41_ROSCH	Putative dihydropyrimidinase OS=Rosa chinensis OX=74649 GN=RchiOBHm_Chr5g0050371 PE=3 SV=1	KOG2584	Dihydroorotase and related enzymes	[F]	K01464	DPYS, dht, hydA	http://www.genome.jp/dbget-bin/www_bget?ko:K01464	ko00770;ko00240;ko00410	Pantothenate and CoA biosynthesis | Pyrimidine metabolism | beta-Alanine metabolism	GO:0016810;GO:0005737;GO:0016787	molecular_function hydrolase activity, acting on carbon-nitrogen (but not peptide) bonds | cellular_component cytoplasm | molecular_function hydrolase activity	PF01979	Amidohydrolase family	IPR006680;IPR011059;IPR011778;IPR032466	Amidohydrolase-related | Metal-dependent hydrolase, composite domain superfamily | Hydantoinase/dihydropyrimidinase | Metal-dependent hydrolase	--	--
FxaCL_321g0024550	chr3-2-1	18403681	18403787	107	upstream	upstream	XP_004291738.1	PREDICTED: kelch-like protein 8 [Fragaria vesca subsp. vesca]	--	--	tr|A0A2P6Q3T1|A0A2P6Q3T1_ROSCH	Putative galactose oxidase, beta-propeller OS=Rosa chinensis OX=74649 GN=RchiOBHm_Chr5g0007471 PE=4 SV=1	--	--	--	--	--	--	--	--	GO:0005515	molecular_function protein binding	PF01344	Kelch motif	IPR006652;IPR015915	Kelch repeat type 1 | Kelch-type beta propeller	--	--
FxaCL_321g0024890	chr3-2-1	18701501	18701603	103	upstream	upstream	AAX81589.1	beta-1,3-glucanase [Fragaria x ananassa]	sp|A7PQW3|E13B_VITVI	Glucan endo-1,3-beta-glucosidase OS=Vitis vinifera OX=29760 GN=VIT_06s0061g00120 PE=1 SV=2	tr|Q56AP1|Q56AP1_FRAAN	glucan endo-1,3-beta-D-glucosidase OS=Fragaria ananassa OX=3747 GN=BG2-2 PE=3 SV=1	LSE0111	A beta-1, 3 glucanase	[MVG]	--	--	--	--	--	GO:0004553;GO:0005975	molecular_function hydrolase activity, hydrolyzing O-glycosyl compounds | biological_process carbohydrate metabolic process	PF00332	Glycosyl hydrolases family 17	IPR000490;IPR017853;IPR044965	Glycoside hydrolase family 17 | Glycoside hydrolase superfamily | Glycoside hydrolase family 17, plant	--	--
FxaCL_321g0025510	chr3-2-1	19232078	19232238	161	upstream	upstream	XP_004291785.1	PREDICTED: elongation factor Ts, mitochondrial [Fragaria vesca subsp. vesca]	sp|B9SEZ6|EFTS_RICCO	Elongation factor Ts, mitochondrial OS=Ricinus communis OX=3988 GN=EFTS PE=3 SV=1	tr|A0A2P6QFK2|A0A2P6QFK2_ROSCH	Elongation factor Ts, mitochondrial OS=Rosa chinensis OX=74649 GN=EFTS PE=3 SV=1	KOG1071	Mitochondrial translation elongation factor EF-Tsmt, catalyzes nucleotide exchange on EF-Tumt	[J]	--	--	--	--	--	GO:0003746;GO:0006414;GO:0005515	molecular_function translation elongation factor activity | biological_process translational elongation | molecular_function protein binding	PF00889	Elongation factor TS	IPR001816;IPR009060;IPR014039;IPR018101;IPR036402	Translation elongation factor EFTs/EF1B | UBA-like superfamily | Translation elongation factor EFTs/EF1B, dimerisation | Translation elongation factor Ts, conserved site | Elongation factor Ts, dimerisation domain superfamily	--	--
FxaCL_321g0025960	chr3-2-1	19787103	19787299	197	upstream	upstream	XP_004291808.1	PREDICTED: guanine nucleotide-binding protein-like NSN1 [Fragaria vesca subsp. vesca]	sp|Q9M8Z5|NSN1_ARATH	Guanine nucleotide-binding protein-like NSN1 OS=Arabidopsis thaliana OX=3702 GN=NSN1 PE=1 SV=1	tr|A0A2P6PUG9|A0A2P6PUG9_ROSCH	Putative GTP-binding protein, orthogonal bundle OS=Rosa chinensis OX=74649 GN=RchiOBHm_Chr6g0285031 PE=4 SV=1	KOG2484	GTPase	[R]	K14538	NUG1, GNL3	http://www.genome.jp/dbget-bin/www_bget?ko:K14538	ko03008	Ribosome biogenesis in eukaryotes	GO:0005525	molecular_function GTP binding	PF08701;PF01926	GNL3L/Grn1 putative GTPase | 50S ribosome-binding GTPase	IPR006073;IPR014813;IPR027417;IPR030378	GTP binding domain | Guanine nucleotide-binding protein-like 3, N-terminal domain | P-loop containing nucleoside triphosphate hydrolase | Circularly permuted (CP)-type guanine nucleotide-binding (G) domain	--	--
FxaCL_321g0026200	chr3-2-1	19968667	19968785	119	upstream	upstream	XP_004293040.1	PREDICTED: mitochondrial import inner membrane translocase subunit TIM50 [Fragaria vesca subsp. vesca]	sp|Q8VYE2|TIM50_ARATH	Mitochondrial import inner membrane translocase subunit TIM50 OS=Arabidopsis thaliana OX=3702 GN=TIM50 PE=1 SV=1	tr|A0A2P6QG10|A0A2P6QG10_ROSCH	Mitochondrial import inner membrane translocase subunit TIM50 OS=Rosa chinensis OX=74649 GN=RchiOBHm_Chr5g0053871 PE=3 SV=1	KOG2832	TFIIF-interacting CTD phosphatase, including NLI-interacting factor (involved in RNA polymerase II regulation)	[K]	K17496	TIM50	http://www.genome.jp/dbget-bin/www_bget?ko:K17496	--	--	--	--	PF03031	NLI interacting factor-like phosphatase	IPR004274;IPR023214;IPR036412	FCP1 homology domain | HAD superfamily | HAD-like superfamily	--	--
FxaCL_321g0028720	chr3-2-1	22987860	22988017	158	upstream	upstream	XP_004291574.1	PREDICTED: double-stranded RNA-binding protein 2 [Fragaria vesca subsp. vesca]	sp|Q9SKN2|DRB2_ARATH	Double-stranded RNA-binding protein 2 OS=Arabidopsis thaliana OX=3702 GN=DRB2 PE=1 SV=1	tr|A0A2P6QH96|A0A2P6QH96_ROSCH	Putative double-stranded RNA-binding domain-containing protein OS=Rosa chinensis OX=74649 GN=RchiOBHm_Chr5g0058811 PE=4 SV=1	LSE1324	A Unnamed protein	[X]	--	--	--	--	--	GO:0003725	molecular_function double-stranded RNA binding	PF00035	Double-stranded RNA binding motif	IPR014720;IPR044450;IPR044451	Double-stranded RNA-binding domain | AtDRB-like, first double-stranded RNA binding domain, plant | AtDRB-like, second double-stranded RNA binding domain, plant	--	--
FxaCL_321g0031680	chr3-2-1	25886105	25886299	195	upstream	upstream	XP_004294566.1	PREDICTED: outer envelope pore protein 16, chloroplastic [Fragaria vesca subsp. vesca]	sp|Q41050|OEP16_PEA	Outer envelope pore protein 16, chloroplastic OS=Pisum sativum OX=3888 GN=OEP16 PE=1 SV=1	tr|A0A2P6QIQ2|A0A2P6QIQ2_ROSCH	Mitochondrial inner membrane translocase subunit Tim17/Tim22/Tim23/peroxisomal protein PMP24 OS=Rosa chinensis OX=74649 GN=RchiOBHm_Chr5g0064511 PE=4 SV=1	LSE0602	A Predicted amino acid selective channel protein	[EU]	--	--	--	--	--	GO:0022857	molecular_function transmembrane transporter activity	PF02466	Tim17/Tim22/Tim23/Pmp24 family	IPR045238	Tim23-like	--	--
FxaCL_321g0005340	chr3-2-1	2716959	2717106	148	upstream	upstream	--	--	--	--	--	--	--	--	--	--	--	--	--	--	--	--	--	--	--	--	--	--
FxaCL_321g0005350	chr3-2-1	2716959	2717106	148	upstream	upstream	XP_011460188.1	PREDICTED: phospho-N-acetylmuramoyl-pentapeptide-transferase homolog isoform X2 [Fragaria vesca subsp. vesca]	sp|O49730|MRAY_ARATH	Phospho-N-acetylmuramoyl-pentapeptide-transferase homolog OS=Arabidopsis thaliana OX=3702 GN=TRANS11 PE=2 SV=3	tr|A0A2P6Q5L7|A0A2P6Q5L7_ROSCH	Putative phospho-N-acetylmuramoyl-pentapeptide-transferase OS=Rosa chinensis OX=74649 GN=RchiOBHm_Chr5g0013951 PE=3 SV=1	--	--	--	K01000	mraY	http://www.genome.jp/dbget-bin/www_bget?ko:K01000	--	--	GO:0016020;GO:0016780;GO:0008963	cellular_component membrane | molecular_function phosphotransferase activity, for other substituted phosphate groups | molecular_function phospho-N-acetylmuramoyl-pentapeptide-transferase activity	PF00953	Glycosyl transferase family 4	IPR000715;IPR003524;IPR018480	Glycosyl transferase, family 4 | Phospho-N-acetylmuramoyl-pentapeptide transferase | Phospho-N-acetylmuramoyl-pentapeptide transferase, conserved site	--	--
FxaCL_321g0005550	chr3-2-1	2857699	2857819	121	exon	exon	XP_004293574.1	PREDICTED: uncharacterized protein LOC101304253 isoform X1 [Fragaria vesca subsp. vesca]	--	--	tr|A0A5E4G034|A0A5E4G034_PRUDU	PREDICTED: DUF4283 domain-containing OS=Prunus dulcis OX=3755 GN=ALMOND_2B021569 PE=4 SV=1	--	--	--	--	--	--	--	--	GO:0003676;GO:0008270	molecular_function nucleic acid binding | molecular_function zinc ion binding	PF14392;PF14111	Zinc knuckle | Domain of unknown function (DUF4283)	IPR001878;IPR025558;IPR025836	Zinc finger, CCHC-type | Domain of unknown function DUF4283 | Zinc knuckle CX2CX4HX4C	--	--
FxaCL_321g0005560	chr3-2-1	2857699	2857819	121	upstream	upstream	PRQ29406.1	hypothetical protein RchiOBHm_Chr5g0013541 [Rosa chinensis]	--	--	tr|A0A2P6Q5F0|A0A2P6Q5F0_ROSCH	Uncharacterized protein OS=Rosa chinensis OX=74649 GN=RchiOBHm_Chr5g0013541 PE=4 SV=1	--	--	--	--	--	--	--	--	--	--	--	--	--	--	--	--
FxaCL_321g0005580	chr3-2-1	2864454	2864621	168	upstream	upstream	--	--	--	--	--	--	--	--	--	--	--	--	--	--	--	--	--	--	--	--	--	--
FxaCL_321g0037540	chr3-2-1	29675283	29675415	133	upstream	upstream	XP_004294891.1	PREDICTED: F-box protein CPR30-like [Fragaria vesca subsp. vesca]	--	--	tr|A0A2P6QLI8|A0A2P6QLI8_ROSCH	Putative F-box associated interaction domain-containing protein OS=Rosa chinensis OX=74649 GN=RchiOBHm_Chr5g0075701 PE=4 SV=1	--	--	--	--	--	--	--	--	--	--	--	--	--	--	--	--
FxaCL_321g0037840	chr3-2-1	29872382	29872557	176	upstream	upstream	XP_004296130.2	PREDICTED: LOW QUALITY PROTEIN: kinesin KP1 [Fragaria vesca subsp. vesca]	sp|Q8W1Y3|KN14F_ARATH	Kinesin-like protein KIN-14F OS=Arabidopsis thaliana OX=3702 GN=KIN14F PE=1 SV=2	tr|A0A5E4EST4|A0A5E4EST4_PRUDU	PREDICTED: kinesin OS=Prunus dulcis OX=3755 GN=ALMOND_2B000191 PE=3 SV=1	KOG0239	Kinesin (KAR3 subfamily)	[Z]	K10406	KIFC2_3	http://www.genome.jp/dbget-bin/www_bget?ko:K10406	--	--	GO:0003777;GO:0007018;GO:0005515;GO:0005524;GO:0008017	molecular_function microtubule motor activity | biological_process microtubule-based movement | molecular_function protein binding | molecular_function ATP binding | molecular_function microtubule binding	PF00307;PF00225	Calponin homology (CH) domain | Kinesin motor domain	IPR001715;IPR001752;IPR027417;IPR027640;IPR036872;IPR036961	Calponin homology domain | Kinesin motor domain | P-loop containing nucleoside triphosphate hydrolase | Kinesin-like protein | CH domain superfamily | Kinesin motor domain superfamily	--	--
FxaCL_321g0037890	chr3-2-1	29904292	29904481	190	upstream	upstream	XP_004292299.1	PREDICTED: uncharacterized protein LOC101307754 [Fragaria vesca subsp. vesca]	--	--	tr|A0A540K5W1|A0A540K5W1_MALBA	Ribonuclease H OS=Malus baccata OX=106549 GN=C1H46_044852 PE=4 SV=1	KOG0017	FOG: Transposon-encoded proteins with TYA, reverse transcriptase, integrase domains in various combinations	[R]	--	--	--	--	--	GO:0015074;GO:0003676	biological_process DNA integration | molecular_function nucleic acid binding	PF00665	Integrase core domain	IPR001584;IPR012337;IPR036397	Integrase, catalytic core | Ribonuclease H-like superfamily | Ribonuclease H superfamily	--	--
FxaCL_321g0038030	chr3-2-1	29994980	29995104	125	upstream	upstream	XP_004296138.2	PREDICTED: F-box/kelch-repeat protein At3g06240-like [Fragaria vesca subsp. vesca]	--	--	tr|A0A2P6QLM4|A0A2P6QLM4_ROSCH	Putative F-box domain-containing protein OS=Rosa chinensis OX=74649 GN=RchiOBHm_Chr5g0076141 PE=4 SV=1	--	--	--	--	--	--	--	--	--	--	--	--	--	--	--	--
FxaCL_321g0039580	chr3-2-1	31109468	31109665	198	exon	intron	QUE41928.1	zinc finger CCCH domain-containing protein 14 [Fragaria x ananassa]	sp|Q3E9B5|PTR51_ARATH	Protein NRT1/ PTR FAMILY 7.1 OS=Arabidopsis thaliana OX=3702 GN=NPF7.1 PE=2 SV=1	tr|A0A2P6QMT7|A0A2P6QMT7_ROSCH	Putative proton-dependent oligopeptide transporter family, major facilitator superfamily OS=Rosa chinensis OX=74649 GN=RchiOBHm_Chr5g0080551 PE=3 SV=1	KOG1237	H+/oligopeptide symporter	[E]	--	--	--	--	--	GO:0016020;GO:0022857;GO:0055085	cellular_component membrane | molecular_function transmembrane transporter activity | biological_process transmembrane transport	PF00854	POT family	IPR000109;IPR036259	Proton-dependent oligopeptide transporter family | MFS transporter superfamily	--	--
FxaCL_321g0006760	chr3-2-1	3791369	3791487	119	upstream	upstream	XP_004294269.2	PREDICTED: uncharacterized protein LOC101298296 [Fragaria vesca subsp. vesca]	--	--	tr|A0A2P6QJI4|A0A2P6QJI4_ROSCH	DUF674 family protein OS=Rosa chinensis OX=74649 GN=RchiOBHm_Chr5g0067491 PE=4 SV=1	LSE0354	A Uncharacterized protein	[S]	--	--	--	--	--	--	--	PF05056	Protein of unknown function (DUF674)	IPR007750	Protein of unknown function DUF674	--	--
FxaCL_321g0008660	chr3-2-1	5083396	5083539	144	upstream	upstream	XP_004306417.1	PREDICTED: glucan endo-1,3-beta-glucosidase 13-like [Fragaria vesca subsp. vesca]	sp|Q9FJU9|E1313_ARATH	Glucan endo-1,3-beta-glucosidase 13 OS=Arabidopsis thaliana OX=3702 GN=At5g56590 PE=2 SV=1	tr|A0A2P6Q5W8|A0A2P6Q5W8_ROSCH	Putative glucan endo-1,3-beta-D-glucosidase OS=Rosa chinensis OX=74649 GN=RchiOBHm_Chr5g0015351 PE=4 SV=1	LSE0495	A 1, 3-beta-glucanase	[G]	--	--	--	--	--	--	--	PF07983	X8 domain	IPR012946;IPR044788	X8 domain | Carbohydrate-binding X8 domain-containing protein, plant	--	--
FxaCL_321g0009690	chr3-2-1	5795784	5795925	142	upstream	upstream	XP_004295453.1	PREDICTED: pentatricopeptide repeat-containing protein At1g30610, chloroplastic [Fragaria vesca subsp. vesca]	sp|Q9SA76|PPR64_ARATH	Pentatricopeptide repeat-containing protein At1g30610, chloroplastic OS=Arabidopsis thaliana OX=3702 GN=EMB2279 PE=3 SV=1	tr|A0A2P6Q6Q2|A0A2P6Q6Q2_ROSCH	Putative tetratricopeptide-like helical domain-containing protein OS=Rosa chinensis OX=74649 GN=RchiOBHm_Chr5g0018311 PE=4 SV=1	KOG4197	FOG: PPR repeat	[R]	--	--	--	--	--	GO:0009658;GO:0005515	biological_process chloroplast organization | molecular_function protein binding	PF01535;PF13041	PPR repeat family | PPR repeat	IPR002885;IPR011990;IPR044645	Pentatricopeptide repeat | Tetratricopeptide-like helical domain superfamily | Pentatricopeptide repeat-containing protein DG1/EMB2279-like	--	--
FxaCL_321g0001660	chr3-2-1	698506	698624	119	upstream	upstream	XP_004295288.1	PREDICTED: pentatricopeptide repeat-containing protein At4g04370 [Fragaria vesca subsp. vesca]	sp|Q9XE98|PP303_ARATH	Pentatricopeptide repeat-containing protein At4g04370 OS=Arabidopsis thaliana OX=3702 GN=PCMP-E99 PE=3 SV=1	tr|A0A2P6Q2F9|A0A2P6Q2F9_ROSCH	Putative tetratricopeptide-like helical domain-containing protein OS=Rosa chinensis OX=74649 GN=RchiOBHm_Chr5g0002401 PE=4 SV=1	KOG4197	FOG: PPR repeat	[R]	--	--	--	--	--	GO:0005515;GO:0004650;GO:0005975;GO:0003723;GO:0009451	molecular_function protein binding | molecular_function polygalacturonase activity | biological_process carbohydrate metabolic process | molecular_function RNA binding | biological_process RNA modification	PF00295;PF01535;PF20431;PF13041	Glycosyl hydrolases family 28 | PPR repeat family | PPR repeat | E motif	IPR000743;IPR002885;IPR006626;IPR011050;IPR011990;IPR012334;IPR046848;IPR046960	Glycoside hydrolase, family 28 | Pentatricopeptide repeat | Parallel beta-helix repeat | Pectin lyase fold/virulence factor | Tetratricopeptide-like helical domain superfamily | Pectin lyase fold | E motif | Pentatricopeptide repeat-containing protein At4g14850-like, plant	--	--
FxaCL_321g0014260	chr3-2-1	9250494	9250695	202	upstream	upstream	XP_004300668.1	PREDICTED: gibberellin 2-beta-dioxygenase 1-like [Fragaria vesca subsp. vesca]	sp|Q9SQ80|G2OX1_PEA	Gibberellin 2-beta-dioxygenase 1 OS=Pisum sativum OX=3888 GN=GA2OX1 PE=1 SV=1	tr|A0A2P6Q995|A0A2P6Q995_ROSCH	Putative gibberellin 2-beta-dioxygenase OS=Rosa chinensis OX=74649 GN=RchiOBHm_Chr5g0027981 PE=3 SV=1	KOG0143	Iron/ascorbate family oxidoreductases	[QR]	K04125	E1.14.11.13	http://www.genome.jp/dbget-bin/www_bget?ko:K04125	ko00904	Diterpenoid biosynthesis	--	--	PF03171;PF14226	non-haem dioxygenase in morphine synthesis N-terminal | 2OG-Fe(II) oxygenase superfamily	IPR005123;IPR026992;IPR027443;IPR044861	Oxoglutarate/iron-dependent dioxygenase | Non-haem dioxygenase N-terminal domain | Isopenicillin N synthase-like superfamily | Isopenicillin N synthase-like, Fe(2+) 2OG dioxygenase domain	--	--
FxaCL_321g0014310	chr3-2-1	9293718	9293852	135	upstream	upstream	XP_004301956.1	PREDICTED: cyclin-dependent kinase C-2-like [Fragaria vesca subsp. vesca]	sp|Q5JK68|CDKC2_ORYSJ	Cyclin-dependent kinase C-2 OS=Oryza sativa subsp. japonica OX=39947 GN=CDKC-2 PE=2 SV=1	tr|A0A2P6Q9C0|A0A2P6Q9C0_ROSCH	Protein kinase domain-containing protein OS=Rosa chinensis OX=74649 GN=RchiOBHm_Chr5g0028131 PE=3 SV=1	KOG0600	Cdc2-related protein kinase	[D]	K08819	CDK12_13	http://www.genome.jp/dbget-bin/www_bget?ko:K08819	--	--	GO:0004672;GO:0005524;GO:0006468	molecular_function protein kinase activity | molecular_function ATP binding | biological_process protein phosphorylation	PF00069	Protein kinase domain	IPR000719;IPR008271;IPR011009;IPR017441	Protein kinase domain | Serine/threonine-protein kinase, active site | Protein kinase-like domain superfamily | Protein kinase, ATP binding site	--	--
FxaCL_321g0015070	chr3-2-1	9790137	9790252	116	upstream	upstream	XP_004294092.1	PREDICTED: uncharacterized protein LOC101291800 [Fragaria vesca subsp. vesca]	--	--	tr|A0A2P6Q9U6|A0A2P6Q9U6_ROSCH	Uncharacterized protein OS=Rosa chinensis OX=74649 GN=RchiOBHm_Chr5g0030011 PE=4 SV=1	LSE2077	A Unnamed protein	[X]	--	--	--	--	--	--	--	--	--	--	--	--	--
FxaCL_331g0001710	chr3-3-1	1091045	1091189	145	upstream	upstream	XP_011461937.1	PREDICTED: F-box protein CPR30-like [Fragaria vesca subsp. vesca]	sp|Q9SFC7|FB135_ARATH	F-box protein At3g07870 OS=Arabidopsis thaliana OX=3702 GN=At3g07870 PE=2 SV=1	tr|A0A2P6Q9W1|A0A2P6Q9W1_ROSCH	Putative F-box domain-containing protein OS=Rosa chinensis OX=74649 GN=RchiOBHm_Chr5g0030201 PE=4 SV=1	LSE0005	A F-box domain	[R]	--	--	--	--	--	--	--	PF08268	F-box associated domain	IPR013187;IPR017451	F-box associated domain, type 3 | F-box associated interaction domain	--	--
FxaCL_331g0016870	chr3-3-1	11149424	11149566	143	upstream	upstream	XP_011459239.1	PREDICTED: LOW QUALITY PROTEIN: serine/threonine-protein kinase nak1 [Fragaria vesca subsp. vesca]	sp|O24527|SIK1_ARATH	Serine/threonine-protein kinase 1 OS=Arabidopsis thaliana OX=3702 GN=SIK1 PE=1 SV=1	tr|A0A2P6QAL1|A0A2P6QAL1_ROSCH	Protein kinase domain-containing protein OS=Rosa chinensis OX=74649 GN=RchiOBHm_Chr5g0032781 PE=4 SV=1	KOG0201	Serine/threonine protein kinase	[T]	K08838	STK24_25_MST4	http://www.genome.jp/dbget-bin/www_bget?ko:K08838	--	--	GO:0004672;GO:0005524;GO:0006468	molecular_function protein kinase activity | molecular_function ATP binding | biological_process protein phosphorylation	PF00069	Protein kinase domain	IPR000719;IPR011009;IPR017441	Protein kinase domain | Protein kinase-like domain superfamily | Protein kinase, ATP binding site	--	--
FxaCL_331g0019730	chr3-3-1	13241440	13241619	180	upstream	upstream	XP_004294362.1	PREDICTED: peptidyl-prolyl cis-trans isomerase FKBP12-like isoform X1 [Fragaria vesca subsp. vesca]	sp|O04287|FKB12_VICFA	Peptidyl-prolyl cis-trans isomerase FKBP12 OS=Vicia faba OX=3906 GN=FKBP12 PE=1 SV=1	tr|A0A2P6QBX7|A0A2P6QBX7_ROSCH	peptidylprolyl isomerase OS=Rosa chinensis OX=74649 GN=RchiOBHm_Chr5g0038161 PE=4 SV=1	KOG0544	FKBP-type peptidyl-prolyl cis-trans isomerase	[O]	K01802	E5.2.1.8	http://www.genome.jp/dbget-bin/www_bget?ko:K01802	--	--	GO:0003755	molecular_function peptidyl-prolyl cis-trans isomerase activity	PF00254	FKBP-type peptidyl-prolyl cis-trans isomerase	IPR001179;IPR046357	FKBP-type peptidyl-prolyl cis-trans isomerase domain | Peptidyl-prolyl cis-trans isomerase domain superfamily	--	--
FxaCL_331g0020150	chr3-3-1	13589065	13589245	181	upstream	upstream	XP_011461034.1	PREDICTED: serine/arginine repetitive matrix protein 2-like [Fragaria vesca subsp. vesca]	sp|Q8RWN5|RZ1C_ARATH	Glycine-rich RNA-binding protein RZ1C OS=Arabidopsis thaliana OX=3702 GN=RZ1C PE=1 SV=1	tr|A0A2P6QCC2|A0A2P6QCC2_ROSCH	Putative nucleotide-binding alpha-beta plait domain-containing protein OS=Rosa chinensis OX=74649 GN=RchiOBHm_Chr5g0039641 PE=4 SV=1	KOG0118	FOG: RRM domain	[R]	K12897	TRA2	http://www.genome.jp/dbget-bin/www_bget?ko:K12897	ko03040	Spliceosome	GO:0003723;GO:0003676	molecular_function RNA binding | molecular_function nucleic acid binding	PF00076	RNA recognition motif. (a.k.a. RRM, RBD, or RNP domain)	IPR000504;IPR012677;IPR035979	RNA recognition motif domain | Nucleotide-binding alpha-beta plait domain superfamily | RNA-binding domain superfamily	--	--
FxaCL_331g0020560	chr3-3-1	13917561	13917743	183	upstream	upstream	XP_011461058.1	PREDICTED: UPF0505 protein C16orf62 homolog isoform X1 [Fragaria vesca subsp. vesca]	--	--	tr|A0A2P6QCM2|A0A2P6QCM2_ROSCH	Putative vacuolar protein sorting-associated protein OS=Rosa chinensis OX=74649 GN=RchiOBHm_Chr5g0040821 PE=3 SV=1	KOG3682	Predicted membrane protein (associated with esophageal cancer in humans)	[S]	--	--	--	--	--	GO:0032456	biological_process endocytic recycling	--	--	IPR029705	VPS35 endosomal protein sorting factor-like	--	--
FxaCL_331g0021070	chr3-3-1	14333064	14333175	112	upstream	upstream	XP_011461103.1	PREDICTED: probable leucine-rich repeat receptor-like protein kinase At5g49770 [Fragaria vesca subsp. vesca]	sp|Q8GZ99|HPCA1_ARATH	Leucine-rich repeat receptor protein kinase HPCA1 OS=Arabidopsis thaliana OX=3702 GN=HPCA1 PE=1 SV=1	tr|A0A2P6QD20|A0A2P6QD20_ROSCH	Protein kinase domain-containing protein OS=Rosa chinensis OX=74649 GN=RchiOBHm_Chr5g0042311 PE=4 SV=1	LSE0002	A Receptor protein kinase containing LRR repeats	[T]	K04733	IRAK4	http://www.genome.jp/dbget-bin/www_bget?ko:K04733	--	--	GO:0004672;GO:0006468;GO:0005524	molecular_function protein kinase activity | biological_process protein phosphorylation | molecular_function ATP binding	PF07714	Protein tyrosine and serine/threonine kinase	IPR000719;IPR001245;IPR008271;IPR011009;IPR017441;IPR032675	Protein kinase domain | Serine-threonine/tyrosine-protein kinase, catalytic domain | Serine/threonine-protein kinase, active site | Protein kinase-like domain superfamily | Protein kinase, ATP binding site | Leucine-rich repeat domain superfamily	--	--
FxaCL_331g0022770	chr3-3-1	16069479	16069638	160	upstream	upstream	--	--	--	--	--	--	--	--	--	--	--	--	--	--	--	--	--	--	--	--	--	--
FxaCL_331g0022780	chr3-3-1	16069479	16069638	160	upstream	upstream	XP_004291688.1	PREDICTED: caffeoylshikimate esterase [Fragaria vesca subsp. vesca]	sp|Q9C942|CSE_ARATH	Caffeoylshikimate esterase OS=Arabidopsis thaliana OX=3702 GN=CSE PE=1 SV=1	tr|A0A2P6QE93|A0A2P6QE93_ROSCH	Putative 2-acylglycerol O-acyltransferase OS=Rosa chinensis OX=74649 GN=RchiOBHm_Chr5g0047101 PE=4 SV=1	KOG1455	Lysophospholipase	[I]	K01054	MGLL	http://www.genome.jp/dbget-bin/www_bget?ko:K01054	ko00561	Glycerolipid metabolism	--	--	PF12146	Serine aminopeptidase, S33	IPR000073;IPR022742;IPR029058	Alpha/beta hydrolase fold-1 | Serine aminopeptidase, S33 | Alpha/Beta hydrolase fold	--	--
FxaCL_331g0025560	chr3-3-1	18844808	18844963	156	upstream	upstream	XP_004293167.2	PREDICTED: uncharacterized protein LOC101293465 [Fragaria vesca subsp. vesca]	--	--	tr|A0A2P6QFQ2|A0A2P6QFQ2_ROSCH	Putative N-acetylgalactosaminide beta-1,3-galactosyltransferase OS=Rosa chinensis OX=74649 GN=RchiOBHm_Chr5g0052791 PE=4 SV=1	KOG2246	Galactosyltransferases	[G]	--	--	--	--	--	--	--	PF04646	Protein of unknown function, DUF604	IPR006740	Protein of unknown function DUF604	--	--
FxaCL_331g0026260	chr3-3-1	19640566	19640687	122	exon	exon	PRQ33095.1	hypothetical protein RchiOBHm_Chr5g0053671 [Rosa chinensis]	--	--	tr|A0A2P6QFY3|A0A2P6QFY3_ROSCH	Uncharacterized protein OS=Rosa chinensis OX=74649 GN=RchiOBHm_Chr5g0053671 PE=4 SV=1	--	--	--	--	--	--	--	--	--	--	--	--	--	--	--	--
FxaCL_331g0026570	chr3-3-1	19885301	19885407	107	upstream	upstream	XP_011470768.1	PREDICTED: uncharacterized protein LOC105353385 isoform X2 [Fragaria vesca subsp. vesca]	--	--	tr|A0A2P6QFF7|A0A2P6QFF7_ROSCH	Uncharacterized protein OS=Rosa chinensis OX=74649 GN=RchiOBHm_Chr5g0051681 PE=4 SV=1	--	--	--	--	--	--	--	--	--	--	--	--	--	--	--	--
FxaCL_331g0028950	chr3-3-1	22490313	22490481	169	upstream	upstream	--	--	--	--	--	--	--	--	--	--	--	--	--	--	--	--	--	--	--	--	--	--
FxaCL_331g0030700	chr3-3-1	24169403	24169542	140	upstream	upstream	XP_004294638.1	PREDICTED: laccase-17-like [Fragaria vesca subsp. vesca]	sp|Q9FJD5|LAC17_ARATH	Laccase-17 OS=Arabidopsis thaliana OX=3702 GN=LAC17 PE=2 SV=1	tr|A0A2P6QI16|A0A2P6QI16_ROSCH	Laccase OS=Rosa chinensis OX=74649 GN=RchiOBHm_Chr5g0061951 PE=3 SV=1	KOG1263	Multicopper oxidases	[Q]	K05909	E1.10.3.2	http://www.genome.jp/dbget-bin/www_bget?ko:K05909	--	--	GO:0046274;GO:0048046;GO:0052716;GO:0005507;GO:0016491	biological_process lignin catabolic process | cellular_component apoplast | molecular_function hydroquinone:oxygen oxidoreductase activity | molecular_function copper ion binding | molecular_function oxidoreductase activity	PF07732;PF07731;PF00394	Multicopper oxidase	IPR001117;IPR002355;IPR008972;IPR011706;IPR011707;IPR017761;IPR033138;IPR034285;IPR034288;IPR034289;IPR045087	Multicopper oxidase, second cupredoxin domain | Multicopper oxidase, copper-binding site | Cupredoxin | Multicopper oxidase, C-terminal | Multicopper oxidase, N-terminal | Laccase | Multicopper oxidases, conserved site | Laccase, second cupredoxin domain | Laccase, first cupredoxin domain | Laccase, third cupredoxin domain | Multicopper oxidase	--	--
FxaCL_331g0032590	chr3-3-1	25863347	25863461	115	upstream	upstream	XP_004294648.1	PREDICTED: ATP-dependent zinc metalloprotease FTSH 10, mitochondrial [Fragaria vesca subsp. vesca]	sp|Q0DHL4|FTSH8_ORYSJ	ATP-dependent zinc metalloprotease FTSH 8, mitochondrial OS=Oryza sativa subsp. japonica OX=39947 GN=FTSH8 PE=3 SV=1	tr|A0A2P6QJ28|A0A2P6QJ28_ROSCH	Putative ATPase, AAA-type, core, peptidase, FtsH, peptidase M41, FtsH extracellular OS=Rosa chinensis OX=74649 GN=RchiOBHm_Chr5g0065851 PE=3 SV=1	KOG0731	AAA+-type ATPase containing the peptidase M41 domain	[O]	K08956	AFG3	http://www.genome.jp/dbget-bin/www_bget?ko:K08956	--	--	GO:0004176;GO:0004222;GO:0016020;GO:0005524;GO:0008270;GO:0016887;GO:0006508	molecular_function ATP-dependent peptidase activity | molecular_function metalloendopeptidase activity | cellular_component membrane | molecular_function ATP binding | molecular_function zinc ion binding | molecular_function ATP hydrolysis activity | biological_process proteolysis	PF00004;PF01434;PF06480;PF17862	AAA+ lid domain | FtsH Extracellular | Peptidase family M41 | ATPase family associated with various cellular activities (AAA)	IPR000642;IPR003593;IPR003959;IPR003960;IPR005936;IPR011546;IPR027417;IPR037219;IPR041569	Peptidase M41 | AAA+ ATPase domain | ATPase, AAA-type, core | ATPase, AAA-type, conserved site | Peptidase, FtsH | Peptidase M41, FtsH extracellular | P-loop containing nucleoside triphosphate hydrolase | Peptidase M41-like | AAA ATPase, AAA+ lid domain	--	--
FxaCL_331g0032750	chr3-3-1	26008877	26009015	139	upstream	upstream	XP_004295975.1	PREDICTED: pentatricopeptide repeat-containing protein At5g59600 [Fragaria vesca subsp. vesca]	sp|Q9FGR2|PP436_ARATH	Pentatricopeptide repeat-containing protein At5g59600 OS=Arabidopsis thaliana OX=3702 GN=PCMP-E1 PE=2 SV=1	tr|A0A2P6QJ36|A0A2P6QJ36_ROSCH	Putative tetratricopeptide-like helical domain-containing protein OS=Rosa chinensis OX=74649 GN=RchiOBHm_Chr5g0066131 PE=4 SV=1	KOG4197	FOG: PPR repeat	[R]	--	--	--	--	--	GO:0005515;GO:0003723;GO:0009451	molecular_function protein binding | molecular_function RNA binding | biological_process RNA modification	PF13041;PF01535;PF20431;PF13812	Pentatricopeptide repeat domain | PPR repeat family | PPR repeat | E motif	IPR002885;IPR011990;IPR046848;IPR046960	Pentatricopeptide repeat | Tetratricopeptide-like helical domain superfamily | E motif | Pentatricopeptide repeat-containing protein At4g14850-like, plant	--	--
FxaCL_331g0035980	chr3-3-1	28202331	28202444	114	upstream	upstream	XP_004294741.1	PREDICTED: uncharacterized protein LOC101299652 [Fragaria vesca subsp. vesca]	--	--	tr|A0A2P6QKQ0|A0A2P6QKQ0_ROSCH	Uncharacterized protein OS=Rosa chinensis OX=74649 GN=RchiOBHm_Chr5g0072461 PE=4 SV=1	--	--	--	--	--	--	--	--	--	--	--	--	--	--	--	--
FxaCL_331g0037070	chr3-3-1	28783901	28784042	142	upstream	upstream	XP_050371495.1	COP9 signalosome complex subunit 6a [Potentilla anserina]	sp|Q8W206|CSN6A_ARATH	COP9 signalosome complex subunit 6a OS=Arabidopsis thaliana OX=3702 GN=CSN6A PE=1 SV=2	tr|A0A498INB9|A0A498INB9_MALDO	COP9 signalosome complex subunit 6 OS=Malus domestica OX=3750 GN=DVH24_041806 PE=3 SV=1	KOG3050	COP9 signalosome, subunit CSN6	[OT]	K12179	COPS6, CSN6	http://www.genome.jp/dbget-bin/www_bget?ko:K12179	--	--	GO:0000338;GO:0008180;GO:0005515;GO:0008233;GO:0008237	biological_process protein deneddylation | cellular_component COP9 signalosome | molecular_function protein binding | molecular_function peptidase activity | molecular_function metallopeptidase activity	PF13012;PF01398	Maintenance of mitochondrial structure and function | JAB1/Mov34/MPN/PAD-1 ubiquitin protease	IPR000555;IPR024969;IPR033859;IPR037518	JAB1/MPN/MOV34 metalloenzyme domain | Rpn11/EIF3F, C-terminal | COP9 signalosome subunit 6 | MPN domain	--	--
FxaCL_331g0037530	chr3-3-1	29120114	29120228	115	upstream	upstream	XP_004294886.1	PREDICTED: uncharacterized protein LOC101294445 [Fragaria vesca subsp. vesca]	--	--	tr|A0A2P6QLA8|A0A2P6QLA8_ROSCH	Uncharacterized protein OS=Rosa chinensis OX=74649 GN=RchiOBHm_Chr5g0074881 PE=4 SV=1	LSE1688	A Unnamed protein	[X]	--	--	--	--	--	--	--	--	--	--	--	--	--
FxaCL_331g0040350	chr3-3-1	30990800	30990999	200	upstream	intron	XP_004296196.1	PREDICTED: uncharacterized protein LOC101292203 [Fragaria vesca subsp. vesca]	--	--	tr|A0A2P6QNI7|A0A2P6QNI7_ROSCH	O-fucosyltransferase family protein OS=Rosa chinensis OX=74649 GN=RchiOBHm_Chr5g0083201 PE=3 SV=1	LSE1326	A Unnamed protein	[X]	--	--	--	--	--	--	--	PF10250	GDP-fucose protein O-fucosyltransferase	IPR019378	GDP-fucose protein O-fucosyltransferase	--	--
FxaCL_331g0004820	chr3-3-1	3172894	3173055	162	upstream	upstream	XP_011460179.1	PREDICTED: uncharacterized protein LOC101304253 isoform X2 [Fragaria vesca subsp. vesca]	--	--	tr|A0A5E4G034|A0A5E4G034_PRUDU	PREDICTED: DUF4283 domain-containing OS=Prunus dulcis OX=3755 GN=ALMOND_2B021569 PE=4 SV=1	--	--	--	--	--	--	--	--	GO:0003676;GO:0008270	molecular_function nucleic acid binding | molecular_function zinc ion binding	PF14392;PF14111	Zinc knuckle | Domain of unknown function (DUF4283)	IPR001878;IPR025558;IPR025836	Zinc finger, CCHC-type | Domain of unknown function DUF4283 | Zinc knuckle CX2CX4HX4C	--	--
FxaCL_331g0005270	chr3-3-1	3434228	3434358	131	upstream	upstream	XP_004295416.2	PREDICTED: uncharacterized protein LOC101300038 [Fragaria vesca subsp. vesca]	sp|Q9C7N7|S401_ARATH	Protein S40-1 OS=Arabidopsis thaliana OX=3702 GN=S40-1 PE=2 SV=1	tr|A0A2P6Q598|A0A2P6Q598_ROSCH	Putative senescence regulator S40 OS=Rosa chinensis OX=74649 GN=RchiOBHm_Chr5g0012841 PE=4 SV=1	LSE1217	A Unnamed protein	[X]	--	--	--	--	--	--	--	PF04520	Senescence regulator	IPR007608	Senescence regulator S40	--	--
FxaCL_331g0005380	chr3-3-1	3493322	3493509	188	upstream	upstream	XP_004295411.1	PREDICTED: uncharacterized protein LOC101298002 [Fragaria vesca subsp. vesca]	--	--	tr|A0A2P6Q557|A0A2P6Q557_ROSCH	Uncharacterized protein OS=Rosa chinensis OX=74649 GN=RchiOBHm_Chr5g0012541 PE=4 SV=1	--	--	--	--	--	--	--	--	--	--	--	--	--	--	--	--
FxaCL_331g0005840	chr3-3-1	3778627	3778799	173	upstream	upstream	XP_004293970.1	PREDICTED: ras-related protein RABA1d [Fragaria vesca subsp. vesca]	sp|Q9SN35|RAA1D_ARATH	Ras-related protein RABA1d OS=Arabidopsis thaliana OX=3702 GN=RABA1D PE=1 SV=1	tr|A0A2P6Q4W3|A0A2P6Q4W3_ROSCH	Putative small GTPase superfamily, P-loop containing nucleoside triphosphate hydrolase OS=Rosa chinensis OX=74649 GN=RchiOBHm_Chr5g0011591 PE=4 SV=1	KOG0087	GTPase Rab11/YPT3, small G protein superfamily	[U]	K07904	RAB11A	http://www.genome.jp/dbget-bin/www_bget?ko:K07904	ko04144	Endocytosis	GO:0003924;GO:0005525	molecular_function GTPase activity | molecular_function GTP binding	PF00071	Ras family	IPR001806;IPR005225;IPR027417	Small GTPase | Small GTP-binding protein domain | P-loop containing nucleoside triphosphate hydrolase	--	--
FxaCL_331g0007520	chr3-3-1	4822913	4823015	103	upstream	upstream	XP_004294014.1	PREDICTED: serine/threonine-protein kinase HT1 [Fragaria vesca subsp. vesca]	sp|Q2MHE4|HT1_ARATH	Serine/threonine/tyrosine-protein kinase HT1 OS=Arabidopsis thaliana OX=3702 GN=HT1 PE=1 SV=1	tr|A0A2P6Q439|A0A2P6Q439_ROSCH	Protein kinase domain-containing protein OS=Rosa chinensis OX=74649 GN=RchiOBHm_Chr5g0008571 PE=4 SV=1	KOG0192	Tyrosine kinase specific for activated (GTP-bound) p21cdc42Hs	[T]	--	--	--	--	--	GO:0004672;GO:0005524;GO:0006468	molecular_function protein kinase activity | molecular_function ATP binding | biological_process protein phosphorylation	PF07714	Protein tyrosine and serine/threonine kinase	IPR000719;IPR001245;IPR008271;IPR011009	Protein kinase domain | Serine-threonine/tyrosine-protein kinase, catalytic domain | Serine/threonine-protein kinase, active site | Protein kinase-like domain superfamily	--	--
FxaCL_331g0007740	chr3-3-1	4975001	4975150	150	upstream	upstream	PRQ28921.1	hypothetical protein RchiOBHm_Chr5g0008231 [Rosa chinensis]	sp|O82368|Y2988_ARATH	Uncharacterized protein At2g29880 OS=Arabidopsis thaliana OX=3702 GN=At2g29880 PE=2 SV=1	tr|A0A2P6Q415|A0A2P6Q415_ROSCH	Uncharacterized protein OS=Rosa chinensis OX=74649 GN=RchiOBHm_Chr5g0008231 PE=4 SV=1	--	--	--	--	--	--	--	--	--	--	--	--	--	--	--	--
FxaCL_331g0008010	chr3-3-1	5134834	5134942	109	exon	intron	XP_004304792.1	PREDICTED: serpin-ZX-like [Fragaria vesca subsp. vesca]	sp|Q9SH52|SPZ1_ARATH	Serpin-Z1 OS=Arabidopsis thaliana OX=3702 GN=At1g64030 PE=2 SV=2	tr|A0A2P6Q5Y4|A0A2P6Q5Y4_ROSCH	Putative Serpin family protein OS=Rosa chinensis OX=74649 GN=RchiOBHm_Chr5g0015531 PE=3 SV=1	KOG2392	Serpin	[V]	K13963	SERPINB	http://www.genome.jp/dbget-bin/www_bget?ko:K13963	--	--	GO:0004867;GO:0005615	molecular_function serine-type endopeptidase inhibitor activity | cellular_component extracellular space	--	--	IPR000215;IPR036186;IPR042178;IPR042185	Serpin family | Serpin superfamily | Serpin superfamily, domain 1 | Serpin superfamily, domain 2	--	--
FxaCL_331g0008020	chr3-3-1	5134834	5134942	109	upstream	upstream	XP_004294001.1	PREDICTED: uncharacterized protein LOC101313192 [Fragaria vesca subsp. vesca]	--	--	tr|A0A2P6Q5Y7|A0A2P6Q5Y7_ROSCH	DUF632 domain-containing protein OS=Rosa chinensis OX=74649 GN=RchiOBHm_Chr5g0015541 PE=4 SV=1	LSE0370	A Predicted bZip-like transcription factor	[S]	--	--	--	--	--	--	--	PF04782;PF04783	Protein of unknown function (DUF630) | Protein of unknown function (DUF632)	IPR006867;IPR006868	Domain of unknown function DUF632 | Domain of unknown function DUF630	--	--
FxaCL_331g0008090	chr3-3-1	5170948	5171139	192	upstream	intron	XP_011460655.1	PREDICTED: cation-chloride cotransporter 1 isoform X1 [Fragaria vesca subsp. vesca]	sp|Q6Z0E2|CCC1_ORYSJ	Cation-chloride cotransporter 1 OS=Oryza sativa subsp. japonica OX=39947 GN=CCC1 PE=2 SV=1	tr|A0A2P6Q603|A0A2P6Q603_ROSCH	Putative K/Cl co-transporter OS=Rosa chinensis OX=74649 GN=RchiOBHm_Chr5g0015611 PE=4 SV=1	KOG2082	K+/Cl- cotransporter KCC1 and related transporters	[P]	K14427	SLC12A4_5_6, KCC	http://www.genome.jp/dbget-bin/www_bget?ko:K14427	--	--	GO:0016020;GO:0055085;GO:0006811;GO:0015377;GO:0022857	cellular_component membrane | biological_process transmembrane transport | biological_process monoatomic ion transport | molecular_function chloride:monoatomic cation symporter activity | molecular_function transmembrane transporter activity	PF00324;PF03522	Solute carrier family 12 | Amino acid permease	IPR004841;IPR004842;IPR018491	Amino acid permease/ SLC12A domain | SLC12A transporter family | SLC12A transporter, C-terminal	--	--
FxaCL_331g0008370	chr3-3-1	5383092	5383207	116	upstream	upstream	XP_004295601.1	PREDICTED: small RNA 2'-O-methyltransferase-like [Fragaria vesca subsp. vesca]	sp|Q9C5Q8|HEN1_ARATH	Small RNA 2'-O-methyltransferase OS=Arabidopsis thaliana OX=3702 GN=HEN1 PE=1 SV=1	tr|A0A2P6Q698|A0A2P6Q698_ROSCH	Small RNA 2'-O-methyltransferase OS=Rosa chinensis OX=74649 GN=RchiOBHm_Chr5g0016471 PE=3 SV=1	KOG1045	Uncharacterized conserved protein HEN1/CORYMBOSA2	[S]	K20798	HENMT1	http://www.genome.jp/dbget-bin/www_bget?ko:K20798	--	--	GO:0001510;GO:0008171;GO:0008173	biological_process RNA methylation | molecular_function O-methyltransferase activity | molecular_function RNA methyltransferase activity	PF17842;PF18441;PF00035	Double-stranded RNA binding domain 2 | Hen1 La-motif C-terminal domain | Double-stranded RNA binding motif	IPR014720;IPR026610;IPR029063;IPR040813;IPR040870	Double-stranded RNA-binding domain | 3'-RNA ribose 2'-O-methyltransferase, Hen1 | S-adenosyl-L-methionine-dependent methyltransferase superfamily | Small RNA 2'-O-methyltransferase Hen1, La-motif C-terminal domain | HEN1, double-stranded RNA binding domain 2	--	--
FxaCL_331g0008440	chr3-3-1	5414190	5414316	127	upstream	upstream	PRQ29693.1	putative protein kinase RLK-Pelle-WAK family [Rosa chinensis]	sp|Q39191|WAK1_ARATH	Wall-associated receptor kinase 1 OS=Arabidopsis thaliana OX=3702 GN=WAK1 PE=1 SV=2	tr|A0A2P6Q695|A0A2P6Q695_ROSCH	Protein kinase domain-containing protein OS=Rosa chinensis OX=74649 GN=RchiOBHm_Chr5g0016561 PE=4 SV=1	LSE0034	A Protein kinase, contains EGF domain	[T]	K04733	IRAK4	http://www.genome.jp/dbget-bin/www_bget?ko:K04733	--	--	GO:0004672;GO:0005524;GO:0006468;GO:0007166	molecular_function protein kinase activity | molecular_function ATP binding | biological_process protein phosphorylation | biological_process cell surface receptor signaling pathway	PF00069	Protein kinase domain	IPR000719;IPR008271;IPR011009;IPR017441;IPR045274	Protein kinase domain | Serine/threonine-protein kinase, active site | Protein kinase-like domain superfamily | Protein kinase, ATP binding site | Receptor-like kinase WAK-like	--	--
FxaCL_331g0008960	chr3-3-1	5814617	5814758	142	exon	intron	XP_004293704.1	PREDICTED: alpha N-terminal protein methyltransferase 1 [Fragaria vesca subsp. vesca]	sp|Q5PP70|NTM1_ARATH	Alpha N-terminal protein methyltransferase 1 OS=Arabidopsis thaliana OX=3702 GN=At5g44450 PE=2 SV=1	tr|A0A2P6Q6N1|A0A2P6Q6N1_ROSCH	Alpha N-terminal protein methyltransferase 1 OS=Rosa chinensis OX=74649 GN=RchiOBHm_Chr5g0018081 PE=3 SV=1	KOG3178	Hydroxyindole-O-methyltransferase and related SAM-dependent methyltransferases	[R]	K16219	NTMT1, METTL11A, NTM1	http://www.genome.jp/dbget-bin/www_bget?ko:K16219	--	--	GO:0006480;GO:0008168	biological_process N-terminal protein amino acid methylation | molecular_function methyltransferase activity	PF05891	AdoMet dependent proline di-methyltransferase	IPR008576;IPR029063	Alpha-N-methyltransferase NTM1 | S-adenosyl-L-methionine-dependent methyltransferase superfamily	--	--
FxaCL_331g0010160	chr3-3-1	6655783	6655964	182	upstream	upstream	XP_004293769.2	PREDICTED: probable arabinosyltransferase ARAD1 [Fragaria vesca subsp. vesca]	sp|Q6DBG8|ARAD1_ARATH	Probable arabinosyltransferase ARAD1 OS=Arabidopsis thaliana OX=3702 GN=ARAD1 PE=1 SV=1	tr|A0A2P6Q7A2|A0A2P6Q7A2_ROSCH	Putative xylogalacturonan beta-1,3-xylosyltransferase OS=Rosa chinensis OX=74649 GN=RchiOBHm_Chr5g0020381 PE=3 SV=1	KOG1021	Acetylglucosaminyltransferase EXT1/exostosin 1	[GMW]	--	--	--	--	--	GO:0006486;GO:0016757	biological_process protein glycosylation | molecular_function glycosyltransferase activity	PF03016	Exostosin family	IPR004263;IPR040911	Exostosin-like | Exostosin, GT47 domain	--	--
FxaCL_331g0013100	chr3-3-1	8737096	8737227	132	upstream	upstream	XP_004294072.1	PREDICTED: elongation factor 2 [Fragaria vesca subsp. vesca]	sp|Q9ASR1|EF2_ARATH	Elongation factor 2 OS=Arabidopsis thaliana OX=3702 GN=LOS1 PE=1 SV=1	tr|A0A2P6Q8U7|A0A2P6Q8U7_ROSCH	Tr-type G domain-containing protein OS=Rosa chinensis OX=74649 GN=RchiOBHm_Chr5g0026251 PE=3 SV=1	KOG0469	Elongation factor 2	[J]	K03234	EEF2	http://www.genome.jp/dbget-bin/www_bget?ko:K03234	--	--	GO:0005525;GO:0003924	molecular_function GTP binding | molecular_function GTPase activity	PF03764;PF03144;PF00009;PF14492;PF00679	Elongation factor G, domain IV | Elongation Factor G, domain III | Elongation factor G C-terminus | Elongation factor Tu domain 2 | Elongation factor Tu GTP binding domain	IPR000640;IPR000795;IPR004161;IPR005225;IPR005517;IPR009000;IPR014721;IPR020568;IPR027417;IPR031157;IPR035647;IPR041095	Elongation factor EFG, domain V-like | Translational (tr)-type GTP-binding domain | Translation elongation factor EFTu-like, domain 2 | Small GTP-binding protein domain | Translation elongation factor EFG/EF2, domain IV | Translation protein, beta-barrel domain superfamily | Ribosomal protein S5 domain 2-type fold, subgroup | Ribosomal protein S5 domain 2-type fold | P-loop containing nucleoside …	--	--
FxaCL_331g0013870	chr3-3-1	9281888	9282034	147	upstream	upstream	XP_004294109.1	PREDICTED: interactor of constitutive active ROPs 1-like [Fragaria vesca subsp. vesca]	sp|Q9M9F9|ICR4_ARATH	Interactor of constitutive active ROPs 4 OS=Arabidopsis thaliana OX=3702 GN=ICR4 PE=1 SV=2	tr|A0A2P6Q970|A0A2P6Q970_ROSCH	Putative interactor of constitutive active ROPs OS=Rosa chinensis OX=74649 GN=RchiOBHm_Chr5g0027741 PE=3 SV=1	LSE0085	A Uncharacterized protein	[S]	--	--	--	--	--	--	--	--	--	IPR029688	Interactor of constitutive active ROPs	--	--
FxaCL_331g0014450	chr3-3-1	9620968	9621118	151	upstream	upstream	XP_004294188.2	PREDICTED: cytochrome P450 72A15-like [Fragaria vesca subsp. vesca]	sp|A0A0S2IHL2|C7A39_KALSE	Cytochrome P450 72A397 OS=Kalopanax septemlobus OX=228393 GN=CYP72A397 PE=1 SV=1	tr|A0A2P6Q9G1|A0A2P6Q9G1_ROSCH	Putative secologanin synthase OS=Rosa chinensis OX=74649 GN=RchiOBHm_Chr5g0028751 PE=3 SV=1	KOG0157	Cytochrome P450 CYP4/CYP19/CYP26 subfamilies	[QI]	--	--	--	--	--	GO:0004497;GO:0005506;GO:0016705;GO:0020037	molecular_function monooxygenase activity | molecular_function iron ion binding | molecular_function oxidoreductase activity, acting on paired donors, with incorporation or reduction of molecular oxygen | molecular_function heme binding	PF00067	Cytochrome P450	IPR001128;IPR002401;IPR017972;IPR036396	Cytochrome P450 | Cytochrome P450, E-class, group I | Cytochrome P450, conserved site | Cytochrome P450 superfamily	--	--
FxaCL_331g0014940	chr3-3-1	9976054	9976193	140	upstream	upstream	XP_004294092.1	PREDICTED: uncharacterized protein LOC101291800 [Fragaria vesca subsp. vesca]	--	--	tr|A0A2P6Q9U6|A0A2P6Q9U6_ROSCH	Uncharacterized protein OS=Rosa chinensis OX=74649 GN=RchiOBHm_Chr5g0030011 PE=4 SV=1	LSE2077	A Unnamed protein	[X]	--	--	--	--	--	--	--	--	--	--	--	--	--
FxaCL_341g0017780	chr3-4-1	10163668	10163827	160	upstream	upstream	XP_004294189.1	PREDICTED: cytochrome P450 72A15-like [Fragaria vesca subsp. vesca]	sp|Q9LUC5|C7A15_ARATH	Cytochrome P450 72A15 OS=Arabidopsis thaliana OX=3702 GN=CYP72A15 PE=2 SV=1	tr|A0A2P6Q9H5|A0A2P6Q9H5_ROSCH	Putative secologanin synthase OS=Rosa chinensis OX=74649 GN=RchiOBHm_Chr5g0028621 PE=3 SV=1	KOG0157	Cytochrome P450 CYP4/CYP19/CYP26 subfamilies	[QI]	--	--	--	--	--	GO:0004497;GO:0005506;GO:0016705;GO:0020037	molecular_function monooxygenase activity | molecular_function iron ion binding | molecular_function oxidoreductase activity, acting on paired donors, with incorporation or reduction of molecular oxygen | molecular_function heme binding	PF00067	Cytochrome P450	IPR001128;IPR002401;IPR017972;IPR036396	Cytochrome P450 | Cytochrome P450, E-class, group I | Cytochrome P450, conserved site | Cytochrome P450 superfamily	--	--
FxaCL_341g0019850	chr3-4-1	11321280	11321422	143	upstream	upstream	XP_004294115.1	PREDICTED: legumin B-like [Fragaria vesca subsp. vesca]	sp|E3SH28|PRU01_PRUDU	Prunin 1 Pru du 6.0101 OS=Prunus dulcis OX=3755 PE=1 SV=1	tr|A0A2P6PV95|A0A2P6PV95_ROSCH	Putative 11-S seed storage protein, plant OS=Rosa chinensis OX=74649 GN=RchiOBHm_Chr6g0288021 PE=3 SV=1	LSE0345	A 12S cruciferin seed storage protein/vicilin-like seed storage protein	[W]	--	--	--	--	--	GO:0045735	molecular_function nutrient reservoir activity	PF00190	Cupin	IPR006044;IPR006045;IPR011051;IPR014710	11-S seed storage protein, plant | Cupin 1 | RmlC-like cupin domain superfamily | RmlC-like jelly roll fold	--	--
FxaCL_341g0020740	chr3-4-1	11836913	11837041	129	upstream	exon	XP_004296519.1	PREDICTED: GDSL esterase/lipase At5g55050-like [Fragaria vesca subsp. vesca]	sp|Q9FIA1|GDL87_ARATH	GDSL esterase/lipase At5g55050 OS=Arabidopsis thaliana OX=3702 GN=At5g55050 PE=2 SV=1	tr|A0A2P6QAL4|A0A2P6QAL4_ROSCH	Putative triacylglycerol lipase OS=Rosa chinensis OX=74649 GN=RchiOBHm_Chr5g0033141 PE=3 SV=1	LSE0388	A Predicted lipase	[RI]	--	--	--	--	--	GO:0016788	molecular_function hydrolase activity, acting on ester bonds	PF00657	GDSL-like Lipase/Acylhydrolase	IPR001087;IPR035669;IPR036514	GDSL lipase/esterase | GDSL lipase/esterase-like, plant | SGNH hydrolase superfamily	--	--
FxaCL_341g0020760	chr3-4-1	11852012	11852200	189	upstream	upstream	XP_004296517.1	PREDICTED: early nodulin-like protein 2 [Fragaria vesca subsp. vesca]	sp|Q5JNJ5|ENOL1_ORYSJ	Early nodulin-like protein 1 OS=Oryza sativa subsp. japonica OX=39947 GN=ENODL1 PE=1 SV=1	tr|A0A2P6QAM1|A0A2P6QAM1_ROSCH	Putative cupredoxin OS=Rosa chinensis OX=74649 GN=RchiOBHm_Chr5g0033171 PE=4 SV=1	LSE0042	A Uncharacterized plastocyanin-like protein, probably non-copper-binding	[S]	--	--	--	--	--	GO:0009055	molecular_function electron transfer activity	PF02298	Plastocyanin-like domain	IPR003245;IPR008972;IPR039391;IPR041846	Phytocyanin domain | Cupredoxin | Phytocyanin | Early nodulin-like protein domain	--	--
FxaCL_341g0021400	chr3-4-1	12238454	12238632	179	exon	intron	XP_011462236.1	PREDICTED: probable leucine-rich repeat receptor-like serine/threonine-protein kinase At3g14840 [Fragaria vesca subsp. vesca]	sp|C0LGN2|Y3148_ARATH	Probable leucine-rich repeat receptor-like serine/threonine-protein kinase At3g14840 OS=Arabidopsis thaliana OX=3702 GN=LRR-RLK PE=1 SV=1	tr|A0A314YA44|A0A314YA44_PRUYE	Protein kinase domain-containing protein OS=Prunus yedoensis var. nudiflora OX=2094558 GN=Pyn_33241 PE=4 SV=1	LSE0002	A Receptor protein kinase containing LRR repeats	[T]	--	--	--	--	--	GO:0004672;GO:0005524;GO:0006468;GO:0005515	molecular_function protein kinase activity | molecular_function ATP binding | biological_process protein phosphorylation | molecular_function protein binding	PF11721;PF00069;PF13855	Protein kinase domain | Leucine rich repeat | Malectin domain	IPR000719;IPR001611;IPR003591;IPR008271;IPR011009;IPR017441;IPR021720;IPR032675	Protein kinase domain | Leucine-rich repeat | Leucine-rich repeat, typical subtype | Serine/threonine-protein kinase, active site | Protein kinase-like domain superfamily | Protein kinase, ATP binding site | Malectin domain | Leucine-rich repeat domain superfamily	--	--
FxaCL_341g0021660	chr3-4-1	12412787	12412921	135	exon	intron	XP_011459382.1	PREDICTED: uncharacterized protein LOC105349949 [Fragaria vesca subsp. vesca]	--	--	tr|A0A2P6QAX6|A0A2P6QAX6_ROSCH	Putative SAWADEE domain-containing protein OS=Rosa chinensis OX=74649 GN=RchiOBHm_Chr5g0034301 PE=4 SV=1	--	--	--	--	--	--	--	--	GO:0005839;GO:0051603	cellular_component proteasome core complex | biological_process proteolysis involved in protein catabolic process	PF00227	Proteasome subunit	IPR001353;IPR029055	Proteasome, subunit alpha/beta | Nucleophile aminohydrolases, N-terminal	--	--
FxaCL_341g0021670	chr3-4-1	12412787	12412921	135	upstream	upstream	--	--	--	--	--	--	--	--	--	--	--	--	--	--	--	--	--	--	--	--	--	--
FxaCL_341g0022080	chr3-4-1	12680141	12680259	119	upstream	upstream	XP_004294540.1	PREDICTED: uncharacterized protein LOC101306606 [Fragaria vesca subsp. vesca]	--	--	tr|A0A2P6QB56|A0A2P6QB56_ROSCH	Putative S-adenosyl-L-methionine-dependent methyltransferase OS=Rosa chinensis OX=74649 GN=RchiOBHm_Chr5g0034991 PE=4 SV=1	LSE3618	A Predicted SAM-dependent methyltransferase	[QR]	--	--	--	--	--	GO:0008168	molecular_function methyltransferase activity	PF08241	Methyltransferase domain	IPR013216;IPR029063	Methyltransferase type 11 | S-adenosyl-L-methionine-dependent methyltransferase superfamily	--	--
FxaCL_341g0022360	chr3-4-1	12891048	12891197	150	upstream	upstream	XP_004294488.1	PREDICTED: myosin-2 [Fragaria vesca subsp. vesca]	sp|F4K0A6|MYO2_ARATH	Myosin-2 OS=Arabidopsis thaliana OX=3702 GN=VIII-2 PE=2 SV=1	tr|A0A5E4FVD4|A0A5E4FVD4_PRUDU	PREDICTED: myosin-2 OS=Prunus dulcis OX=3755 GN=ALMOND_2B026313 PE=3 SV=1	KOG0160	Myosin class V heavy chain	[Z]	K10357	MYO5	http://www.genome.jp/dbget-bin/www_bget?ko:K10357	--	--	GO:0005515;GO:0003774;GO:0005524;GO:0016459	molecular_function protein binding | molecular_function cytoskeletal motor activity | molecular_function ATP binding | cellular_component myosin complex	PF00063	Myosin head (motor domain)	IPR000048;IPR001609;IPR004009;IPR027417;IPR036022;IPR036961	IQ motif, EF-hand binding site | Myosin head, motor domain | Myosin, N-terminal, SH3-like | P-loop containing nucleoside triphosphate hydrolase | Plant myosin class VIII, motor domain | Kinesin motor domain superfamily	--	--
FxaCL_341g0022860	chr3-4-1	13341040	13341184	145	upstream	upstream	XP_004294319.1	PREDICTED: uncharacterized protein LOC101314638 [Fragaria vesca subsp. vesca]	--	--	tr|A0A6J5X6H2|A0A6J5X6H2_PRUAR	Uncharacterized protein OS=Prunus armeniaca OX=36596 GN=ORAREDHAP_LOCUS27139 PE=4 SV=1	LSE1680	A Unnamed protein	[X]	--	--	--	--	--	--	--	--	--	--	--	--	--
FxaCL_341g0023470	chr3-4-1	13665234	13665426	193	upstream	upstream	XP_004294345.1	PREDICTED: protein NDR1-like [Fragaria vesca subsp. vesca]	sp|O48915|NDR1_ARATH	Protein NDR1 OS=Arabidopsis thaliana OX=3702 GN=NDR1 PE=1 SV=1	tr|A0A2P6QBU4|A0A2P6QBU4_ROSCH	Putative Late embryogenesis abundant protein, LEA-14 OS=Rosa chinensis OX=74649 GN=RchiOBHm_Chr5g0037701 PE=4 SV=1	LSE0414	A Harpin-induced protein involved in plant hypersensitive response and related proteins	[V]	--	--	--	--	--	GO:0098542	biological_process defense response to other organism	--	--	IPR044839	Protein NDR1-like	--	--
FxaCL_341g0024550	chr3-4-1	14395561	14395753	193	upstream	upstream	XP_011461048.1	PREDICTED: uncharacterized protein LOC105350536 [Fragaria vesca subsp. vesca]	--	--	tr|A0A5E4F4N2|A0A5E4F4N2_PRUDU	PREDICTED: L484_008085 OS=Prunus dulcis OX=3755 GN=ALMOND_2B012883 PE=4 SV=1	--	--	--	--	--	--	--	--	--	--	--	--	--	--	--	--
FxaCL_341g0024970	chr3-4-1	14635863	14635967	105	upstream	upstream	XP_011461067.1	PREDICTED: uncharacterized protein LOC101308754 [Fragaria vesca subsp. vesca]	--	--	tr|A0A2P6QCQ4|A0A2P6QCQ4_ROSCH	Uncharacterized protein OS=Rosa chinensis OX=74649 GN=RchiOBHm_Chr5g0041121 PE=4 SV=1	--	--	--	--	--	--	--	--	--	--	--	--	IPR034704	L28p-like	--	--
FxaCL_341g0025400	chr3-4-1	14934041	14934198	158	upstream	upstream	XP_004294390.1	PREDICTED: protein ENHANCED DOWNY MILDEW 2-like isoform X1 [Fragaria vesca subsp. vesca]	sp|F4K3G5|EDM2_ARATH	Protein ENHANCED DOWNY MILDEW 2 OS=Arabidopsis thaliana OX=3702 GN=EDM2 PE=1 SV=1	tr|A0A2P6QCX3|A0A2P6QCX3_ROSCH	Putative histone-lysine N-methyltransferase chromatin regulator PHD family OS=Rosa chinensis OX=74649 GN=RchiOBHm_Chr5g0041831 PE=4 SV=1	LSE1486	A Unnamed protein	[X]	--	--	--	--	--	--	--	PF12047	Cytosine specific DNA methyltransferase replication foci domain	IPR001965;IPR013083;IPR022702;IPR029063	Zinc finger, PHD-type | Zinc finger, RING/FYVE/PHD-type | DNA (cytosine-5)-methyltransferase 1, replication foci domain | S-adenosyl-L-methionine-dependent methyltransferase superfamily	--	--
FxaCL_341g0026750	chr3-4-1	15964924	15965044	121	upstream	upstream	XP_011459330.1	PREDICTED: uncharacterized protein LOC105349931 [Fragaria vesca subsp. vesca]	sp|Q9LXJ1|BIC1_ARATH	Protein BIC1 OS=Arabidopsis thaliana OX=3702 GN=BIC1 PE=1 SV=1	tr|A0A2P6QDN3|A0A2P6QDN3_ROSCH	Protein BIC1-like OS=Rosa chinensis OX=74649 GN=RchiOBHm_Chr5g0044531 PE=4 SV=1	LSE1874	A Unnamed protein	[X]	--	--	--	--	--	GO:0009785	biological_process blue light signaling pathway	--	--	IPR040374	Protein BIC	--	--
FxaCL_341g0027300	chr3-4-1	16376569	16376679	111	upstream	upstream	--	--	--	--	--	--	--	--	--	--	--	--	--	--	--	--	--	--	--	--	--	--
FxaCL_341g0029140	chr3-4-1	17650744	17650846	103	upstream	upstream	XP_004296273.1	PREDICTED: uncharacterized protein LOC101299947 [Fragaria vesca subsp. vesca]	--	--	tr|A0A2P6QES8|A0A2P6QES8_ROSCH	Uncharacterized protein OS=Rosa chinensis OX=74649 GN=RchiOBHm_Chr5g0049271 PE=4 SV=1	--	--	--	--	--	--	--	--	--	--	--	--	--	--	--	--
FxaCL_341g0030050	chr3-4-1	18593964	18594068	105	upstream	upstream	--	--	--	--	--	--	--	--	--	--	--	--	--	--	--	--	--	--	--	--	--	--
FxaCL_341g0030980	chr3-4-1	19320339	19320473	135	upstream	upstream	--	--	--	--	--	--	--	--	--	--	--	--	--	--	--	--	--	--	--	--	--	--
FxaCL_341g0031000	chr3-4-1	19337131	19337276	146	exon	intron	XP_004293163.1	PREDICTED: uncharacterized protein LOC101292284 isoform X1 [Fragaria vesca subsp. vesca]	--	--	tr|A0A2P6QFS8|A0A2P6QFS8_ROSCH	Uncharacterized protein OS=Rosa chinensis OX=74649 GN=RchiOBHm_Chr5g0053011 PE=4 SV=1	--	--	--	--	--	--	--	--	--	--	--	--	--	--	--	--
FxaCL_341g0031710	chr3-4-1	19956088	19956243	156	upstream	upstream	XP_004291797.1	PREDICTED: uncharacterized protein LOC101298573 [Fragaria vesca subsp. vesca]	--	--	tr|A0A2P6QFG9|A0A2P6QFG9_ROSCH	Putative Agenet-like domain-containing protein OS=Rosa chinensis OX=74649 GN=RchiOBHm_Chr5g0051721 PE=4 SV=1	LSE1699	A Unnamed protein	[X]	--	--	--	--	--	--	--	--	--	--	--	--	--
FxaCL_341g0032470	chr3-4-1	20447150	20447255	106	upstream	upstream	XP_004291551.2	PREDICTED: uncharacterized protein LOC101291203 [Fragaria vesca subsp. vesca]	sp|Q5XQC7|BON3_ARATH	Protein BONZAI 3 OS=Arabidopsis thaliana OX=3702 GN=BON3 PE=1 SV=1	tr|A0A2P6QG94|A0A2P6QG94_ROSCH	Uncharacterized protein OS=Rosa chinensis OX=74649 GN=RchiOBHm_Chr5g0054901 PE=4 SV=1	--	--	--	--	--	--	--	--	--	--	PF07002	Copine	IPR010734	Copine, C-terminal	--	--
FxaCL_341g0034500	chr3-4-1	22255995	22256098	104	upstream	upstream	--	--	--	--	--	--	--	--	--	--	--	--	--	--	--	--	--	--	--	--	--	--
FxaCL_341g0034620	chr3-4-1	22375629	22375735	107	upstream	upstream	--	--	--	--	--	--	--	--	--	--	--	--	--	--	--	--	--	--	--	--	--	--
FxaCL_341g0039580	chr3-4-1	26245739	26245936	198	upstream	upstream	XP_004294249.1	PREDICTED: proliferating cell nuclear antigen [Fragaria vesca subsp. vesca]	sp|O82797|PCNA_TOBAC	Proliferating cell nuclear antigen OS=Nicotiana tabacum OX=4097 GN=PCNA PE=2 SV=1	tr|A0A2P6QJK6|A0A2P6QJK6_ROSCH	Proliferating cell nuclear antigen OS=Rosa chinensis OX=74649 GN=RchiOBHm_Chr5g0067981 PE=3 SV=1	KOG1636	DNA polymerase delta processivity factor (proliferating cell nuclear antigen)	[L]	K04802	PCNA	http://www.genome.jp/dbget-bin/www_bget?ko:K04802	ko03430;ko03030;ko03410;ko03420	Mismatch repair | DNA replication | Base excision repair | Nucleotide excision repair	GO:0003677;GO:0006275;GO:0030337	molecular_function DNA binding | biological_process regulation of DNA replication | molecular_function DNA polymerase processivity factor activity	PF00705;PF02747	Proliferating cell nuclear antigen, C-terminal domain | Proliferating cell nuclear antigen, N-terminal domain	IPR000730;IPR022648;IPR022649;IPR022659;IPR046938	Proliferating cell nuclear antigen, PCNA | Proliferating cell nuclear antigen, PCNA, N-terminal | Proliferating cell nuclear antigen, PCNA, C-terminal | Proliferating cell nuclear antigen, PCNA, conserved site | DNA clamp superfamily	--	--
FxaCL_341g0040030	chr3-4-1	26530310	26530453	144	upstream	upstream	XP_011460929.1	PREDICTED: josephin-like protein isoform X2 [Fragaria vesca subsp. vesca]	sp|O82391|JOSL_ARATH	Josephin-like protein OS=Arabidopsis thaliana OX=3702 GN=At2g29640 PE=2 SV=1	tr|A0A2P6QJP9|A0A2P6QJP9_ROSCH	ubiquitinyl hydrolase 1 OS=Rosa chinensis OX=74649 GN=RchiOBHm_Chr5g0068731 PE=4 SV=1	KOG2934	Uncharacterized conserved protein, contains Josephin domain	[R]	K15235	JOSD	http://www.genome.jp/dbget-bin/www_bget?ko:K15235	--	--	GO:0004843;GO:0016579	molecular_function cysteine-type deubiquitinase activity | biological_process protein deubiquitination	PF02099	Josephin	IPR006155;IPR040053	Josephin domain | Josephin-1/2	--	--
FxaCL_341g0041330	chr3-4-1	27323586	27323763	178	upstream	upstream	XP_011461469.1	PREDICTED: pentatricopeptide repeat-containing protein At2g30100, chloroplastic [Fragaria vesca subsp. vesca]	sp|Q0WNN7|PP176_ARATH	Pentatricopeptide repeat-containing protein At2g30100, chloroplastic OS=Arabidopsis thaliana OX=3702 GN=At2g30100 PE=2 SV=2	tr|A0A2P6QK87|A0A2P6QK87_ROSCH	Putative pentatricopeptide OS=Rosa chinensis OX=74649 GN=RchiOBHm_Chr5g0070721 PE=4 SV=1	--	--	--	--	--	--	--	--	GO:0005515	molecular_function protein binding	--	--	IPR011990	Tetratricopeptide-like helical domain superfamily	--	--
FxaCL_341g0000620	chr3-4-1	281752	281864	113	upstream	upstream	XP_004293387.1	PREDICTED: uncharacterized protein LOC101297220 [Fragaria vesca subsp. vesca]	--	--	tr|A0A2P6Q226|A0A2P6Q226_ROSCH	Uncharacterized protein ycf33 OS=Rosa chinensis OX=74649 GN=RchiOBHm_Chr5g0000731 PE=3 SV=1	--	--	--	--	--	--	--	--	--	--	PF05421	Protein of unknown function (DUF751)	IPR008470	Uncharacterised protein family Ycf33	--	--
FxaCL_341g0043470	chr3-4-1	28403207	28403316	110	upstream	upstream	XP_011461527.1	PREDICTED: transcription initiation factor TFIID subunit 1-like [Fragaria vesca subsp. vesca]	--	--	tr|A0A314YMX7|A0A314YMX7_PRUYE	Bromo domain-containing protein OS=Prunus yedoensis var. nudiflora OX=2094558 GN=Pyn_15751 PE=4 SV=1	KOG0955	PHD finger protein BR140/LIN-49	[R]	K22184	BRD9	http://www.genome.jp/dbget-bin/www_bget?ko:K22184	--	--	GO:0005515	molecular_function protein binding	PF00439	Bromodomain	IPR001487;IPR018359;IPR036427	Bromodomain | Bromodomain, conserved site | Bromodomain-like superfamily	--	--
FxaCL_341g0005470	chr3-4-1	2893838	2893977	140	upstream	upstream	XP_011460211.1	PREDICTED: piriformospora indica-insensitive protein 2-like [Fragaria vesca subsp. vesca]	sp|Q9SJH6|RLP29_ARATH	Receptor like protein 29 OS=Arabidopsis thaliana OX=3702 GN=RLP29 PE=2 SV=1	tr|A0A2P6Q5N3|A0A2P6Q5N3_ROSCH	Putative leucine-rich repeat domain, L domain-containing protein OS=Rosa chinensis OX=74649 GN=RchiOBHm_Chr5g0014421 PE=4 SV=1	KOG0619	FOG: Leucine rich repeat	[R]	--	--	--	--	--	GO:0005515	molecular_function protein binding	PF13855	Leucine rich repeat	IPR001611;IPR003591;IPR032675	Leucine-rich repeat | Leucine-rich repeat, typical subtype | Leucine-rich repeat domain superfamily	--	--
FxaCL_341g0045190	chr3-4-1	29395186	29395373	188	upstream	upstream	--	--	--	--	--	--	--	--	--	--	--	--	--	--	--	--	--	--	--	--	--	--
FxaCL_341g0047360	chr3-4-1	30753897	30754029	133	upstream	upstream	PRQ35592.1	putative DnaJ domain-containing protein [Rosa chinensis]	--	--	tr|A0A2P6QN28|A0A2P6QN28_ROSCH	Putative DnaJ domain-containing protein OS=Rosa chinensis OX=74649 GN=RchiOBHm_Chr5g0081671 PE=4 SV=1	KOG0714	Molecular chaperone (DnaJ superfamily)	[O]	--	--	--	--	--	--	--	PF12572;PF00226	DnaJ domain | Protein of unknown function (DUF3752)	IPR001623;IPR022226;IPR036869	DnaJ domain | Domain of unknown function DUF3752 | Chaperone J-domain superfamily	--	--
FxaCL_341g0048430	chr3-4-1	31536980	31537190	211	upstream	upstream	XP_004294931.1	PREDICTED: uncharacterized protein LOC101308360 [Fragaria vesca subsp. vesca]	--	--	tr|A0A2P6QNQ6|A0A2P6QNQ6_ROSCH	V-type proton ATPase subunit S1/VOA1 transmembrane domain-containing protein OS=Rosa chinensis OX=74649 GN=RchiOBHm_Chr5g0084101 PE=4 SV=1	--	--	--	--	--	--	--	--	--	--	PF20520	V0 complex accessory subunit Ac45/VOA1 transmembrane domain	IPR046756	V-type proton ATPase subunit S1/VOA1, transmembrane domain	--	--
FxaCL_341g0006780	chr3-4-1	3637265	3637376	112	upstream	exon	--	--	--	--	--	--	--	--	--	--	--	--	--	--	--	--	--	--	--	--	--	--
FxaCL_341g0007110	chr3-4-1	3883150	3883304	155	upstream	upstream	XP_024185540.1	syntaxin-132 [Rosa chinensis]	sp|Q8VZU2|SY132_ARATH	Syntaxin-132 OS=Arabidopsis thaliana OX=3702 GN=SYP132 PE=1 SV=1	tr|A0A2P6S2B6|A0A2P6S2B6_ROSCH	t-SNARE coiled-coil homology domain-containing protein OS=Rosa chinensis OX=74649 GN=RchiOBHm_Chr2g0159801 PE=3 SV=1	KOG0810	SNARE protein Syntaxin 1 and related proteins	[U]	K08486	STX1B_2_3	http://www.genome.jp/dbget-bin/www_bget?ko:K08486	ko04130	SNARE interactions in vesicular transport	GO:0016020;GO:0016192	cellular_component membrane | biological_process vesicle-mediated transport	PF00804;PF05739	Syntaxin | SNARE domain	IPR000727;IPR006011;IPR010989	Target SNARE coiled-coil homology domain | Syntaxin, N-terminal domain | SNARE	--	--
FxaCL_341g0007590	chr3-4-1	4128838	4129047	210	exon	downstream	PRQ29181.1	hypothetical protein RchiOBHm_Chr5g0011101 [Rosa chinensis]	--	--	tr|A0A2P6Q4R7|A0A2P6Q4R7_ROSCH	DUF668 domain-containing protein OS=Rosa chinensis OX=74649 GN=RchiOBHm_Chr5g0011101 PE=4 SV=1	LSE1328	A Unnamed protein	[X]	--	--	--	--	--	GO:0045927	biological_process positive regulation of growth	PF05003	Protein of unknown function (DUF668)	IPR007700	Domain of unknown function DUF668	--	--
FxaCL_341g0007600	chr3-4-1	4128838	4129047	210	upstream	upstream	XP_004295579.2	PREDICTED: E3 ubiquitin-protein ligase hel2-like [Fragaria vesca subsp. vesca]	--	--	tr|A0A2P6Q4R9|A0A2P6Q4R9_ROSCH	RING-type E3 ubiquitin transferase OS=Rosa chinensis OX=74649 GN=RchiOBHm_Chr5g0011091 PE=4 SV=1	KOG2231	Predicted E3 ubiquitin ligase	[O]	K22381	ZNF598	http://www.genome.jp/dbget-bin/www_bget?ko:K22381	--	--	GO:0061630;GO:0072344	molecular_function ubiquitin protein ligase activity | biological_process rescue of stalled ribosome	--	--	IPR013087;IPR044288	Zinc finger C2H2-type | E3 ubiquitin-protein ligase ZNF598/Hel2	--	--
FxaCL_341g0000940	chr3-4-1	456539	456689	151	upstream	upstream	XP_004293365.1	PREDICTED: tonoplast dicarboxylate transporter-like [Fragaria vesca subsp. vesca]	sp|Q8LG88|TDT_ARATH	Tonoplast dicarboxylate transporter OS=Arabidopsis thaliana OX=3702 GN=TDT PE=2 SV=2	tr|A0A7S7YP17|A0A7S7YP17_FRAAN	FaTD OS=Fragaria ananassa OX=3747 GN=TD PE=2 SV=1	KOG1281	Na+/dicarboxylate, Na+/tricarboxylate and phosphate transporters	[P]	K14445	SLC13A2_3_5	http://www.genome.jp/dbget-bin/www_bget?ko:K14445	--	--	GO:0016020;GO:0022857;GO:0055085	cellular_component membrane | molecular_function transmembrane transporter activity | biological_process transmembrane transport	PF00939	Sodium:sulfate symporter transmembrane region	IPR001898	Solute carrier family 13	--	--
FxaCL_341g0013300	chr3-4-1	7434136	7434277	142	upstream	upstream	XP_004293782.1	PREDICTED: phenylalanine--tRNA ligase, chloroplastic/mitochondrial [Fragaria vesca subsp. vesca]	sp|Q94K73|SYFM_ARATH	Phenylalanine--tRNA ligase, chloroplastic/mitochondrial OS=Arabidopsis thaliana OX=3702 GN=At3g58140 PE=1 SV=1	tr|A0A2P6Q7C5|A0A2P6Q7C5_ROSCH	Phenylalanyl-tRNA synthetase OS=Rosa chinensis OX=74649 GN=RchiOBHm_Chr5g0020641 PE=3 SV=1	KOG2783	Phenylalanyl-tRNA synthetase	[J]	K01889	FARSA, pheS	http://www.genome.jp/dbget-bin/www_bget?ko:K01889	ko00970	Aminoacyl-tRNA biosynthesis	GO:0000049;GO:0004812;GO:0005524;GO:0043039	molecular_function tRNA binding | molecular_function aminoacyl-tRNA ligase activity | molecular_function ATP binding | biological_process tRNA aminoacylation	PF03147;PF01409	tRNA synthetases class II core domain (F) | Ferredoxin-fold anticodon binding domain	IPR002319;IPR005121;IPR006195;IPR036690;IPR045864	Phenylalanyl-tRNA synthetase | Ferrodoxin-fold anticodon-binding domain | Aminoacyl-tRNA synthetase, class II | Ferrodoxin-fold anticodon-binding domain superfamily | Class II Aminoacyl-tRNA synthetase/Biotinyl protein ligase (BPL) and lipoyl protein ligase (LPL)	--	--
FxaCL_341g0013720	chr3-4-1	7701987	7702138	152	upstream	upstream	XP_011460536.1	PREDICTED: uncharacterized protein LOC101315033 isoform X3 [Fragaria vesca subsp. vesca]	--	--	tr|A0A2P6Q3G0|A0A2P6Q3G0_ROSCH	Uncharacterized protein OS=Rosa chinensis OX=74649 GN=RchiOBHm_Chr5g0006011 PE=4 SV=1	LSE0165	A Predicted membrane protein	[S]	--	--	--	--	--	--	--	--	--	--	--	--	--
FxaCL_341g0013790	chr3-4-1	7752038	7752159	122	upstream	upstream	XP_004293863.1	PREDICTED: transcription factor MYB46-like [Fragaria vesca subsp. vesca]	sp|Q8VZQ2|MYB61_ARATH	Transcription factor MYB61 OS=Arabidopsis thaliana OX=3702 GN=MYB61 PE=2 SV=1	tr|A0A2P6Q7M6|A0A2P6Q7M6_ROSCH	Putative transcription factor MYB-HB-like family OS=Rosa chinensis OX=74649 GN=RchiOBHm_Chr5g0021591 PE=4 SV=1	KOG0048	Transcription factor, Myb superfamily	[K]	K09422	MYBP	http://www.genome.jp/dbget-bin/www_bget?ko:K09422	--	--	--	--	PF00249	Myb-like DNA-binding domain	IPR001005;IPR009057;IPR017930	SANT/Myb domain | Homeobox-like domain superfamily | Myb domain	MYB	http://plntfdb.bio.uni-potsdam.de/v3.0/fam_mem.php?family_id=MYB
FxaCL_341g0015330	chr3-4-1	8673432	8673543	112	upstream	upstream	XP_011468862.1	PREDICTED: patellin-5-like [Fragaria vesca subsp. vesca]	sp|Q94C59|PATL4_ARATH	Patellin-4 OS=Arabidopsis thaliana OX=3702 GN=PATL4 PE=1 SV=2	tr|A0A2P6Q8C1|A0A2P6Q8C1_ROSCH	Putative CRAL-TRIO lipid binding domain, CRAL/TRIO domain-containing protein OS=Rosa chinensis OX=74649 GN=RchiOBHm_Chr5g0024581 PE=4 SV=1	KOG1471	Phosphatidylinositol transfer protein SEC14 and related proteins	[I]	--	--	--	--	--	GO:0008289	molecular_function lipid binding	PF03765;PF00650	CRAL/TRIO domain | CRAL/TRIO, N-terminal domain	IPR001251;IPR011074;IPR036273;IPR036865;IPR044834	CRAL-TRIO lipid binding domain | CRAL/TRIO, N-terminal domain | CRAL/TRIO, N-terminal domain superfamily | CRAL-TRIO lipid binding domain superfamily | Patellin	--	--
FxaCL_341g0001740	chr3-4-1	891204	891305	102	upstream	upstream	XP_004293313.1	PREDICTED: putative pectate lyase 2 [Fragaria vesca subsp. vesca]	sp|O65388|PLY2_ARATH	Putative pectate lyase 2 OS=Arabidopsis thaliana OX=3702 GN=At1g11920 PE=3 SV=2	tr|A0A2P6Q2H6|A0A2P6Q2H6_ROSCH	Pectate lyase OS=Rosa chinensis OX=74649 GN=RchiOBHm_Chr5g0002531 PE=3 SV=1	LSE0348	A Pectate lyase	[M]	K01728	pel	http://www.genome.jp/dbget-bin/www_bget?ko:K01728	ko00040	Pentose and glucuronate interconversions	GO:0030570	molecular_function pectate lyase activity	PF00544	Pectate lyase	IPR002022;IPR011050;IPR012334;IPR018082;IPR045032	Pectate lyase | Pectin lyase fold/virulence factor | Pectin lyase fold | AmbAllergen | Pectin lyase family	--	--
FxaCL_341g0001750	chr3-4-1	891204	891305	102	upstream	upstream	XP_004295281.2	PREDICTED: wall-associated receptor kinase 1 [Fragaria vesca subsp. vesca]	--	--	tr|A0A2P6Q2I7|A0A2P6Q2I7_ROSCH	Putative wall-associated receptor kinase, galacturonan-binding domain-containing protein OS=Rosa chinensis OX=74649 GN=RchiOBHm_Chr5g0002541 PE=4 SV=1	LSE1564	A Unnamed protein	[X]	--	--	--	--	--	GO:0030247	molecular_function polysaccharide binding	PF13947	Wall-associated receptor kinase galacturonan-binding	IPR025287	Wall-associated receptor kinase, galacturonan-binding domain	--	--
FxaCL_341g0016460	chr3-4-1	9440851	9441043	193	upstream	upstream	XP_011462070.1	PREDICTED: pentatricopeptide repeat-containing protein At1g20230-like [Fragaria vesca subsp. vesca]	sp|Q9LW63|PP251_ARATH	Putative pentatricopeptide repeat-containing protein At3g23330 OS=Arabidopsis thaliana OX=3702 GN=PCMP-H32 PE=3 SV=1	tr|A0A2P6Q910|A0A2P6Q910_ROSCH	Putative tetratricopeptide-like helical domain, DYW domain-containing protein OS=Rosa chinensis OX=74649 GN=RchiOBHm_Chr5g0026861 PE=3 SV=1	KOG4197	FOG: PPR repeat	[R]	--	--	--	--	--	GO:0005515;GO:0008270;GO:0003723;GO:0009451	molecular_function protein binding | molecular_function zinc ion binding | molecular_function RNA binding | biological_process RNA modification	PF01535;PF14432;PF13041;PF20431	PPR repeat family | PPR repeat | DYW family of nucleic acid deaminases | E motif	IPR002885;IPR011990;IPR032867;IPR046848;IPR046960	Pentatricopeptide repeat | Tetratricopeptide-like helical domain superfamily | DYW domain | E motif | Pentatricopeptide repeat-containing protein At4g14850-like, plant	--	--
FxaCL_341g0017400	chr3-4-1	9942961	9943168	208	upstream	upstream	XP_011465552.1	PREDICTED: F-box protein CPR30-like isoform X1 [Fragaria vesca subsp. vesca]	sp|Q9SU30|CPR1_ARATH	F-box protein CPR1 OS=Arabidopsis thaliana OX=3702 GN=CPR1 PE=1 SV=2	tr|A0A2P6QAB6|A0A2P6QAB6_ROSCH	Putative F-box domain-containing protein OS=Rosa chinensis OX=74649 GN=RchiOBHm_Chr5g0031731 PE=4 SV=1	LSE0004	A F-box domain	[R]	--	--	--	--	--	GO:0005515	molecular_function protein binding	PF00646;PF07734	F-box associated | F-box domain	IPR001810;IPR006527;IPR017451;IPR036047	F-box domain | F-box associated domain, type 1 | F-box associated interaction domain | F-box-like domain superfamily	--	--
FxaCL_411g0021800	chr4-1-1	18431530	18431636	107	exon	intron	XP_004310168.1	PREDICTED: ALBINO3-like protein 1, chloroplastic [Fragaria vesca subsp. vesca]	sp|Q9FYL3|ALB4_ARATH	ALBINO3-like protein 1, chloroplastic OS=Arabidopsis thaliana OX=3702 GN=ALB4 PE=1 SV=3	tr|A0A2P6R142|A0A2P6R142_ROSCH	Putative membrane insertase OXA1/ALB3/YidC, membrane insertase YidC/Oxa1 OS=Rosa chinensis OX=74649 GN=RchiOBHm_Chr4g0432271 PE=3 SV=1	KOG1239	Inner membrane protein translocase involved in respiratory chain assembly	[OU]	K03217	yidC, spoIIIJ, OXA1, ccfA	http://www.genome.jp/dbget-bin/www_bget?ko:K03217	ko03060	Protein export	GO:0016020;GO:0032977	cellular_component membrane | molecular_function membrane insertase activity	PF02096	60Kd inner membrane protein	IPR001708;IPR028055;IPR047196	Membrane insertase YidC/ALB3/OXA1/COX18 | Membrane insertase YidC/Oxa/ALB, C-terminal | Membrane insertase YidC/ALB, C-terminal	--	--
FxaCL_411g0023880	chr4-1-1	19878191	19878329	139	upstream	upstream	XP_004300981.1	PREDICTED: protein NIM1-INTERACTING 2 [Fragaria vesca subsp. vesca]	sp|Q9LUA3|NIMI2_ARATH	Protein NIM1-INTERACTING 2 OS=Arabidopsis thaliana OX=3702 GN=NIMIN-2 PE=1 SV=1	tr|A0A2P6R1S1|A0A2P6R1S1_ROSCH	Uncharacterized protein OS=Rosa chinensis OX=74649 GN=RchiOBHm_Chr4g0435341 PE=4 SV=1	--	--	--	--	--	--	--	--	GO:0010112	biological_process regulation of systemic acquired resistance	--	--	IPR034577	Protein NIM1-INTERACTING 2	--	--
FxaCL_411g0024850	chr4-1-1	20561516	20561679	164	upstream	intron	XP_004297180.1	PREDICTED: LAG1 longevity assurance homolog 3-like [Fragaria vesca subsp. vesca]	sp|Q6NQI8|LOH3_ARATH	Ceramide synthase 1 LOH3 OS=Arabidopsis thaliana OX=3702 GN=LOH3 PE=1 SV=2	tr|A0A2P6R262|A0A2P6R262_ROSCH	Putative ceramide synthase component Lag1/Lac1 OS=Rosa chinensis OX=74649 GN=RchiOBHm_Chr4g0436831 PE=4 SV=1	KOG1607	Protein transporter of the TRAM (translocating chain-associating membrane) superfamily	[U]	K04710	CERS	http://www.genome.jp/dbget-bin/www_bget?ko:K04710	ko00600	Sphingolipid metabolism	GO:0046513;GO:0050291;GO:0016020	biological_process ceramide biosynthetic process | molecular_function sphingosine N-acyltransferase activity | cellular_component membrane	PF03798	TLC domain	IPR006634;IPR016439	TRAM/LAG1/CLN8 homology domain | Sphingosine N-acyltransferase Lag1/Lac1-like	--	--
FxaCL_411g0026280	chr4-1-1	21511753	21511946	194	upstream	upstream	XP_011463038.1	PREDICTED: protein O-linked-mannose beta-1,4-N-acetylglucosaminyltransferase 2-like isoform X2 [Fragaria vesca subsp. vesca]	sp|Q9SS43|MUC21_ARATH	Xylan glycosyltransferase MUCI21 OS=Arabidopsis thaliana OX=3702 GN=MUCI21 PE=1 SV=1	tr|A0A2P6R2N8|A0A2P6R2N8_ROSCH	1,4-beta-D-xylan synthase OS=Rosa chinensis OX=74649 GN=RchiOBHm_Chr4g0438921 PE=4 SV=1	KOG4698	Uncharacterized conserved protein	[S]	--	--	--	--	--	GO:0016757	molecular_function glycosyltransferase activity	PF04577	Glycosyltransferase 61	IPR007657	Glycosyltransferase 61	--	--
FxaCL_411g0026290	chr4-1-1	21511753	21511946	194	upstream	upstream	XP_004298399.1	PREDICTED: uncharacterized protein LOC101295515 isoform X1 [Fragaria vesca subsp. vesca]	sp|Q9SS43|MUC21_ARATH	Xylan glycosyltransferase MUCI21 OS=Arabidopsis thaliana OX=3702 GN=MUCI21 PE=1 SV=1	tr|A0A2P6R2U9|A0A2P6R2U9_ROSCH	1,4-beta-D-xylan synthase OS=Rosa chinensis OX=74649 GN=RchiOBHm_Chr4g0438911 PE=4 SV=1	KOG4698	Uncharacterized conserved protein	[S]	K18134	EOGT	http://www.genome.jp/dbget-bin/www_bget?ko:K18134	ko00514	Other types of O-glycan biosynthesis	GO:0016757	molecular_function glycosyltransferase activity	PF04577	Glycosyltransferase 61	IPR007657	Glycosyltransferase 61	--	--
FxaCL_411g0027200	chr4-1-1	22065494	22065598	105	upstream	upstream	XP_004297319.1	PREDICTED: protein vip1 [Fragaria vesca subsp. vesca]	sp|Q9LFD5|BPA1_ARATH	Binding partner of ACD11 1 OS=Arabidopsis thaliana OX=3702 GN=BPA1 PE=1 SV=1	tr|A0A2P6R301|A0A2P6R301_ROSCH	Putative RNA recognition motif domain, nucleotide-binding alpha-beta plait domain-containing protein OS=Rosa chinensis OX=74649 GN=RchiOBHm_Chr4g0440121 PE=4 SV=1	TWOG0188	Predicted RNA binding protein	[RA]	--	--	--	--	--	--	--	--	--	--	--	--	--
FxaCL_411g0027410	chr4-1-1	22171637	22171770	134	upstream	upstream	XP_004297333.1	PREDICTED: uncharacterized protein LOC101313977 [Fragaria vesca subsp. vesca]	--	--	tr|A0A2P6R359|A0A2P6R359_ROSCH	DUF1664 domain-containing protein OS=Rosa chinensis OX=74649 GN=RchiOBHm_Chr4g0440531 PE=4 SV=1	LSE1464	A Unnamed protein	[X]	--	--	--	--	--	--	--	PF07889	Protein of unknown function (DUF1664)	IPR012458	Domain of unknown function DUF1664	--	--
FxaCL_411g0000050	chr4-1-1	22761	22897	137	upstream	upstream	XP_011470543.1	PREDICTED: uncharacterized protein LOC105353249 [Fragaria vesca subsp. vesca]	--	--	--	--	--	--	--	--	--	--	--	--	--	--	--	--	--	--	--	--
FxaCL_411g0002830	chr4-1-1	2400599	2400751	153	upstream	upstream	XP_004296366.1	PREDICTED: actin-depolymerizing factor [Fragaria vesca subsp. vesca]	sp|Q8SAG3|ADF_VITVI	Actin-depolymerizing factor OS=Vitis vinifera OX=29760 PE=2 SV=1	tr|A0A2P6QQU5|A0A2P6QQU5_ROSCH	Putative ADF/Cofilin, ADF-H/Gelsolin-like domain-containing protein OS=Rosa chinensis OX=74649 GN=RchiOBHm_Chr4g0392951 PE=3 SV=1	KOG1735	Actin depolymerizing factor	[Z]	K05765	CFL	http://www.genome.jp/dbget-bin/www_bget?ko:K05765	--	--	GO:0003779;GO:0015629;GO:0030042	molecular_function actin binding | cellular_component actin cytoskeleton | biological_process actin filament depolymerization	PF00241	Cofilin/tropomyosin-type actin-binding protein	IPR002108;IPR017904;IPR029006	Actin-depolymerising factor homology domain | ADF/Cofilin | ADF-H/Gelsolin-like domain superfamily	--	--
FxaCL_411g0032080	chr4-1-1	24621386	24621532	147	upstream	upstream	XP_004297748.2	PREDICTED: serine/threonine-protein kinase sepA-like [Fragaria vesca subsp. vesca]	sp|Q9LJD8|M3KE1_ARATH	MAP3K epsilon protein kinase 1 OS=Arabidopsis thaliana OX=3702 GN=M3KE1 PE=1 SV=1	tr|A0A2P6R4Q4|A0A2P6R4Q4_ROSCH	Protein kinase domain-containing protein OS=Rosa chinensis OX=74649 GN=RchiOBHm_Chr4g0446521 PE=4 SV=1	KOG0198	MEKK and related serine/threonine protein kinases	[T]	--	--	--	--	--	GO:0005524;GO:0004672;GO:0006468;GO:0005515	molecular_function ATP binding | molecular_function protein kinase activity | biological_process protein phosphorylation | molecular_function protein binding	PF00069	Protein kinase domain	IPR000225;IPR000719;IPR001245;IPR008271;IPR011009;IPR011989;IPR016024;IPR017441	Armadillo | Protein kinase domain | Serine-threonine/tyrosine-protein kinase, catalytic domain | Serine/threonine-protein kinase, active site | Protein kinase-like domain superfamily | Armadillo-like helical | Armadillo-type fold | Protein kinase, ATP binding site	--	--
FxaCL_411g0032080	chr4-1-1	24621387	24621533	147	upstream	upstream	XP_004297748.2	PREDICTED: serine/threonine-protein kinase sepA-like [Fragaria vesca subsp. vesca]	sp|Q9LJD8|M3KE1_ARATH	MAP3K epsilon protein kinase 1 OS=Arabidopsis thaliana OX=3702 GN=M3KE1 PE=1 SV=1	tr|A0A2P6R4Q4|A0A2P6R4Q4_ROSCH	Protein kinase domain-containing protein OS=Rosa chinensis OX=74649 GN=RchiOBHm_Chr4g0446521 PE=4 SV=1	KOG0198	MEKK and related serine/threonine protein kinases	[T]	--	--	--	--	--	GO:0005524;GO:0004672;GO:0006468;GO:0005515	molecular_function ATP binding | molecular_function protein kinase activity | biological_process protein phosphorylation | molecular_function protein binding	PF00069	Protein kinase domain	IPR000225;IPR000719;IPR001245;IPR008271;IPR011009;IPR011989;IPR016024;IPR017441	Armadillo | Protein kinase domain | Serine-threonine/tyrosine-protein kinase, catalytic domain | Serine/threonine-protein kinase, active site | Protein kinase-like domain superfamily | Armadillo-like helical | Armadillo-type fold | Protein kinase, ATP binding site	--	--
FxaCL_411g0032400	chr4-1-1	24783769	24783872	104	upstream	upstream	XP_004297722.1	PREDICTED: cell differentiation protein RCD1 homolog isoform X1 [Fragaria vesca subsp. vesca]	--	--	tr|A0A2P6R4S7|A0A2P6R4S7_ROSCH	Putative transcription regulator Rcd1-like family OS=Rosa chinensis OX=74649 GN=RchiOBHm_Chr4g0446921 PE=3 SV=1	KOG3036	Protein involved in cell differentiation/sexual development	[R]	K12606	RCD1, CNOT9, CAF40	http://www.genome.jp/dbget-bin/www_bget?ko:K12606	ko03018	RNA degradation	GO:0006402;GO:0030014	biological_process mRNA catabolic process | cellular_component CCR4-NOT complex	PF04078	Cell differentiation family, Rcd1-like	IPR007216;IPR011989;IPR016024	CCR4-NOT transcription complex subunit 9 | Armadillo-like helical | Armadillo-type fold	--	--
FxaCL_411g0003430	chr4-1-1	2920427	2920579	153	upstream	upstream	XP_004297834.1	PREDICTED: uncharacterized protein LOC101297531 [Fragaria vesca subsp. vesca]	sp|F4JUQ2|KCAI_ARATH	KIN14B-interacting protein At4g14310 OS=Arabidopsis thaliana OX=3702 GN=At4g14310 PE=1 SV=1	tr|A0A2P6QR66|A0A2P6QR66_ROSCH	Putative transcription factor WD40-like family OS=Rosa chinensis OX=74649 GN=RchiOBHm_Chr4g0394291 PE=4 SV=1	--	--	--	--	--	--	--	--	GO:0005515	molecular_function protein binding	--	--	IPR015943;IPR036322;IPR045289	WD40/YVTN repeat-like-containing domain superfamily | WD40-repeat-containing domain superfamily | KIN14B-interacting protein At4g14310-like	--	--
FxaCL_411g0000330	chr4-1-1	327251	327417	167	upstream	upstream	XP_004296638.1	PREDICTED: 3-ketoacyl-CoA thiolase 2, peroxisomal [Fragaria vesca subsp. vesca]	sp|Q56WD9|THIK2_ARATH	3-ketoacyl-CoA thiolase 2, peroxisomal OS=Arabidopsis thaliana OX=3702 GN=PED1 PE=1 SV=2	tr|A0A2P6QNV8|A0A2P6QNV8_ROSCH	Putative acetyl-CoA C-acyltransferase OS=Rosa chinensis OX=74649 GN=RchiOBHm_Chr4g0385141 PE=3 SV=1	KOG1389	3-oxoacyl CoA thiolase	[I]	K07513	ACAA1	http://www.genome.jp/dbget-bin/www_bget?ko:K07513	ko00592;ko00071;ko04146;ko01040;ko00280	alpha-Linolenic acid metabolism | Fatty acid degradation | Peroxisome | Biosynthesis of unsaturated fatty acids | Valine, leucine and isoleucine degradation	GO:0016747;GO:0016746	molecular_function acyltransferase activity, transferring groups other than amino-acyl groups | molecular_function acyltransferase activity	PF02803;PF00108	Thiolase, C-terminal domain | Thiolase, N-terminal domain	IPR002155;IPR016039;IPR020610;IPR020613;IPR020615;IPR020616;IPR020617	Thiolase | Thiolase-like | Thiolase, active site | Thiolase, conserved site | Thiolase, acyl-enzyme intermediate active site | Thiolase, N-terminal | Thiolase, C-terminal	--	--
FxaCL_411g0004180	chr4-1-1	3585559	3585666	108	upstream	exon	--	--	--	--	--	--	--	--	--	--	--	--	--	--	--	--	--	--	--	--	--	--
FxaCL_411g0005640	chr4-1-1	4993420	4993630	211	exon	exon	PRQ46594.1	putative nucleotidyltransferase, Ribonuclease H [Rosa chinensis]	--	--	tr|A0A2P6RJJ0|A0A2P6RJJ0_ROSCH	Putative nucleotidyltransferase, Ribonuclease H OS=Rosa chinensis OX=74649 GN=RchiOBHm_Chr2g0090701 PE=4 SV=1	KOG0017	FOG: Transposon-encoded proteins with TYA, reverse transcriptase, integrase domains in various combinations	[R]	--	--	--	--	--	GO:0003676;GO:0015074	molecular_function nucleic acid binding | biological_process DNA integration	PF17917;PF17919;PF17921	RNase H-like domain found in reverse transcriptase | Integrase zinc binding domain	IPR001584;IPR012337;IPR036397;IPR041373;IPR041577;IPR041588;IPR043502	Integrase, catalytic core | Ribonuclease H-like superfamily | Ribonuclease H superfamily | Reverse transcriptase, RNase H-like domain | Reverse transcriptase/retrotransposon-derived protein, RNase H-like domain | Integrase zinc-binding domain | DNA/RNA polymerase superfamily	--	--
FxaCL_411g0006230	chr4-1-1	5521087	5521230	144	upstream	upstream	XP_004307897.1	PREDICTED: stomatin-like protein 2, mitochondrial [Fragaria vesca subsp. vesca]	sp|Q9FK51|AGLUP_ARATH	ADP-glucose phosphorylase OS=Arabidopsis thaliana OX=3702 GN=At5g18200 PE=1 SV=1	tr|A0A2P6SPJ2|A0A2P6SPJ2_ROSCH	Putative Band 7 domain, Stomatin family, Band 7 extension OS=Rosa chinensis OX=74649 GN=RchiOBHm_Chr1g0383201 PE=3 SV=1	KOG2620	Prohibitins and stomatins of the PID superfamily	[C]	--	--	--	--	--	GO:0016020	cellular_component membrane	PF01145	SPFH domain / Band 7 family	IPR001107;IPR001972;IPR036013;IPR036265	Band 7 domain | Stomatin/HflK family | Band 7/SPFH domain superfamily | HIT-like superfamily	--	--
FxaCL_411g0006570	chr4-1-1	5861354	5861500	147	upstream	intron	XP_004296472.1	PREDICTED: 60S acidic ribosomal protein P3 [Fragaria vesca subsp. vesca]	sp|Q9SVZ6|RLA31_ARATH	60S acidic ribosomal protein P3-1 OS=Arabidopsis thaliana OX=3702 GN=RPP3A PE=3 SV=1	tr|A0A6P3ZZ43|A0A6P3ZZ43_ZIZJJ	60S acidic ribosomal protein P3-2 OS=Ziziphus jujuba OX=326968 GN=LOC107420942 PE=3 SV=1	LSE1686	A Unnamed protein	[X]	K02942	RP-LP1, RPLP1	http://www.genome.jp/dbget-bin/www_bget?ko:K02942	ko03010	Ribosome	GO:0003735;GO:0005840;GO:0006414	molecular_function structural constituent of ribosome | cellular_component ribosome | biological_process translational elongation	PF00428	60s Acidic ribosomal protein	IPR027534;IPR044252	Ribosomal protein L12/P1/P2 family | 60S acidic ribosomal protein P3-like	--	--
FxaCL_411g0008610	chr4-1-1	8187419	8187587	169	upstream	upstream	XP_004309779.1	PREDICTED: lactation elevated protein 1 [Fragaria vesca subsp. vesca]	--	--	tr|A0A2P6QU03|A0A2P6QU03_ROSCH	Putative hexokinase OS=Rosa chinensis OX=74649 GN=RchiOBHm_Chr4g0405201 PE=3 SV=1	KOG2383	Predicted ATPase	[R]	K18798	AFG1, LACE1	http://www.genome.jp/dbget-bin/www_bget?ko:K18798	--	--	GO:0005524;GO:0016887	molecular_function ATP binding | molecular_function ATP hydrolysis activity	PF03969	AFG1-like ATPase	IPR005654;IPR027417	ATPase, AFG1-like | P-loop containing nucleoside triphosphate hydrolase	--	--
FxaCL_421g0011820	chr4-2-1	11837268	11837421	154	upstream	intron	XP_004298023.1	PREDICTED: protein ROOT PRIMORDIUM DEFECTIVE 1 [Fragaria vesca subsp. vesca]	sp|Q65XL5|WTF1_ORYSJ	Protein WHAT'S THIS FACTOR 1 homolog, chloroplastic OS=Oryza sativa subsp. japonica OX=39947 GN=Os05g0571100 PE=2 SV=1	tr|A0A2P6QVG8|A0A2P6QVG8_ROSCH	Putative plant organelle RNA recognition domain-containing protein OS=Rosa chinensis OX=74649 GN=RchiOBHm_Chr4g0410651 PE=4 SV=1	LSE0387	A Uncharacterized protein	[S]	--	--	--	--	--	GO:0003723	molecular_function RNA binding	PF11955	Plant organelle RNA recognition domain	IPR021099;IPR045040	Plant organelle RNA recognition domain | PORR family	--	--
FxaCL_421g0012100	chr4-2-1	12107695	12107832	138	upstream	upstream	XP_004296967.1	PREDICTED: peptidyl-prolyl cis-trans isomerase FKBP62-like [Fragaria vesca subsp. vesca]	sp|Q9FJL3|FKB65_ARATH	Peptidyl-prolyl cis-trans isomerase FKBP65 OS=Arabidopsis thaliana OX=3702 GN=FKBP65 PE=1 SV=1	tr|A0A2P6QVW9|A0A2P6QVW9_ROSCH	peptidylprolyl isomerase OS=Rosa chinensis OX=74649 GN=RchiOBHm_Chr4g0412331 PE=4 SV=1	KOG0543	FKBP-type peptidyl-prolyl cis-trans isomerase	[O]	K09571	FKBP4_5	http://www.genome.jp/dbget-bin/www_bget?ko:K09571	--	--	GO:0003755;GO:0005515	molecular_function peptidyl-prolyl cis-trans isomerase activity | molecular_function protein binding	PF00254	FKBP-type peptidyl-prolyl cis-trans isomerase	IPR001179;IPR011990;IPR019734;IPR046357	FKBP-type peptidyl-prolyl cis-trans isomerase domain | Tetratricopeptide-like helical domain superfamily | Tetratricopeptide repeat | Peptidyl-prolyl cis-trans isomerase domain superfamily	--	--
FxaCL_421g0012880	chr4-2-1	12718822	12718955	134	exon	downstream	XP_050378572.1	uncharacterized protein LOC126795882 [Potentilla anserina]	--	--	tr|A0A2P6S7W1|A0A2P6S7W1_ROSCH	Uncharacterized protein OS=Rosa chinensis OX=74649 GN=RchiOBHm_Chr1g0317481 PE=4 SV=1	--	--	--	--	--	--	--	--	--	--	--	--	--	--	--	--
FxaCL_421g0013670	chr4-2-1	13376369	13376472	104	upstream	upstream	XP_040364464.1	LOW QUALITY PROTEIN: uncharacterized protein LOC121050006 [Rosa chinensis]	--	--	tr|A0A6J5XAG1|A0A6J5XAG1_PRUAR	Uncharacterized protein OS=Prunus armeniaca OX=36596 GN=CURHAP_LOCUS29524 PE=4 SV=1	--	--	--	--	--	--	--	--	--	--	--	--	--	--	--	--
FxaCL_421g0001550	chr4-2-1	1365288	1365390	103	upstream	upstream	XP_011467720.1	PREDICTED: putative ion channel POLLUX-like 2 [Fragaria vesca subsp. vesca]	sp|Q940Y9|POLL2_ARATH	Putative ion channel POLLUX-like 2 OS=Arabidopsis thaliana OX=3702 GN=At5g43745 PE=2 SV=1	tr|A0A2P6QQ36|A0A2P6QQ36_ROSCH	Putative CASTOR/POLLUX/SYM8 ion channel OS=Rosa chinensis OX=74649 GN=RchiOBHm_Chr4g0389551 PE=3 SV=1	LSE1772	A Unnamed protein	[X]	--	--	--	--	--	GO:0006811;GO:0006813	biological_process monoatomic ion transport | biological_process potassium ion transport	PF06241	Castor and Pollux, part of voltage-gated ion channel	IPR010420;IPR036721;IPR044849	CASTOR/POLLUX/SYM8 ion channel, conserved domain | Regulator of K+ conductance, C-terminal domain superfamily | Ion channel CASTOR/POLLUX/SYM8-like	--	--
FxaCL_421g0015050	chr4-2-1	14635912	14636025	114	upstream	upstream	XP_004296955.1	PREDICTED: endo-1,3;1,4-beta-D-glucanase-like [Fragaria vesca subsp. vesca]	sp|Q9ZT66|E134_MAIZE	Endo-1,3;1,4-beta-D-glucanase OS=Zea mays OX=4577 PE=1 SV=1	tr|A0A2P6QXE1|A0A2P6QXE1_ROSCH	Putative alpha/Beta hydrolase OS=Rosa chinensis OX=74649 GN=RchiOBHm_Chr4g0418701 PE=4 SV=1	KOG3043	Predicted hydrolase related to dienelactone hydrolase	[R]	--	--	--	--	--	GO:0016787	molecular_function hydrolase activity	PF01738	Dienelactone hydrolase family	IPR002925;IPR029058	Dienelactone hydrolase | Alpha/Beta hydrolase fold	--	--
FxaCL_421g0015340	chr4-2-1	14832262	14832376	115	upstream	upstream	XP_011462788.1	PREDICTED: probable galacturonosyltransferase-like 4 [Fragaria vesca subsp. vesca]	sp|Q9M8J2|GATL4_ARATH	Probable galacturonosyltransferase-like 4 OS=Arabidopsis thaliana OX=3702 GN=GATL4 PE=2 SV=1	tr|A0A2P6QXN1|A0A2P6QXN1_ROSCH	Hexosyltransferase OS=Rosa chinensis OX=74649 GN=RchiOBHm_Chr4g0419651 PE=3 SV=1	TWOG0182	Predicted glycosyltransferase	[G]	--	--	--	--	--	GO:0016757	molecular_function glycosyltransferase activity	PF01501	Glycosyl transferase family 8	IPR002495;IPR029044	Glycosyl transferase, family 8 | Nucleotide-diphospho-sugar transferases	--	--
FxaCL_421g0015980	chr4-2-1	15327668	15327819	152	upstream	upstream	XP_011462689.1	PREDICTED: tubby-like F-box protein 3 isoform X1 [Fragaria vesca subsp. vesca]	sp|Q8VY21|TLP3_ARATH	Tubby-like F-box protein 3 OS=Arabidopsis thaliana OX=3702 GN=TULP3 PE=1 SV=1	tr|A0A2P6QXZ0|A0A2P6QXZ0_ROSCH	Putative transcription factor TUBBY family OS=Rosa chinensis OX=74649 GN=RchiOBHm_Chr4g0420951 PE=3 SV=1	KOG2502	Tub family proteins	[R]	--	--	--	--	--	GO:0005515	molecular_function protein binding	PF00646;PF01167	F-box domain | Tub family	IPR000007;IPR001810;IPR018066;IPR025659;IPR036047	Tubby, C-terminal | F-box domain | Tubby, C-terminal, conserved site | Tubby-like, C-terminal | F-box-like domain superfamily	TUB	http://plntfdb.bio.uni-potsdam.de/v3.0/fam_mem.php?family_id=TUB
FxaCL_421g0018350	chr4-2-1	17095127	17095229	103	upstream	upstream	XP_004295098.1	PREDICTED: dihydrolipoyl dehydrogenase 2, chloroplastic-like isoform X2 [Fragaria vesca subsp. vesca]	sp|F4JLP5|PLPD2_ARATH	Dihydrolipoyl dehydrogenase 2, chloroplastic OS=Arabidopsis thaliana OX=3702 GN=LPD2 PE=2 SV=2	tr|A0A2P6QZ02|A0A2P6QZ02_ROSCH	Putative dihydrolipoyl dehydrogenase OS=Rosa chinensis OX=74649 GN=RchiOBHm_Chr4g0424491 PE=3 SV=1	KOG1335	Dihydrolipoamide dehydrogenase	[C]	K00382	DLD, lpd, pdhD	http://www.genome.jp/dbget-bin/www_bget?ko:K00382	ko00260;ko00380;ko00310;ko00630;ko00620;ko00020;ko00280;ko00640;ko00010	Glycine, serine and threonine metabolism | Tryptophan metabolism | Lysine degradation | Glyoxylate and dicarboxylate metabolism | Pyruvate metabolism | Citrate cycle (TCA cycle) | Valine, leucine and isoleucine degradation | Propanoate metabolism | Glycolysis / Gluconeogenesis	GO:0016491;GO:0016668;GO:0050660	molecular_function oxidoreductase activity | molecular_function oxidoreductase activity, acting on a sulfur group of donors, NAD(P) as acceptor | molecular_function flavin adenine dinucleotide binding	PF07992;PF02852	Pyridine nucleotide-disulphide oxidoreductase | Pyridine nucleotide-disulphide oxidoreductase, dimerisation domain	IPR001100;IPR004099;IPR012999;IPR016156;IPR023753;IPR036188	Pyridine nucleotide-disulphide oxidoreductase, class I | Pyridine nucleotide-disulphide oxidoreductase, dimerisation domain | Pyridine nucleotide-disulphide oxidoreductase, class I, active site | FAD/NAD-linked reductase, dimerisation domain superfamily | FAD/NAD(P)-binding domain | FAD/NAD(P)-binding domain superfamily	--	--
FxaCL_421g0018680	chr4-2-1	17285380	17285502	123	upstream	upstream	XP_004296245.1	PREDICTED: receptor-like protein kinase ANXUR1 [Fragaria vesca subsp. vesca]	sp|Q9SR05|ANX1_ARATH	Receptor-like protein kinase ANXUR1 OS=Arabidopsis thaliana OX=3702 GN=ANX1 PE=1 SV=1	tr|A0A2P6QZ23|A0A2P6QZ23_ROSCH	Protein kinase domain-containing protein OS=Rosa chinensis OX=74649 GN=RchiOBHm_Chr4g0425141 PE=4 SV=1	KOG1187	Serine/threonine protein kinase	[T]	--	--	--	--	--	GO:0004672;GO:0005524;GO:0006468	molecular_function protein kinase activity | molecular_function ATP binding | biological_process protein phosphorylation	PF12819;PF07714	Protein tyrosine and serine/threonine kinase | Malectin-like domain	IPR000719;IPR001245;IPR008271;IPR011009;IPR017441;IPR024788;IPR046957	Protein kinase domain | Serine-threonine/tyrosine-protein kinase, catalytic domain | Serine/threonine-protein kinase, active site | Protein kinase-like domain superfamily | Protein kinase, ATP binding site | Malectin-like domain | Receptor-like protein kinase FERONIA-like	--	--
FxaCL_421g0020760	chr4-2-1	18681307	18681423	117	upstream	upstream	PRQ34901.1	putative pentatricopeptide [Rosa chinensis]	--	--	tr|A0A2P6QL46|A0A2P6QL46_ROSCH	Putative pentatricopeptide OS=Rosa chinensis OX=74649 GN=RchiOBHm_Chr5g0074181 PE=4 SV=1	--	--	--	K17964	LRPPRC	http://www.genome.jp/dbget-bin/www_bget?ko:K17964	--	--	GO:0005515	molecular_function protein binding	PF13041	PPR repeat family	IPR002885;IPR011990	Pentatricopeptide repeat | Tetratricopeptide-like helical domain superfamily	--	--
FxaCL_421g0021870	chr4-2-1	19443881	19444063	183	upstream	upstream	XP_011457492.1	PREDICTED: histidine kinase 3 [Fragaria vesca subsp. vesca]	sp|Q9C5U1|AHK3_ARATH	Histidine kinase 3 OS=Arabidopsis thaliana OX=3702 GN=AHK3 PE=1 SV=1	tr|A0A2P6R0B4|A0A2P6R0B4_ROSCH	histidine kinase OS=Rosa chinensis OX=74649 GN=RchiOBHm_Chr4g0430011 PE=4 SV=1	KOG0519	Sensory transduction histidine kinase	[T]	K14489	AHK2_3_4	http://www.genome.jp/dbget-bin/www_bget?ko:K14489	ko04075	Plant hormone signal transduction	GO:0000155;GO:0007165;GO:0000160;GO:0016310;GO:0016772	molecular_function phosphorelay sensor kinase activity | biological_process signal transduction | biological_process phosphorelay signal transduction system | biological_process phosphorylation | molecular_function transferase activity, transferring phosphorus-containing groups	PF02518;PF03924;PF00072;PF00512	Response regulator receiver domain | Histidine kinase-, DNA gyrase B-, and HSP90-like ATPase | His Kinase A (phospho-acceptor) domain | CHASE domain	IPR001789;IPR003594;IPR003661;IPR004358;IPR005467;IPR006189;IPR011006;IPR036097;IPR036890;IPR042240	Signal transduction response regulator, receiver domain | Histidine kinase/HSP90-like ATPase | Signal transduction histidine kinase, dimerisation/phosphoacceptor domain | Signal transduction histidine kinase-related protein, C-terminal | Histidine kinase domain | CHASE domain | CheY-like superfamily | Signal transduction histidine kinase, dimerisation/phosphoacceptor domain superfamily | Histidin…	ARR-B	http://plntfdb.bio.uni-potsdam.de/v3.0/fam_mem.php?family_id=ARR-B
FxaCL_421g0022510	chr4-2-1	19830346	19830473	128	upstream	upstream	XP_011457454.1	PREDICTED: uncharacterized protein LOC105349456 [Fragaria vesca subsp. vesca]	sp|Q9C7C4|EML1_ARATH	Protein EMSY-LIKE 1 OS=Arabidopsis thaliana OX=3702 GN=EML1 PE=1 SV=1	tr|A0A2P6R0K8|A0A2P6R0K8_ROSCH	Putative ENT domain, protein EMSY-LIKE, plant OS=Rosa chinensis OX=74649 GN=RchiOBHm_Chr4g0430921 PE=4 SV=1	KOG4675	Uncharacterized conserved protein, contains ENT domain	[R]	--	--	--	--	--	GO:0050832	biological_process defense response to fungus	PF03735	ENT domain	IPR005491;IPR033485;IPR036142	ENT domain | Protein EMSY-LIKE, plant | ENT domain-like superfamily	--	--
FxaCL_421g0022520	chr4-2-1	19830346	19830473	128	upstream	upstream	XP_004310053.1	PREDICTED: urease isoform X1 [Fragaria vesca subsp. vesca]	sp|Q9SR52|UREA_ARATH	Urease OS=Arabidopsis thaliana OX=3702 GN=URE PE=1 SV=1	tr|A0A2P6R0J6|A0A2P6R0J6_ROSCH	Urease OS=Rosa chinensis OX=74649 GN=RchiOBHm_Chr4g0430931 PE=3 SV=1	TWOG0788	Unnamed protein	[X]	K01427	URE	http://www.genome.jp/dbget-bin/www_bget?ko:K01427	ko00230;ko00220	Purine metabolism | Arginine biosynthesis	GO:0016151;GO:0043419;GO:0035550;GO:0016810	molecular_function nickel cation binding | biological_process urea catabolic process | cellular_component urease complex | molecular_function hydrolase activity, acting on carbon-nitrogen (but not peptide) bonds	PF00699;PF00547;PF00449	Urease beta subunit | Urease alpha-subunit, N-terminal domain | Urease, gamma subunit	IPR002019;IPR002026;IPR011059;IPR011612;IPR036461;IPR036463	Urease, beta subunit-like | Urease, gamma/gamma-beta subunit | Metal-dependent hydrolase, composite domain superfamily | Urease alpha-subunit, N-terminal domain | Urease, beta subunit superfamily | Urease, gamma subunit superfamily	--	--
FxaCL_421g0027460	chr4-2-1	22754879	22754994	116	upstream	upstream	XP_004297181.1	PREDICTED: chaperonin 60 subunit beta 4, chloroplastic isoform X1 [Fragaria vesca subsp. vesca]	sp|Q9C667|CPNB4_ARATH	Chaperonin 60 subunit beta 4, chloroplastic OS=Arabidopsis thaliana OX=3702 GN=CPN60B4 PE=1 SV=1	tr|A0A540M3R0|A0A540M3R0_MALBA	Uncharacterized protein OS=Malus baccata OX=106549 GN=C1H46_021262 PE=3 SV=1	KOG0356	Mitochondrial chaperonin, Cpn60/Hsp60p	[O]	K04077	groEL, HSPD1	http://www.genome.jp/dbget-bin/www_bget?ko:K04077	ko03018	RNA degradation	GO:0140662;GO:0005524;GO:0006457;GO:0042026	molecular_function ATP-dependent protein folding chaperone | molecular_function ATP binding | biological_process protein folding | biological_process protein refolding	PF00118	TCP-1/cpn60 chaperonin family	IPR001844;IPR002423;IPR017998;IPR018370;IPR027409;IPR027410;IPR027413	Chaperonin Cpn60/GroEL | Chaperonin Cpn60/GroEL/TCP-1 family | Chaperone tailless complex polypeptide 1 (TCP-1) | Chaperonin Cpn60, conserved site | GroEL-like apical domain superfamily | TCP-1-like chaperonin intermediate domain superfamily | GroEL-like equatorial domain superfamily	--	--
FxaCL_421g0028140	chr4-2-1	23167994	23168136	143	upstream	upstream	XP_011462992.1	PREDICTED: uncharacterized protein LOC105351132 [Fragaria vesca subsp. vesca]	sp|Q93Z37|BIG1E_ARATH	Protein BIG GRAIN 1-like E OS=Arabidopsis thaliana OX=3702 GN=At1g69160 PE=2 SV=1	tr|A0A2P6R2H2|A0A2P6R2H2_ROSCH	Protein BIG GRAIN 1-like E OS=Rosa chinensis OX=74649 GN=RchiOBHm_Chr4g0437861 PE=3 SV=1	LSE2053	A Unnamed protein	[X]	--	--	--	--	--	GO:0009734	biological_process auxin-activated signaling pathway	--	--	IPR039621	Protein BIG GRAIN 1-like	--	--
FxaCL_421g0029450	chr4-2-1	23837588	23837772	185	upstream	upstream	XP_011463058.1	PREDICTED: MADS-box transcription factor 25 isoform X1 [Fragaria vesca subsp. vesca]	sp|Q1PFA4|AGL30_ARATH	Agamous-like MADS-box protein AGL30 OS=Arabidopsis thaliana OX=3702 GN=AGL30 PE=1 SV=1	tr|A0A2P6R2U7|A0A2P6R2U7_ROSCH	Putative transcription factor MADS-type1 family OS=Rosa chinensis OX=74649 GN=RchiOBHm_Chr4g0439551 PE=4 SV=1	KOG0014	MADS box transcription factor	[K]	--	--	--	--	--	GO:0003677;GO:0046983	molecular_function DNA binding | molecular_function protein dimerization activity	PF00319	SRF-type transcription factor (DNA-binding and dimerisation domain)	IPR002100;IPR036879	Transcription factor, MADS-box | Transcription factor, MADS-box superfamily	MADS	http://plntfdb.bio.uni-potsdam.de/v3.0/fam_mem.php?family_id=MADS
FxaCL_421g0029500	chr4-2-1	23865217	23865380	164	upstream	upstream	QGZ07682.1	putative calcium-binding protein [Fragaria x ananassa]	sp|Q93Z27|CML46_ARATH	Probable calcium-binding protein CML46 OS=Arabidopsis thaliana OX=3702 GN=CML46 PE=1 SV=1	tr|A0A6B9ILY1|A0A6B9ILY1_FRAAN	Putative calcium-binding protein OS=Fragaria ananassa OX=3747 GN=CML45 PE=2 SV=1	KOG0027	Calmodulin and related proteins (EF-Hand superfamily)	[T]	K02183	CALM	http://www.genome.jp/dbget-bin/www_bget?ko:K02183	ko04626;ko04070;ko04016	Plant-pathogen interaction | Phosphatidylinositol signaling system | MAPK signaling pathway - plant	GO:0005509	molecular_function calcium ion binding	PF13499	EF-hand domain pair	IPR002048;IPR011992;IPR018247	EF-hand domain | EF-hand domain pair | EF-Hand 1, calcium-binding site	--	--
FxaCL_421g0029890	chr4-2-1	24096442	24096568	127	upstream	upstream	XP_004297320.1	PREDICTED: sucrose transport protein SUC3 [Fragaria vesca subsp. vesca]	sp|O80605|SUC3_ARATH	Sucrose transport protein SUC3 OS=Arabidopsis thaliana OX=3702 GN=SUC3 PE=1 SV=1	tr|K4HZB9|K4HZB9_FRAAN	Sucrose transporter 2 OS=Fragaria ananassa OX=3747 GN=SUT2 PE=2 SV=1	KOG0637	Sucrose transporter and related proteins	[G]	K15378	SLC45A1_2_4	http://www.genome.jp/dbget-bin/www_bget?ko:K15378	--	--	GO:0022857;GO:0055085	molecular_function transmembrane transporter activity | biological_process transmembrane transport	PF07690	Major Facilitator Superfamily	IPR011701;IPR036259	Major facilitator superfamily | MFS transporter superfamily	--	--
FxaCL_421g0029910	chr4-2-1	24108392	24108579	188	upstream	upstream	XP_024195512.1	homeobox-leucine zipper protein ATHB-13 [Rosa chinensis]	sp|Q8LC03|ATB13_ARATH	Homeobox-leucine zipper protein ATHB-13 OS=Arabidopsis thaliana OX=3702 GN=ATHB-13 PE=2 SV=2	tr|A0A2P6R2Y9|A0A2P6R2Y9_ROSCH	Homeobox-leucine zipper protein OS=Rosa chinensis OX=74649 GN=RchiOBHm_Chr4g0440141 PE=3 SV=1	KOG0483	Transcription factor HEX, contains HOX and HALZ domains	[K]	K09338	HD-ZIP	http://www.genome.jp/dbget-bin/www_bget?ko:K09338	--	--	GO:0003677;GO:0006355;GO:0043565;GO:0003700;GO:0000981	molecular_function DNA binding | biological_process regulation of DNA-templated transcription | molecular_function sequence-specific DNA binding | molecular_function DNA-binding transcription factor activity | molecular_function DNA-binding transcription factor activity, RNA polymerase II-specific	PF02183;PF00046	Homeobox associated leucine zipper | Homeodomain	IPR000047;IPR001356;IPR003106;IPR009057;IPR017970;IPR045224	Helix-turn-helix motif | Homeobox domain | Leucine zipper, homeobox-associated | Homeobox-like domain superfamily | Homeobox, conserved site | Homeobox-leucine zipper protein, class I, plant	HB	http://plntfdb.bio.uni-potsdam.de/v3.0/fam_mem.php?family_id=HB
FxaCL_421g0030260	chr4-2-1	24337828	24337987	160	upstream	upstream	XP_011463113.1	PREDICTED: ultraviolet-B receptor UVR8 [Fragaria vesca subsp. vesca]	sp|Q9FN03|UVR8_ARATH	Ultraviolet-B receptor UVR8 OS=Arabidopsis thaliana OX=3702 GN=UVR8 PE=1 SV=1	tr|A0A2P6R355|A0A2P6R355_ROSCH	Putative regulator of chromosome condensation 1/beta-lactamase-inhibitor protein II OS=Rosa chinensis OX=74649 GN=RchiOBHm_Chr4g0440781 PE=4 SV=1	KOG1426	FOG: RCC1 domain	[S]	K15421	SERGEF	http://www.genome.jp/dbget-bin/www_bget?ko:K15421	--	--	--	--	PF00415	Regulator of chromosome condensation (RCC1) repeat	IPR000408;IPR009091	Regulator of chromosome condensation, RCC1 | Regulator of chromosome condensation 1/beta-lactamase-inhibitor protein II	--	--
FxaCL_421g0030340	chr4-2-1	24392133	24392248	116	upstream	upstream	XP_004297351.1	PREDICTED: ELL-associated factor 1 [Fragaria vesca subsp. vesca]	--	--	tr|A0A2P6R367|A0A2P6R367_ROSCH	Putative transcription elognation factor Eaf OS=Rosa chinensis OX=74649 GN=RchiOBHm_Chr4g0440951 PE=3 SV=1	KOG4795	Protein associated with transcriptional elongation factor ELL	[K]	K15186	EAF	http://www.genome.jp/dbget-bin/www_bget?ko:K15186	--	--	GO:0006355;GO:0032783	biological_process regulation of DNA-templated transcription | cellular_component super elongation complex	PF09816	RNA polymerase II transcription elongation factor	IPR019194;IPR027093	Transcription elongation factor Eaf, N-terminal | EAF family	--	--
FxaCL_421g0030770	chr4-2-1	24683002	24683170	169	upstream	upstream	NP_001269275.1	MLP-like protein 28-like [Fragaria vesca]	sp|Q9ZVF2|ML329_ARATH	MLP-like protein 329 OS=Arabidopsis thaliana OX=3702 GN=MLP329 PE=2 SV=1	tr|O23942|O23942_FRAVE	Ripening-induced protein OS=Fragaria vesca OX=57918 PE=2 SV=1	LSE0193	A Major latex protein and related proteins	[R]	--	--	--	--	--	GO:0006952	biological_process defense response	PF00407	Pathogenesis-related protein Bet v 1 family	IPR000916;IPR023393	Bet v I/Major latex protein | START-like domain superfamily	--	--
FxaCL_421g0002900	chr4-2-1	2562083	2562214	132	upstream	upstream	XP_004296363.1	PREDICTED: serine/threonine-protein phosphatase PP1 isozyme 3-like isoform X2 [Fragaria vesca subsp. vesca]	sp|P48489|PP1_ORYSJ	Serine/threonine-protein phosphatase PP1 OS=Oryza sativa subsp. japonica OX=39947 GN=Os03g0268000 PE=2 SV=2	tr|A0A2P6QQX9|A0A2P6QQX9_ROSCH	Serine/threonine-protein phosphatase OS=Rosa chinensis OX=74649 GN=RchiOBHm_Chr4g0392801 PE=3 SV=1	KOG0374	Serine/threonine specific protein phosphatase PP1, catalytic subunit	[TR]	K06269	PPP1C	http://www.genome.jp/dbget-bin/www_bget?ko:K06269	ko03015	mRNA surveillance pathway	GO:0016787	molecular_function hydrolase activity	PF00149;PF16891	Serine-threonine protein phosphatase N-terminal domain | Calcineurin-like phosphoesterase	IPR004843;IPR006186;IPR029052;IPR031675	Calcineurin-like phosphoesterase domain, ApaH type | Serine/threonine-specific protein phosphatase/bis(5-nucleosyl)-tetraphosphatase | Metallo-dependent phosphatase-like | Serine-threonine protein phosphatase, N-terminal	--	--
FxaCL_421g0002930	chr4-2-1	2581150	2581332	183	upstream	upstream	KAF4374559.1	hypothetical protein G4B88_004811 [Cannabis sativa]	sp|Q96303|PHT14_ARATH	Inorganic phosphate transporter 1-4 OS=Arabidopsis thaliana OX=3702 GN=PHT1-4 PE=1 SV=1	tr|A0A7J6FXW9|A0A7J6FXW9_CANSA	Major facilitator superfamily (MFS) profile domain-containing protein OS=Cannabis sativa OX=3483 GN=G4B88_004811 PE=3 SV=1	KOG0252	Inorganic phosphate transporter	[P]	K08176	PHO84	http://www.genome.jp/dbget-bin/www_bget?ko:K08176	--	--	GO:0022857;GO:0016020;GO:0055085;GO:0005315;GO:0006817	molecular_function transmembrane transporter activity | cellular_component membrane | biological_process transmembrane transport | molecular_function inorganic phosphate transmembrane transporter activity | biological_process phosphate ion transport	PF00083	Sugar (and other) transporter	IPR004738;IPR005828;IPR020846;IPR036259	Phosphate permease | Major facilitator, sugar transporter-like | Major facilitator superfamily domain | MFS transporter superfamily	--	--
FxaCL_421g0000340	chr4-2-1	356978	357136	159	upstream	upstream	XP_004296630.1	PREDICTED: cellulose synthase-like protein D1 [Fragaria vesca subsp. vesca]	sp|O49323|CSLD1_ARATH	Cellulose synthase-like protein D1 OS=Arabidopsis thaliana OX=3702 GN=CSLD1 PE=2 SV=1	tr|A0A2P6QNZ5|A0A2P6QNZ5_ROSCH	Putative 1,4-beta-D-xylan synthase OS=Rosa chinensis OX=74649 GN=RchiOBHm_Chr4g0385221 PE=4 SV=1	LSE0129	A Cellulose synthase catalytic subunit	[MG]	K20924	CSLD	http://www.genome.jp/dbget-bin/www_bget?ko:K20924	--	--	GO:0016020;GO:0016760;GO:0030244	cellular_component membrane | molecular_function cellulose synthase (UDP-forming) activity | biological_process cellulose biosynthetic process	PF03552	Cellulose synthase	IPR005150;IPR029044	Cellulose synthase | Nucleotide-diphospho-sugar transferases	--	--
FxaCL_421g0004490	chr4-2-1	3854228	3854343	116	upstream	upstream	XP_004296544.1	PREDICTED: uncharacterized protein LOC101311268 [Fragaria vesca subsp. vesca]	sp|Q6L4D2|PM19L_ORYSJ	Membrane protein PM19L OS=Oryza sativa subsp. japonica OX=39947 GN=PM19L PE=2 SV=1	tr|A0A2P6QRM3|A0A2P6QRM3_ROSCH	AWPM-19-like protein OS=Rosa chinensis OX=74649 GN=RchiOBHm_Chr4g0395971 PE=4 SV=1	LSE1465	A Unnamed protein	[X]	--	--	--	--	--	--	--	PF05512	AWPM-19-like family	IPR008390	AWPM-19-like	--	--
FxaCL_421g0004780	chr4-2-1	4078896	4079007	112	upstream	upstream	XP_024193960.1	uncharacterized protein LOC112197486 [Rosa chinensis]	--	--	tr|A0A2P6QRN8|A0A2P6QRN8_ROSCH	Uncharacterized protein OS=Rosa chinensis OX=74649 GN=RchiOBHm_Chr4g0396171 PE=4 SV=1	LSE1900	A Unnamed protein	[X]	--	--	--	--	--	--	--	--	--	--	--	--	--
FxaCL_421g0007560	chr4-2-1	6711565	6711720	156	upstream	upstream	XP_004309776.2	PREDICTED: HD domain-containing protein 2 [Fragaria vesca subsp. vesca]	--	--	tr|A0A2P6QTZ9|A0A2P6QTZ9_ROSCH	5'-deoxynucleotidase OS=Rosa chinensis OX=74649 GN=RchiOBHm_Chr4g0405131 PE=3 SV=1	KOG3197	Predicted hydrolases of HD superfamily	[R]	K07023	K07023	http://www.genome.jp/dbget-bin/www_bget?ko:K07023	--	--	GO:0002953	molecular_function 5'-deoxynucleotidase activity	PF13023	HD domain	IPR003607;IPR006674;IPR039356	HD/PDEase domain | HD domain | 5'-deoxynucleotidase YfbR/HDDC2	--	--
FxaCL_421g0008780	chr4-2-1	8272240	8272435	196	upstream	upstream	--	--	--	--	--	--	--	--	--	--	--	--	--	--	--	--	--	--	--	--	--	--
FxaCL_421g0009530	chr4-2-1	9173599	9173700	102	upstream	upstream	XP_011462366.1	PREDICTED: oxysterol-binding protein-related protein 4B [Fragaria vesca subsp. vesca]	sp|Q9SW00|ORP4B_ARATH	Oxysterol-binding protein-related protein 4B OS=Arabidopsis thaliana OX=3702 GN=ORP4B PE=2 SV=2	tr|A0A2P6QSP4|A0A2P6QSP4_ROSCH	Putative oxysterol-binding protein OS=Rosa chinensis OX=74649 GN=RchiOBHm_Chr4g0399831 PE=3 SV=1	KOG2210	Oxysterol-binding protein	[T]	K22285	OSBPL8, ORP8	http://www.genome.jp/dbget-bin/www_bget?ko:K22285	--	--	GO:0008289	molecular_function lipid binding	PF01237	Oxysterol-binding protein	IPR000648;IPR018494;IPR037239	Oxysterol-binding protein | Oxysterol-binding protein, conserved site | Oxysterol-binding protein superfamily	--	--
FxaCL_431g0013450	chr4-3-1	11081598	11081767	170	upstream	upstream	XP_011463587.1	PREDICTED: extensin-like [Fragaria vesca subsp. vesca]	--	--	--	--	--	--	--	--	--	--	--	--	--	--	--	--	--	--	--	--
FxaCL_431g0013520	chr4-3-1	11119803	11119929	127	upstream	upstream	XP_004296710.1	PREDICTED: transcription factor bHLH128 isoform X1 [Fragaria vesca subsp. vesca]	sp|Q8H102|BH128_ARATH	Transcription factor bHLH128 OS=Arabidopsis thaliana OX=3702 GN=BHLH128 PE=1 SV=1	tr|A0A2P6QV04|A0A2P6QV04_ROSCH	Putative transcription factor bHLH family OS=Rosa chinensis OX=74649 GN=RchiOBHm_Chr4g0409001 PE=4 SV=1	LSE0107	A bHLH transcription factor	[KT]	--	--	--	--	--	GO:0046983	molecular_function protein dimerization activity	PF00010	Helix-loop-helix DNA-binding domain	IPR011598;IPR036638;IPR045239	Myc-type, basic helix-loop-helix (bHLH) domain | Helix-loop-helix DNA-binding domain superfamily | Transcription factor bHLH95-like, basic helix-loop-helix domain	bHLH	http://plntfdb.bio.uni-potsdam.de/v3.0/fam_mem.php?family_id=bHLH
FxaCL_431g0014070	chr4-3-1	11505400	11505593	194	upstream	upstream	XP_004296682.1	PREDICTED: NF-kappa-B-activating protein [Fragaria vesca subsp. vesca]	--	--	tr|A0A2P6QV77|A0A2P6QV77_ROSCH	Putative NF-kappa-B-activating protein/UPF0396 OS=Rosa chinensis OX=74649 GN=RchiOBHm_Chr4g0409951 PE=3 SV=1	KOG2812	Uncharacterized conserved protein	[S]	--	--	--	--	--	GO:0003682	molecular_function chromatin binding	PF06047	NF-kappa-B-activating protein C-terminal domain	IPR009269;IPR040466	NF-kappa-B-activating protein, C-terminal | NF-kappa-B-activating protein	--	--
FxaCL_431g0014170	chr4-3-1	11588901	11589040	140	upstream	upstream	XP_004298028.2	PREDICTED: 15-cis-zeta-carotene isomerase, chloroplastic [Fragaria vesca subsp. vesca]	sp|Q9SAC0|ZCIS_ARATH	15-cis-zeta-carotene isomerase, chloroplastic OS=Arabidopsis thaliana OX=3702 GN=Z-ISO PE=1 SV=1	tr|A0A2P6QV95|A0A2P6QV95_ROSCH	Putative zeta-carotene isomerase OS=Rosa chinensis OX=74649 GN=RchiOBHm_Chr4g0410061 PE=4 SV=1	--	--	--	K15744	Z-ISO	http://www.genome.jp/dbget-bin/www_bget?ko:K15744	ko00906	Carotenoid biosynthesis	--	--	PF07298	NnrU protein	IPR009915	NnrU domain	--	--
FxaCL_431g0014460	chr4-3-1	11744646	11744849	204	upstream	upstream	XP_004298021.2	PREDICTED: voltage-gated hydrogen channel 1 [Fragaria vesca subsp. vesca]	--	--	tr|A0A2P6QVH4|A0A2P6QVH4_ROSCH	Voltage-gated hydrogen channel 1 OS=Rosa chinensis OX=74649 GN=RchiOBHm_Chr4g0410771 PE=4 SV=1	--	--	--	K22644	HVCN1, HV1	http://www.genome.jp/dbget-bin/www_bget?ko:K22644	--	--	GO:0005886;GO:0030171;GO:1902600	cellular_component plasma membrane | molecular_function voltage-gated proton channel activity | biological_process proton transmembrane transport	--	--	IPR027359;IPR031846	Voltage-dependent channel domain superfamily | Voltage-gated hydrogen channel 1	--	--
FxaCL_431g0014470	chr4-3-1	11744646	11744849	204	upstream	upstream	--	--	--	--	--	--	--	--	--	--	--	--	--	--	--	--	--	--	--	--	--	--
FxaCL_431g0015380	chr4-3-1	12409816	12409923	108	upstream	upstream	XP_004298214.1	PREDICTED: xyloglucan galactosyltransferase KATAMARI1-like [Fragaria vesca subsp. vesca]	sp|Q7XJ98|MUR3_ARATH	Xyloglucan galactosyltransferase MUR3 OS=Arabidopsis thaliana OX=3702 GN=MUR3 PE=1 SV=1	tr|A0A2P6QW37|A0A2P6QW37_ROSCH	Putative exostosin OS=Rosa chinensis OX=74649 GN=RchiOBHm_Chr4g0413371 PE=3 SV=1	KOG1021	Acetylglucosaminyltransferase EXT1/exostosin 1	[GMW]	K20888	MUR3	http://www.genome.jp/dbget-bin/www_bget?ko:K20888	--	--	GO:0006486;GO:0016757	biological_process protein glycosylation | molecular_function glycosyltransferase activity	PF03016	Exostosin family	IPR004263;IPR040911	Exostosin-like | Exostosin, GT47 domain	--	--
FxaCL_431g0015490	chr4-3-1	12500182	12500309	128	exon	intron	XP_004297009.1	PREDICTED: Werner Syndrome-like exonuclease isoform X2 [Fragaria vesca subsp. vesca]	sp|Q84LH3|WEX_ARATH	3'-5' exonuclease OS=Arabidopsis thaliana OX=3702 GN=WEX PE=1 SV=1	tr|A0A2P6QW57|A0A2P6QW57_ROSCH	Putative DNA helicase OS=Rosa chinensis OX=74649 GN=RchiOBHm_Chr4g0413601 PE=4 SV=1	KOG4373	Predicted 3'-5' exonuclease	[R]	--	--	--	--	--	GO:0003676;GO:0006139;GO:0008408	molecular_function nucleic acid binding | biological_process nucleobase-containing compound metabolic process | molecular_function 3'-5' exonuclease activity	PF01612	3'-5' exonuclease	IPR002562;IPR012337;IPR036397	3'-5' exonuclease domain | Ribonuclease H-like superfamily | Ribonuclease H superfamily	--	--
FxaCL_431g0015920	chr4-3-1	12759830	12759989	160	upstream	upstream	XP_004307849.1	PREDICTED: uncharacterized protein LOC101292259 [Fragaria vesca subsp. vesca]	--	--	tr|A0A2P6SPY7|A0A2P6SPY7_ROSCH	NERD domain-containing protein OS=Rosa chinensis OX=74649 GN=RchiOBHm_Chr1g0384491 PE=4 SV=1	--	--	--	--	--	--	--	--	--	--	--	--	--	--	--	--
FxaCL_431g0016760	chr4-3-1	13331581	13331704	124	upstream	upstream	XP_024195310.1	transcription factor FAMA [Rosa chinensis]	sp|Q56YJ8|FAMA_ARATH	Transcription factor FAMA OS=Arabidopsis thaliana OX=3702 GN=FAMA PE=1 SV=1	tr|A0A2P6QWJ4|A0A2P6QWJ4_ROSCH	Putative transcription factor bHLH family OS=Rosa chinensis OX=74649 GN=RchiOBHm_Chr4g0415421 PE=4 SV=1	LSE0107	A bHLH transcription factor	[KT]	--	--	--	--	--	GO:0046983;GO:0003700;GO:0010052	molecular_function protein dimerization activity | molecular_function DNA-binding transcription factor activity | biological_process guard cell differentiation	PF00010	Helix-loop-helix DNA-binding domain	IPR011598;IPR036638;IPR044283	Myc-type, basic helix-loop-helix (bHLH) domain | Helix-loop-helix DNA-binding domain superfamily | Transcription factor FAMA/SPEECHLESS/MUTE	bHLH	http://plntfdb.bio.uni-potsdam.de/v3.0/fam_mem.php?family_id=bHLH
FxaCL_431g0017680	chr4-3-1	13991838	13991992	155	upstream	upstream	XP_011462986.1	PREDICTED: protein FAR1-RELATED SEQUENCE 5-like isoform X1 [Fragaria vesca subsp. vesca]	sp|Q3EBQ3|FRS2_ARATH	Protein FAR1-RELATED SEQUENCE 2 OS=Arabidopsis thaliana OX=3702 GN=FRS2 PE=1 SV=1	tr|A0A5C7H953|A0A5C7H953_9ROSI	Protein FAR1-RELATED SEQUENCE OS=Acer yangbiense OX=1000413 GN=EZV62_022448 PE=3 SV=1	LSE0022	A FAR1 nuclear protein involved in phytochrome A signaling	[T]	--	--	--	--	--	GO:0008270;GO:0006355	molecular_function zinc ion binding | biological_process regulation of DNA-templated transcription	PF10551;PF04434	MULE transposase domain | SWIM zinc finger	IPR006564;IPR007527;IPR018289;IPR031052	Zinc finger, PMZ-type | Zinc finger, SWIM-type | MULE transposase domain | FHY3/FAR1 family	--	--
FxaCL_431g0002230	chr4-3-1	1656041	1656227	187	upstream	upstream	XP_040374552.1	uncharacterized protein LOC121052764 [Rosa chinensis]	--	--	tr|A0A314ZKQ1|A0A314ZKQ1_PRUYE	MBD domain-containing protein OS=Prunus yedoensis var. nudiflora OX=2094558 GN=Pyn_26438 PE=4 SV=1	--	--	--	--	--	--	--	--	--	--	--	--	--	--	--	--
FxaCL_431g0032800	chr4-3-1	22903923	22904087	165	upstream	upstream	XP_004298367.1	PREDICTED: asparagine synthetase domain-containing protein 1 [Fragaria vesca subsp. vesca]	--	--	tr|A0A2P6R2G8|A0A2P6R2G8_ROSCH	Putative asparagine synthase (Glutamine-hydrolyzing) OS=Rosa chinensis OX=74649 GN=RchiOBHm_Chr4g0438141 PE=4 SV=1	KOG0573	Asparagine synthase	[E]	--	--	--	--	--	GO:0004066;GO:0006529	molecular_function asparagine synthase (glutamine-hydrolyzing) activity | biological_process asparagine biosynthetic process	PF00733;PF13537	Glutamine amidotransferase domain | Asparagine synthase	IPR001962;IPR014729;IPR017932;IPR029055	Asparagine synthase | Rossmann-like alpha/beta/alpha sandwich fold | Glutamine amidotransferase type 2 domain | Nucleophile aminohydrolases, N-terminal	--	--
FxaCL_431g0033430	chr4-3-1	23157745	23157898	154	exon	exon	XP_004298395.1	PREDICTED: protein IWS1 homolog [Fragaria vesca subsp. vesca]	--	--	--	--	--	--	--	--	--	--	--	--	GO:0009408;GO:0010115	biological_process response to heat | biological_process regulation of abscisic acid biosynthetic process	--	--	IPR040294	Nodulin-related protein 1/2	--	--
FxaCL_431g0033440	chr4-3-1	23157745	23157898	154	upstream	upstream	XP_004297261.1	PREDICTED: 26S proteasome non-ATPase regulatory subunit 10 [Fragaria vesca subsp. vesca]	--	--	tr|A0A2P6R2P4|A0A2P6R2P4_ROSCH	Putative ankyrin repeat-containing domain-containing protein OS=Rosa chinensis OX=74649 GN=RchiOBHm_Chr4g0438821 PE=4 SV=1	KOG4412	26S proteasome regulatory complex, subunit PSMD10	[O]	K06694	PSMD10	http://www.genome.jp/dbget-bin/www_bget?ko:K06694	--	--	GO:0005515	molecular_function protein binding	PF12796;PF00023	Ankyrin repeats (3 copies) | Ankyrin repeat	IPR002110;IPR036770	Ankyrin repeat | Ankyrin repeat-containing domain superfamily	--	--
FxaCL_431g0003210	chr4-3-1	2383014	2383172	159	upstream	upstream	XP_004297821.1	PREDICTED: phosphoenolpyruvate carboxylase kinase 1-like [Fragaria vesca subsp. vesca]	sp|Q9SPK4|PPCK1_ARATH	Phosphoenolpyruvate carboxylase kinase 1 OS=Arabidopsis thaliana OX=3702 GN=PPCK1 PE=1 SV=1	tr|A0A2P6QQV2|A0A2P6QQV2_ROSCH	Protein kinase domain-containing protein OS=Rosa chinensis OX=74649 GN=RchiOBHm_Chr4g0392911 PE=3 SV=1	KOG0032	Ca2+/calmodulin-dependent protein kinase, EF-Hand protein superfamily	[T]	K08794	CAMK1	http://www.genome.jp/dbget-bin/www_bget?ko:K08794	--	--	GO:0004672;GO:0005524;GO:0006468	molecular_function protein kinase activity | molecular_function ATP binding | biological_process protein phosphorylation	PF00069	Protein kinase domain	IPR000719;IPR008271;IPR011009;IPR017441	Protein kinase domain | Serine/threonine-protein kinase, active site | Protein kinase-like domain superfamily | Protein kinase, ATP binding site	--	--
FxaCL_431g0034900	chr4-3-1	23869989	23870148	160	upstream	upstream	XP_004298450.1	PREDICTED: protein TWIN LOV 1 isoform X1 [Fragaria vesca subsp. vesca]	sp|O64511|TLOV1_ARATH	Protein TWIN LOV 1 OS=Arabidopsis thaliana OX=3702 GN=TLP1 PE=1 SV=2	tr|A0A126WZ81|A0A126WZ81_9ROSA	Putative LOV domain-containing protein OS=Rosa palustris OX=267247 PE=2 SV=1	--	--	--	--	--	--	--	--	--	--	PF13426	PAS domain	IPR000014;IPR001610;IPR035965	PAS domain | PAC motif | PAS domain superfamily	--	--
FxaCL_431g0038020	chr4-3-1	25497061	25497179	119	upstream	upstream	XP_004298592.2	PREDICTED: UDP-glycosyltransferase 74B1-like [Fragaria vesca subsp. vesca]	sp|O48676|U74B1_ARATH	UDP-glycosyltransferase 74B1 OS=Arabidopsis thaliana OX=3702 GN=UGT74B1 PE=1 SV=1	tr|A0A2P6R456|A0A2P6R456_ROSCH	Glycosyltransferase OS=Rosa chinensis OX=74649 GN=RchiOBHm_Chr4g0444641 PE=3 SV=1	KOG1192	UDP-glucuronosyl and UDP-glucosyl transferase	[GC]	K11820	UGT74B1	http://www.genome.jp/dbget-bin/www_bget?ko:K11820	ko00966;ko00380	Glucosinolate biosynthesis | Tryptophan metabolism	GO:0008194	molecular_function UDP-glycosyltransferase activity	PF00201	UDP-glucoronosyl and UDP-glucosyl transferase	IPR002213;IPR035595	UDP-glucuronosyl/UDP-glucosyltransferase | UDP-glycosyltransferase family, conserved site	--	--
FxaCL_431g0038080	chr4-3-1	25518732	25518909	178	upstream	intron	XP_004297670.1	PREDICTED: IAA-amino acid hydrolase ILR1-like 1 [Fragaria vesca subsp. vesca]	sp|Q84XG9|ILL1_ORYSI	IAA-amino acid hydrolase ILR1-like 1 OS=Oryza sativa subsp. indica OX=39946 GN=ILL1 PE=2 SV=1	tr|A0A2P6R469|A0A2P6R469_ROSCH	Putative peptidase M20 OS=Rosa chinensis OX=74649 GN=RchiOBHm_Chr4g0444701 PE=3 SV=1	LSE0466	A IAA-amino acid hydrolase	[T]	K14664	ILR1	http://www.genome.jp/dbget-bin/www_bget?ko:K14664	--	--	GO:0016787;GO:0009850	molecular_function hydrolase activity | biological_process auxin metabolic process	PF07687;PF01546	Peptidase dimerisation domain | Peptidase family M20/M25/M40	IPR002933;IPR011650;IPR017439;IPR036264;IPR044757	Peptidase M20 | Peptidase M20, dimerisation domain | Amidohydrolase | Bacterial exopeptidase dimerisation domain | IAA-amino acid hydrolase ILR1-like	--	--
FxaCL_431g0038440	chr4-3-1	25770966	25771100	135	upstream	upstream	XP_004298601.1	PREDICTED: sarcolemmal membrane-associated protein isoform X1 [Fragaria vesca subsp. vesca]	--	--	tr|A0A5N5HAM0|A0A5N5HAM0_9ROSA	Flagellar attachment zone protein 1 OS=Pyrus ussuriensis x Pyrus communis OX=2448454 GN=D8674_016288 PE=4 SV=1	--	--	--	--	--	--	--	--	--	--	--	--	--	--	--	--
FxaCL_431g0038620	chr4-3-1	25912808	25912936	129	upstream	upstream	PRQ23206.1	putative kelch-type beta propeller [Rosa chinensis]	--	--	tr|A0A2P6PMS1|A0A2P6PMS1_ROSCH	Putative kelch-type beta propeller OS=Rosa chinensis OX=74649 GN=RchiOBHm_Chr6g0258811 PE=4 SV=1	--	--	--	--	--	--	--	--	GO:0005515	molecular_function protein binding	--	--	IPR015915	Kelch-type beta propeller	--	--
FxaCL_431g0003550	chr4-3-1	2658066	2658220	155	upstream	upstream	XP_011462283.1	PREDICTED: polyubiquitin-B-like [Fragaria vesca subsp. vesca]	sp|P42740|UBIQP_AGLNE	Polyubiquitin OS=Aglaothamnion neglectum OX=2765 PE=2 SV=2	tr|A0A2P6QR62|A0A2P6QR62_ROSCH	Putative ubiquitin OS=Rosa chinensis OX=74649 GN=RchiOBHm_Chr4g0394231 PE=4 SV=1	KOG0001	Ubiquitin and ubiquitin-like proteins	[OR]	K08770	UBC	http://www.genome.jp/dbget-bin/www_bget?ko:K08770	--	--	GO:0005515	molecular_function protein binding	PF00240	Ubiquitin family	IPR000626;IPR019956;IPR029071	Ubiquitin-like domain | Ubiquitin domain | Ubiquitin-like domain superfamily	--	--
FxaCL_431g0003550	chr4-3-1	2658067	2658218	152	upstream	upstream	XP_011462283.1	PREDICTED: polyubiquitin-B-like [Fragaria vesca subsp. vesca]	sp|P42740|UBIQP_AGLNE	Polyubiquitin OS=Aglaothamnion neglectum OX=2765 PE=2 SV=2	tr|A0A2P6QR62|A0A2P6QR62_ROSCH	Putative ubiquitin OS=Rosa chinensis OX=74649 GN=RchiOBHm_Chr4g0394231 PE=4 SV=1	KOG0001	Ubiquitin and ubiquitin-like proteins	[OR]	K08770	UBC	http://www.genome.jp/dbget-bin/www_bget?ko:K08770	--	--	GO:0005515	molecular_function protein binding	PF00240	Ubiquitin family	IPR000626;IPR019956;IPR029071	Ubiquitin-like domain | Ubiquitin domain | Ubiquitin-like domain superfamily	--	--
FxaCL_431g0040260	chr4-3-1	26731766	26731915	150	upstream	upstream	XP_004297722.1	PREDICTED: cell differentiation protein RCD1 homolog isoform X1 [Fragaria vesca subsp. vesca]	--	--	tr|A0A2P6R4S7|A0A2P6R4S7_ROSCH	Putative transcription regulator Rcd1-like family OS=Rosa chinensis OX=74649 GN=RchiOBHm_Chr4g0446921 PE=3 SV=1	KOG3036	Protein involved in cell differentiation/sexual development	[R]	K12606	RCD1, CNOT9, CAF40	http://www.genome.jp/dbget-bin/www_bget?ko:K12606	ko03018	RNA degradation	GO:0006402;GO:0030014	biological_process mRNA catabolic process | cellular_component CCR4-NOT complex	PF04078	Cell differentiation family, Rcd1-like	IPR007216;IPR011989;IPR016024	CCR4-NOT transcription complex subunit 9 | Armadillo-like helical | Armadillo-type fold	--	--
FxaCL_431g0004400	chr4-3-1	3223598	3223764	167	upstream	upstream	XP_004296533.1	PREDICTED: uncharacterized protein LOC101307105 [Fragaria vesca subsp. vesca]	--	--	tr|A0A2P6QRI7|A0A2P6QRI7_ROSCH	Putative tetratricopeptide-like helical domain-containing protein OS=Rosa chinensis OX=74649 GN=RchiOBHm_Chr4g0395481 PE=4 SV=1	LSE1243	A Unnamed protein	[X]	--	--	--	--	--	GO:0005515	molecular_function protein binding	--	--	IPR011990	Tetratricopeptide-like helical domain superfamily	--	--
FxaCL_431g0004530	chr4-3-1	3335096	3335299	204	upstream	upstream	XP_004296540.1	PREDICTED: mediator of RNA polymerase II transcription subunit 8 [Fragaria vesca subsp. vesca]	sp|Q4V3C1|MED8_ARATH	Mediator of RNA polymerase II transcription subunit 8 OS=Arabidopsis thaliana OX=3702 GN=MED8 PE=1 SV=1	tr|A0A2P6QRK4|A0A2P6QRK4_ROSCH	Uncharacterized protein OS=Rosa chinensis OX=74649 GN=RchiOBHm_Chr4g0395701 PE=4 SV=1	--	--	--	--	--	--	--	--	GO:0016592	cellular_component mediator complex	--	--	IPR038795	Mediator of RNA polymerase II transcription subunit 8, plant	--	--
FxaCL_431g0006220	chr4-3-1	4701361	4701490	130	upstream	intron	XP_004299776.1	PREDICTED: galacturonokinase [Fragaria vesca subsp. vesca]	sp|Q8VYG2|GALAK_ARATH	Galacturonokinase OS=Arabidopsis thaliana OX=3702 GN=GALAK PE=1 SV=1	tr|A0A2P6QSA1|A0A2P6QSA1_ROSCH	Putative galacturonokinase OS=Rosa chinensis OX=74649 GN=RchiOBHm_Chr4g0398191 PE=4 SV=1	KOG0631	Galactokinase	[G]	K18677	GALAK	http://www.genome.jp/dbget-bin/www_bget?ko:K18677	ko00520	Amino sugar and nucleotide sugar metabolism	GO:0005524;GO:0005737;GO:0016301;GO:0016773;GO:0004335;GO:0006012;GO:0046835	molecular_function ATP binding | cellular_component cytoplasm | molecular_function kinase activity | molecular_function phosphotransferase activity, alcohol group as acceptor | molecular_function galactokinase activity | biological_process galactose metabolic process | biological_process carbohydrate phosphorylation	PF10509;PF08544;PF00288	GHMP kinases N terminal domain | GHMP kinases C terminal | Galactokinase galactose-binding signature	IPR000705;IPR006204;IPR006206;IPR013750;IPR014721;IPR019539;IPR020568;IPR036554	Galactokinase | GHMP kinase N-terminal domain | Mevalonate/galactokinase | GHMP kinase, C-terminal domain | Ribosomal protein S5 domain 2-type fold, subgroup | Galactokinase, N-terminal domain | Ribosomal protein S5 domain 2-type fold | GHMP kinase, C-terminal domain superfamily	--	--
FxaCL_431g0006890	chr4-3-1	5276736	5276872	137	upstream	upstream	--	--	--	--	--	--	--	--	--	--	--	--	--	--	--	--	--	--	--	--	--	--
FxaCL_431g0007220	chr4-3-1	5642459	5642587	129	upstream	upstream	XP_004301133.1	PREDICTED: uncharacterized protein At5g01610-like [Fragaria vesca subsp. vesca]	--	--	tr|A0A2P6P2X3|A0A2P6P2X3_ROSCH	Uncharacterized protein OS=Rosa chinensis OX=74649 GN=RchiOBHm_Chr7g0182221 PE=4 SV=1	LSE0025	A Male reproductive organ-specific protein	[S]	--	--	--	--	--	--	--	--	--	--	--	--	--
FxaCL_431g0007880	chr4-3-1	6116355	6116500	146	upstream	upstream	XP_011462350.1	PREDICTED: probable 18S rRNA (guanine-N(7))-methyltransferase [Fragaria vesca subsp. vesca]	sp|Q9LVD0|RID2_ARATH	18S rRNA (guanine-N(7))-methyltransferase RID2 OS=Arabidopsis thaliana OX=3702 GN=RID2 PE=1 SV=1	tr|A0A2P6QSS6|A0A2P6QSS6_ROSCH	Putative S-adenosyl-L-methionine-dependent methyltransferase OS=Rosa chinensis OX=74649 GN=RchiOBHm_Chr4g0400231 PE=3 SV=1	KOG1541	Predicted protein carboxyl methylase	[R]	K19306	BUD23	http://www.genome.jp/dbget-bin/www_bget?ko:K19306	--	--	GO:0016435;GO:0070476;GO:0008168	molecular_function rRNA (guanine) methyltransferase activity | biological_process rRNA (guanine-N7)-methylation | molecular_function methyltransferase activity	PF12589;PF08241	Methyltransferase involved in Williams-Beuren syndrome | Methyltransferase domain	IPR013216;IPR022238;IPR029063;IPR039769	Methyltransferase type 11 | 18S rRNA (guanine(1575)-N(7))-methyltransferase Bud23, C-terminal | S-adenosyl-L-methionine-dependent methyltransferase superfamily | 18S rRNA (guanine(1575)-N(7))-methyltransferase Bud23-like	--	--
FxaCL_431g0008080	chr4-3-1	6332079	6332276	198	upstream	upstream	XP_004296460.1	PREDICTED: nifU-like protein 3, chloroplastic [Fragaria vesca subsp. vesca]	sp|Q84RQ7|NIFU3_ARATH	NifU-like protein 3, chloroplastic OS=Arabidopsis thaliana OX=3702 GN=NIFU3 PE=2 SV=1	tr|A0A2P6QSY9|A0A2P6QSY9_ROSCH	Putative NIF system FeS cluster assembly, NifU OS=Rosa chinensis OX=74649 GN=RchiOBHm_Chr4g0400851 PE=3 SV=1	KOG2358	NifU-like domain-containing proteins	[O]	--	--	--	--	--	GO:0005506;GO:0016226;GO:0051536	molecular_function iron ion binding | biological_process iron-sulfur cluster assembly | molecular_function iron-sulfur cluster binding	PF01106	NifU-like domain	IPR001075;IPR034904	NIF system FeS cluster assembly, NifU, C-terminal | Fe-S cluster assembly domain superfamily	--	--
FxaCL_431g0008320	chr4-3-1	6592810	6592935	126	upstream	upstream	XP_004296446.1	PREDICTED: serine carboxypeptidase-like 18 [Fragaria vesca subsp. vesca]	sp|Q9C7Z9|SCP18_ARATH	Serine carboxypeptidase-like 18 OS=Arabidopsis thaliana OX=3702 GN=SCPL18 PE=2 SV=2	tr|A0A2P6QT52|A0A2P6QT52_ROSCH	Putative peptidase S10, serine carboxypeptidase, alpha/Beta hydrolase OS=Rosa chinensis OX=74649 GN=RchiOBHm_Chr4g0401601 PE=3 SV=1	KOG1282	Serine carboxypeptidases (lysosomal cathepsin A)	[OE]	K16296	SCPL-I	http://www.genome.jp/dbget-bin/www_bget?ko:K16296	--	--	GO:0004185;GO:0006508	molecular_function serine-type carboxypeptidase activity | biological_process proteolysis	PF00450	Serine carboxypeptidase	IPR001563;IPR029058	Peptidase S10, serine carboxypeptidase | Alpha/Beta hydrolase fold	--	--
FxaCL_431g0008320	chr4-3-1	6592818	6592943	126	upstream	upstream	XP_004296446.1	PREDICTED: serine carboxypeptidase-like 18 [Fragaria vesca subsp. vesca]	sp|Q9C7Z9|SCP18_ARATH	Serine carboxypeptidase-like 18 OS=Arabidopsis thaliana OX=3702 GN=SCPL18 PE=2 SV=2	tr|A0A2P6QT52|A0A2P6QT52_ROSCH	Putative peptidase S10, serine carboxypeptidase, alpha/Beta hydrolase OS=Rosa chinensis OX=74649 GN=RchiOBHm_Chr4g0401601 PE=3 SV=1	KOG1282	Serine carboxypeptidases (lysosomal cathepsin A)	[OE]	K16296	SCPL-I	http://www.genome.jp/dbget-bin/www_bget?ko:K16296	--	--	GO:0004185;GO:0006508	molecular_function serine-type carboxypeptidase activity | biological_process proteolysis	PF00450	Serine carboxypeptidase	IPR001563;IPR029058	Peptidase S10, serine carboxypeptidase | Alpha/Beta hydrolase fold	--	--
FxaCL_431g0000990	chr4-3-1	711546	711698	153	upstream	upstream	XP_004296669.1	PREDICTED: RNA polymerase II-associated protein 3 [Fragaria vesca subsp. vesca]	sp|F8RP11|HSOP_WHEAT	Hsp70-Hsp90 organizing protein OS=Triticum aestivum OX=4565 GN=HOP PE=1 SV=1	tr|A0A2P6QPH9|A0A2P6QPH9_ROSCH	Putative 43kDa postsynaptic protein OS=Rosa chinensis OX=74649 GN=RchiOBHm_Chr4g0387501 PE=4 SV=1	KOG2449	Methylmalonate semialdehyde dehydrogenase	[EG]	--	--	--	--	--	GO:0005515	molecular_function protein binding	PF00515;PF13414	TPR repeat | Tetratricopeptide repeat	IPR001440;IPR011990;IPR019734	Tetratricopeptide repeat 1 | Tetratricopeptide-like helical domain superfamily | Tetratricopeptide repeat	--	--
FxaCL_431g0009140	chr4-3-1	7584883	7585087	205	upstream	upstream	--	--	--	--	--	--	--	--	--	--	--	--	--	--	--	--	--	--	--	--	--	--
FxaCL_431g0009460	chr4-3-1	7863794	7863962	169	upstream	upstream	XP_050387393.1	uncharacterized protein LOC126803675 [Potentilla anserina]	--	--	tr|A0A4Y1RFD9|A0A4Y1RFD9_PRUDU	Ankyrin repeat family protein OS=Prunus dulcis OX=3755 GN=Prudu_013461 PE=4 SV=1	--	--	--	--	--	--	--	--	--	--	PF13952	Domain of unknown function (DUF4216)	IPR025312	Domain of unknown function DUF4216	--	--
FxaCL_441g0018740	chr4-4-1	18198349	18198469	121	upstream	upstream	XP_004299116.1	PREDICTED: ferredoxin, root R-B2 [Fragaria vesca subsp. vesca]	sp|O23344|FDC1_ARATH	Ferredoxin C 1, chloroplastic OS=Arabidopsis thaliana OX=3702 GN=FDC1 PE=1 SV=1	tr|A0A2P6QWR5|A0A2P6QWR5_ROSCH	Ferredoxin OS=Rosa chinensis OX=74649 GN=RchiOBHm_Chr4g0416181 PE=3 SV=1	LSE1295	A Unnamed protein	[X]	K02639	petF	http://www.genome.jp/dbget-bin/www_bget?ko:K02639	ko00195	Photosynthesis	GO:0051536;GO:0009055;GO:0022900;GO:0051537	molecular_function iron-sulfur cluster binding | molecular_function electron transfer activity | biological_process electron transport chain | molecular_function 2 iron, 2 sulfur cluster binding	PF00111	2Fe-2S iron-sulfur cluster binding domain	IPR001041;IPR010241;IPR012675;IPR036010	2Fe-2S ferredoxin-type iron-sulfur binding domain | Ferredoxin [2Fe-2S], plant | Beta-grasp domain superfamily | 2Fe-2S ferredoxin-like superfamily	--	--
FxaCL_441g0018750	chr4-4-1	18198349	18198469	121	upstream	upstream	XP_011464137.1	PREDICTED: uncharacterized protein LOC101304967 [Fragaria vesca subsp. vesca]	--	--	tr|A0A2P6QWU2|A0A2P6QWU2_ROSCH	Putative ribosomal protein L18 OS=Rosa chinensis OX=74649 GN=RchiOBHm_Chr4g0416191 PE=3 SV=1	--	--	--	K02881	RP-L18, MRPL18, rplR	http://www.genome.jp/dbget-bin/www_bget?ko:K02881	ko03010	Ribosome	GO:0003735;GO:0005840;GO:0006412	molecular_function structural constituent of ribosome | cellular_component ribosome | biological_process translation	PF00861	Ribosomal L18 of archaea, bacteria, mitoch. and chloroplast	IPR005484	Ribosomal protein L18	--	--
FxaCL_441g0019230	chr4-4-1	18582624	18582815	192	exon	exon	XP_024160802.1	disease resistance protein RGA2 [Rosa chinensis]	--	--	tr|A0A2P6QFE8|A0A2P6QFE8_ROSCH	Putative P-loop containing nucleoside triphosphate hydrolase, leucine-rich repeat domain, L OS=Rosa chinensis OX=74649 GN=RchiOBHm_Chr5g0051501 PE=4 SV=1	--	--	--	--	--	--	--	--	--	--	--	--	IPR032675	Leucine-rich repeat domain superfamily	--	--
FxaCL_441g0019990	chr4-4-1	19196595	19196710	116	upstream	upstream	XP_004296944.1	PREDICTED: transmembrane protein 64 [Fragaria vesca subsp. vesca]	--	--	tr|A0A2P6QXB6|A0A2P6QXB6_ROSCH	Putative SNARE associated golgi family protein OS=Rosa chinensis OX=74649 GN=RchiOBHm_Chr4g0418341 PE=4 SV=1	KOG3140	Predicted membrane protein	[S]	--	--	--	--	--	GO:0016020	cellular_component membrane	PF09335	SNARE associated Golgi protein	IPR015414;IPR032816	Transmembrane protein TMEM64 | SNARE associated Golgi protein	--	--
FxaCL_441g0021240	chr4-4-1	20171820	20171977	158	upstream	upstream	XP_004298100.1	PREDICTED: cytochrome P450 78A7 [Fragaria vesca subsp. vesca]	sp|Q9FIB0|C78A7_ARATH	Cytochrome P450 78A7 OS=Arabidopsis thaliana OX=3702 GN=CYP78A7 PE=2 SV=1	tr|A0A2P6QY00|A0A2P6QY00_ROSCH	Putative 5-O-(4-coumaroyl)-D-quinate 3'-monooxygenase OS=Rosa chinensis OX=74649 GN=RchiOBHm_Chr4g0421111 PE=3 SV=1	KOG0156	Cytochrome P450 CYP2 subfamily	[Q]	K20619	CYP78A	http://www.genome.jp/dbget-bin/www_bget?ko:K20619	--	--	GO:0004497;GO:0005506;GO:0016705;GO:0020037	molecular_function monooxygenase activity | molecular_function iron ion binding | molecular_function oxidoreductase activity, acting on paired donors, with incorporation or reduction of molecular oxygen | molecular_function heme binding	PF00067	Cytochrome P450	IPR001128;IPR002401;IPR017972;IPR036396	Cytochrome P450 | Cytochrome P450, E-class, group I | Cytochrome P450, conserved site | Cytochrome P450 superfamily	--	--
FxaCL_441g0002080	chr4-4-1	2068216	2068369	154	upstream	upstream	XP_004288444.1	PREDICTED: uncharacterized protein LOC101300668 [Fragaria vesca subsp. vesca]	sp|Q0WUY1|NADKC_ARATH	Calmodulin calcium-dependent NAD kinase OS=Arabidopsis thaliana OX=3702 GN=NADKC PE=1 SV=1	tr|A0A2P6QQ98|A0A2P6QQ98_ROSCH	Putative Zeta toxin domain, P-loop containing nucleoside triphosphate hydrolase OS=Rosa chinensis OX=74649 GN=RchiOBHm_Chr4g0390501 PE=4 SV=1	LSE1660	A Unnamed protein	[X]	--	--	--	--	--	--	--	--	--	IPR027417;IPR044802	P-loop containing nucleoside triphosphate hydrolase | Calmodulin calcium-dependent NAD kinase NADKc-like	--	--
FxaCL_441g0022090	chr4-4-1	20798226	20798360	135	upstream	upstream	PRQ39189.1	putative translocase of chloroplast 159/132, membrane anchor domain-containing protein [Rosa chinensis]	sp|O81283|TC159_ARATH	Translocase of chloroplast 159, chloroplastic OS=Arabidopsis thaliana OX=3702 GN=TOC159 PE=1 SV=1	tr|A0A2P6QYK6|A0A2P6QYK6_ROSCH	Putative translocase of chloroplast 159/132, membrane anchor domain-containing protein OS=Rosa chinensis OX=74649 GN=RchiOBHm_Chr4g0422301 PE=4 SV=1	LSE3624	A Unnamed protein	[X]	--	--	--	--	--	--	--	PF11886	Translocase of chloroplast 159/132, membrane anchor domain	IPR024283	Translocase of chloroplast 159/132, membrane anchor domain	--	--
FxaCL_441g0022920	chr4-4-1	21304479	21304677	199	upstream	upstream	XP_004296883.1	PREDICTED: major allergen Pru ar 1-like [Fragaria vesca subsp. vesca]	sp|A0A024B4E4|FRA17_FRAAN	Major strawberry allergen Fra a 1.07 OS=Fragaria ananassa OX=3747 GN=Fra a 1.07 PE=1 SV=1	tr|A0A2P6QYP5|A0A2P6QYP5_ROSCH	Putative START-like domain, Bet v I type allergen OS=Rosa chinensis OX=74649 GN=RchiOBHm_Chr4g0423851 PE=3 SV=1	--	--	--	--	--	--	--	--	GO:0006952;GO:0004864;GO:0009738;GO:0010427;GO:0038023	biological_process defense response | molecular_function protein phosphatase inhibitor activity | biological_process abscisic acid-activated signaling pathway | molecular_function abscisic acid binding | molecular_function signaling receptor activity	PF00407	Pathogenesis-related protein Bet v 1 family	IPR000916;IPR023393;IPR024949	Bet v I/Major latex protein | START-like domain superfamily | Bet v I type allergen	--	--
FxaCL_441g0023590	chr4-4-1	21788793	21788992	200	upstream	upstream	XP_004295091.1	PREDICTED: jacalin-related lectin 3-like [Fragaria vesca subsp. vesca]	sp|Q9SSM3|JAL19_ARATH	Jacalin-related lectin 19 OS=Arabidopsis thaliana OX=3702 GN=JAL19 PE=2 SV=1	tr|A0A2P6QWV2|A0A2P6QWV2_ROSCH	Putative jacalin-like lectin domain-containing protein OS=Rosa chinensis OX=74649 GN=RchiOBHm_Chr4g0416301 PE=3 SV=1	TWOG0094	Lectins containing Jacalin domain	[R]	--	--	--	--	--	GO:0030246	molecular_function carbohydrate binding	PF01419	Jacalin-like lectin domain	IPR001229;IPR033734;IPR036404	Jacalin-like lectin domain | Jacalin-like lectin domain, plant | Jacalin-like lectin domain superfamily	--	--
FxaCL_441g0024540	chr4-4-1	22379715	22379880	166	upstream	upstream	XP_004295046.1	PREDICTED: F-box protein At5g49610 [Fragaria vesca subsp. vesca]	sp|Q9FGY4|FB341_ARATH	F-box protein At5g49610 OS=Arabidopsis thaliana OX=3702 GN=At5g49610 PE=1 SV=1	tr|A0A2P6QZG5|A0A2P6QZG5_ROSCH	Putative F-box domain, galactose oxidase/kelch, beta-propeller, F-box associated interaction OS=Rosa chinensis OX=74649 GN=RchiOBHm_Chr4g0426111 PE=4 SV=1	LSE0005	A F-box domain	[R]	--	--	--	--	--	GO:0005515	molecular_function protein binding	PF12937	F-box-like	IPR001810;IPR011043;IPR017451;IPR036047	F-box domain | Galactose oxidase/kelch, beta-propeller | F-box associated interaction domain | F-box-like domain superfamily	--	--
FxaCL_441g0027010	chr4-4-1	23934877	23934984	108	upstream	upstream	XP_004310231.1	PREDICTED: glutaredoxin-C1-like [Fragaria vesca subsp. vesca]	sp|Q6K609|GRXC3_ORYSJ	Glutaredoxin-C3 OS=Oryza sativa subsp. japonica OX=39947 GN=GRXC3 PE=2 SV=1	tr|A0A2P6R080|A0A2P6R080_ROSCH	Putative thioredoxin-disulfide reductase OS=Rosa chinensis OX=74649 GN=RchiOBHm_Chr4g0429551 PE=3 SV=1	KOG1752	Glutaredoxin and related proteins	[O]	K03676	grxC, GLRX, GLRX2	http://www.genome.jp/dbget-bin/www_bget?ko:K03676	--	--	--	--	PF00462	Glutaredoxin	IPR002109;IPR011905;IPR036249	Glutaredoxin | Glutaredoxin-like, plant II | Thioredoxin-like superfamily	--	--
FxaCL_441g0027380	chr4-4-1	24183493	24183674	182	upstream	upstream	XP_040369755.1	uncharacterized protein LOC121051449 [Rosa chinensis]	--	--	tr|A0A5B6ZER5|A0A5B6ZER5_DAVIN	Myelin-associated oligodendrocyte basic protein OS=Davidia involucrata OX=16924 GN=Din_011985 PE=4 SV=1	--	--	--	--	--	--	--	--	--	--	PF07466	Protein of unknown function (DUF1517)	IPR010903	Protein of unknown function DUF1517	--	--
FxaCL_441g0027970	chr4-4-1	24528485	24528652	168	upstream	upstream	XP_004310060.1	PREDICTED: pre-mRNA-splicing factor ATP-dependent RNA helicase PRP16 [Fragaria vesca subsp. vesca]	sp|F4K2E9|PRP16_ARATH	Pre-mRNA-splicing factor ATP-dependent RNA helicase DEAH7 OS=Arabidopsis thaliana OX=3702 GN=CUV PE=1 SV=1	tr|A0A2P6R0J8|A0A2P6R0J8_ROSCH	RNA helicase OS=Rosa chinensis OX=74649 GN=RchiOBHm_Chr4g0430661 PE=4 SV=1	KOG0924	mRNA splicing factor ATP-dependent RNA helicase	[A]	K12815	DHX38, PRP16	http://www.genome.jp/dbget-bin/www_bget?ko:K12815	ko03040	Spliceosome	GO:0003676;GO:0005524;GO:0004386	molecular_function nucleic acid binding | molecular_function ATP binding | molecular_function helicase activity	PF00270;PF00271;PF04408;PF07717	Helicase associated domain (HA2) | Oligonucleotide/oligosaccharide-binding (OB)-fold | DEAD/DEAH box helicase | Helicase conserved C-terminal domain	IPR001650;IPR007502;IPR011545;IPR011709;IPR014001;IPR027417	Helicase, C-terminal | Helicase-associated domain | DEAD/DEAH box helicase domain | DEAD-box helicase, OB fold | Helicase superfamily 1/2, ATP-binding domain | P-loop containing nucleoside triphosphate hydrolase	--	--
FxaCL_441g0033620	chr4-4-1	27848526	27848699	174	upstream	upstream	XP_004298386.1	PREDICTED: zinc finger protein 91-like [Fragaria vesca subsp. vesca]	sp|Q9M202|ZAT9_ARATH	Zinc finger protein ZAT9 OS=Arabidopsis thaliana OX=3702 GN=ZAT9 PE=2 SV=1	tr|A0A2P6R2M3|A0A2P6R2M3_ROSCH	Putative transcription factor C2H2 family OS=Rosa chinensis OX=74649 GN=RchiOBHm_Chr4g0438641 PE=4 SV=1	KOG1721	FOG: Zn-finger	[R]	--	--	--	--	--	--	--	PF13912	C2H2-type zinc finger	IPR013087;IPR036236	Zinc finger C2H2-type | Zinc finger C2H2 superfamily	C2H2	http://plntfdb.bio.uni-potsdam.de/v3.0/fam_mem.php?family_id=C2H2
FxaCL_441g0034180	chr4-4-1	28114856	28114976	121	upstream	upstream	XP_004297291.1	PREDICTED: uncharacterized protein LOC101301964 isoform X2 [Fragaria vesca subsp. vesca]	--	--	tr|A0A2P6R2U6|A0A2P6R2U6_ROSCH	Putative endosulphine OS=Rosa chinensis OX=74649 GN=RchiOBHm_Chr4g0439501 PE=3 SV=1	LSE2051	A Unnamed protein	[X]	--	--	--	--	--	--	--	PF04667	cAMP-regulated phosphoprotein/endosulfine conserved region	IPR006760	Endosulphine	--	--
FxaCL_441g0034630	chr4-4-1	28336668	28336771	104	upstream	upstream	--	--	--	--	--	--	--	--	--	--	--	--	--	--	GO:0003677	molecular_function DNA binding	--	--	IPR003340;IPR015300	B3 DNA binding domain | DNA-binding pseudobarrel domain superfamily	--	--
FxaCL_441g0034900	chr4-4-1	28518277	28518409	133	upstream	upstream	XP_011463085.1	PREDICTED: probable LRR receptor-like serine/threonine-protein kinase At1g14390 [Fragaria vesca subsp. vesca]	sp|Q9M9S4|Y1143_ARATH	Probable LRR receptor-like serine/threonine-protein kinase At1g14390 OS=Arabidopsis thaliana OX=3702 GN=At1g14390 PE=1 SV=1	tr|A0A2P6R316|A0A2P6R316_ROSCH	Protein kinase domain-containing protein OS=Rosa chinensis OX=74649 GN=RchiOBHm_Chr4g0440331 PE=4 SV=1	LSE0002	A Receptor protein kinase containing LRR repeats	[T]	--	--	--	--	--	GO:0004672;GO:0006468;GO:0005524	molecular_function protein kinase activity | biological_process protein phosphorylation | molecular_function ATP binding	PF07714	Protein tyrosine and serine/threonine kinase	IPR000719;IPR001245;IPR011009;IPR032675	Protein kinase domain | Serine-threonine/tyrosine-protein kinase, catalytic domain | Protein kinase-like domain superfamily | Leucine-rich repeat domain superfamily	--	--
FxaCL_441g0035660	chr4-4-1	28959724	28959902	179	upstream	upstream	XP_024193071.1	phytanoyl-CoA dioxygenase [Rosa chinensis]	sp|Q9ZVF6|PAHX_ARATH	Phytanoyl-CoA dioxygenase OS=Arabidopsis thaliana OX=3702 GN=PAHX PE=1 SV=2	tr|A0A2P6R3E9|A0A2P6R3E9_ROSCH	Putative phytanoyl-CoA dioxygenase OS=Rosa chinensis OX=74649 GN=RchiOBHm_Chr4g0441521 PE=4 SV=1	KOG3290	Peroxisomal phytanoyl-CoA hydroxylase	[I]	K00477	PHYH	http://www.genome.jp/dbget-bin/www_bget?ko:K00477	ko04146	Peroxisome	--	--	PF05721	Phytanoyl-CoA dioxygenase (PhyH)	IPR008775	Phytanoyl-CoA dioxygenase-like	--	--
FxaCL_441g0035870	chr4-4-1	29090280	29090415	136	exon	exon	XP_004309590.2	PREDICTED: uncharacterized protein LOC101296828 [Fragaria vesca subsp. vesca]	--	--	tr|A0A540NUB5|A0A540NUB5_MALBA	Ribonuclease H OS=Malus baccata OX=106549 GN=C1H46_000112 PE=4 SV=1	KOG0017	FOG: Transposon-encoded proteins with TYA, reverse transcriptase, integrase domains in various combinations	[R]	--	--	--	--	--	GO:0015074;GO:0003676;GO:0004523	biological_process DNA integration | molecular_function nucleic acid binding | molecular_function RNA-DNA hybrid ribonuclease activity	PF13456;PF00665;PF00078;PF17919;PF17921	RNase H-like domain found in reverse transcriptase | Integrase core domain | Reverse transcriptase (RNA-dependent DNA polymerase) | Reverse transcriptase-like | Integrase zinc binding domain	IPR000477;IPR001584;IPR002156;IPR012337;IPR036397;IPR041577;IPR041588;IPR043128;IPR043502	Reverse transcriptase domain | Integrase, catalytic core | Ribonuclease H domain | Ribonuclease H-like superfamily | Ribonuclease H superfamily | Reverse transcriptase/retrotransposon-derived protein, RNase H-like domain | Integrase zinc-binding domain | Reverse transcriptase/Diguanylate cyclase domain | DNA/RNA polymerase superfamily	--	--
FxaCL_441g0038290	chr4-4-1	30483746	30483880	135	upstream	upstream	XP_011463507.1	PREDICTED: sodium/hydrogen exchanger 7 isoform X3 [Fragaria vesca subsp. vesca]	sp|Q9LKW9|NHX7_ARATH	Sodium/hydrogen exchanger 7 OS=Arabidopsis thaliana OX=3702 GN=NHX7 PE=1 SV=1	tr|A0A2P6R4H3|A0A2P6R4H3_ROSCH	Putative potassium channel, voltage-dependent, ERG, cation/H+ exchanger OS=Rosa chinensis OX=74649 GN=RchiOBHm_Chr4g0445491 PE=3 SV=1	KOG1965	Sodium/hydrogen exchanger protein	[P]	--	--	--	--	--	--	--	--	--	--	--	--	--
FxaCL_441g0003690	chr4-4-1	3897185	3897309	125	exon	exon	--	--	--	--	--	--	--	--	--	--	--	--	--	--	--	--	--	--	--	--	--	--
FxaCL_441g0003890	chr4-4-1	4042375	4042543	169	upstream	upstream	XP_004297842.1	PREDICTED: protein NRT1/ PTR FAMILY 5.2-like [Fragaria vesca subsp. vesca]	sp|Q9FNL7|PTR3_ARATH	Protein NRT1/ PTR FAMILY 5.2 OS=Arabidopsis thaliana OX=3702 GN=NPF5.2 PE=2 SV=1	tr|A0A2P6QRA5|A0A2P6QRA5_ROSCH	Putative proton-dependent oligopeptide transporter family, major facilitator superfamily OS=Rosa chinensis OX=74649 GN=RchiOBHm_Chr4g0394721 PE=3 SV=1	KOG1237	H+/oligopeptide symporter	[E]	--	--	--	--	--	GO:0016020;GO:0022857;GO:0055085	cellular_component membrane | molecular_function transmembrane transporter activity | biological_process transmembrane transport	PF00854	POT family	IPR000109;IPR036259	Proton-dependent oligopeptide transporter family | MFS transporter superfamily	--	--
FxaCL_441g0003900	chr4-4-1	4042375	4042543	169	upstream	upstream	XP_004296398.1	PREDICTED: heterogeneous nuclear ribonucleoprotein 1 [Fragaria vesca subsp. vesca]	sp|Q8W034|RNP1_ARATH	Heterogeneous nuclear ribonucleoprotein 1 OS=Arabidopsis thaliana OX=3702 GN=RNP1 PE=1 SV=1	tr|A0A2P6QRA7|A0A2P6QRA7_ROSCH	Putative DAZ-associated protein 1, RNA recognition motif 2 OS=Rosa chinensis OX=74649 GN=RchiOBHm_Chr4g0394771 PE=4 SV=1	KOG4205	RNA-binding protein musashi/mRNA cleavage and polyadenylation factor I complex, subunit HRP1	[A]	K14411	MSI	http://www.genome.jp/dbget-bin/www_bget?ko:K14411	ko03015	mRNA surveillance pathway	GO:0003723;GO:0003676	molecular_function RNA binding | molecular_function nucleic acid binding	PF00076	RNA recognition motif. (a.k.a. RRM, RBD, or RNP domain)	IPR000504;IPR012677;IPR035979	RNA recognition motif domain | Nucleotide-binding alpha-beta plait domain superfamily | RNA-binding domain superfamily	--	--
FxaCL_441g0000710	chr4-4-1	631945	632159	215	upstream	upstream	XP_004296660.1	PREDICTED: vicilin-like antimicrobial peptides 2-1 [Fragaria vesca subsp. vesca]	--	--	--	--	--	--	--	--	--	--	--	--	--	--	--	--	--	--	--	--
FxaCL_511g0001610	chr5-1-1	1050688	1050812	125	upstream	upstream	XP_004298732.1	PREDICTED: uncharacterized protein LOC101311668 [Fragaria vesca subsp. vesca]	sp|F4JPR7|PUX8_ARATH	Plant UBX domain-containing protein 8 OS=Arabidopsis thaliana OX=3702 GN=PUX8 PE=1 SV=1	tr|A0A2P6P7A3|A0A2P6P7A3_ROSCH	Putative UBX domain-containing protein 2/7 OS=Rosa chinensis OX=74649 GN=RchiOBHm_Chr7g0199121 PE=4 SV=1	KOG1363	Predicted regulator of the ubiquitin pathway (contains UAS and UBX domains)	[T]	--	--	--	--	--	GO:0005515	molecular_function protein binding	PF14555;PF00789	UBX domain | UBA-like domain	IPR001012;IPR003903;IPR009060;IPR029071	UBX domain | Ubiquitin interacting motif | UBA-like superfamily | Ubiquitin-like domain superfamily	--	--
FxaCL_511g0021180	chr5-1-1	11317870	11318015	146	upstream	upstream	XP_011465201.1	PREDICTED: SNF2 domain-containing protein CLASSY 3-like [Fragaria vesca subsp. vesca]	sp|F4I8S3|CLSY3_ARATH	SNF2 domain-containing protein CLASSY 3 OS=Arabidopsis thaliana OX=3702 GN=CLSY3 PE=1 SV=1	tr|A0A2P6P971|A0A2P6P971_ROSCH	Putative DNA helicase chromatin remodeling SNF2 family OS=Rosa chinensis OX=74649 GN=RchiOBHm_Chr7g0206511 PE=4 SV=1	KOG0390	DNA repair protein, SNF2 family	[L]	K10875	RAD54L, RAD54	http://www.genome.jp/dbget-bin/www_bget?ko:K10875	ko03440	Homologous recombination	GO:0080188;GO:0005524;GO:0140658	biological_process gene silencing by RNA-directed DNA methylation | molecular_function ATP binding | molecular_function ATP-dependent chromatin remodeler activity	PF00271;PF00176	SNF2-related domain | Helicase conserved C-terminal domain	IPR000330;IPR001650;IPR014001;IPR027417;IPR038718;IPR044567	SNF2, N-terminal | Helicase, C-terminal | Helicase superfamily 1/2, ATP-binding domain | P-loop containing nucleoside triphosphate hydrolase | SNF2-like, N-terminal domain superfamily | SNF2 domain-containing protein CLSY/DRD1	--	--
FxaCL_511g0021910	chr5-1-1	11842201	11842389	189	upstream	upstream	PRQ18677.1	putative Serpin family protein [Rosa chinensis]	sp|Q9S7T8|SPZX_ARATH	Serpin-ZX OS=Arabidopsis thaliana OX=3702 GN=At1g47710 PE=1 SV=1	tr|A0A2P6P9T4|A0A2P6P9T4_ROSCH	Putative Serpin family protein OS=Rosa chinensis OX=74649 GN=RchiOBHm_Chr7g0208671 PE=3 SV=1	KOG2392	Serpin	[V]	K13963	SERPINB	http://www.genome.jp/dbget-bin/www_bget?ko:K13963	--	--	GO:0004867;GO:0005615	molecular_function serine-type endopeptidase inhibitor activity | cellular_component extracellular space	PF00079	Serpin (serine protease inhibitor)	IPR000215;IPR023795;IPR023796;IPR036186;IPR042178;IPR042185	Serpin family | Serpin, conserved site | Serpin domain | Serpin superfamily | Serpin superfamily, domain 1 | Serpin superfamily, domain 2	--	--
FxaCL_511g0023160	chr5-1-1	12761613	12761770	158	upstream	upstream	BBH09288.1	SAUR-like auxin-responsive protein family, partial [Prunus dulcis]	sp|P32295|ARG7_VIGRR	Indole-3-acetic acid-induced protein ARG7 OS=Vigna radiata var. radiata OX=3916 GN=ARG7 PE=2 SV=1	tr|A0A4Y1RZK4|A0A4Y1RZK4_PRUDU	SAUR-like auxin-responsive protein family (Fragment) OS=Prunus dulcis OX=3755 GN=Prudu_021740 PE=3 SV=1	LSE0432	A Auxin responsive protein	[RT]	K14488	SAUR	http://www.genome.jp/dbget-bin/www_bget?ko:K14488	ko04075	Plant hormone signal transduction	GO:0009733	biological_process response to auxin	PF02519	Auxin responsive protein	IPR003676	Small auxin-up RNA	--	--
FxaCL_511g0026330	chr5-1-1	15084671	15084773	103	upstream	upstream	--	--	--	--	--	--	--	--	--	--	--	--	--	--	--	--	--	--	--	--	--	--
FxaCL_511g0026320	chr5-1-1	15084671	15084773	103	upstream	upstream	XP_011465036.1	PREDICTED: F-box/kelch-repeat protein At5g42350-like isoform X1 [Fragaria vesca subsp. vesca]	sp|Q9FII2|FK117_ARATH	F-box/kelch-repeat protein At5g42350 OS=Arabidopsis thaliana OX=3702 GN=At5g42350 PE=2 SV=1	tr|A0A2P6PBL6|A0A2P6PBL6_ROSCH	Putative F-box domain, galactose oxidase, beta-propeller OS=Rosa chinensis OX=74649 GN=RchiOBHm_Chr7g0215931 PE=4 SV=1	LSE1711	A Unnamed protein	[X]	--	--	--	--	--	GO:0005515	molecular_function protein binding	PF00646;PF01344	F-box domain | Kelch motif	IPR001810;IPR006652;IPR015915;IPR036047;IPR037293	F-box domain | Kelch repeat type 1 | Kelch-type beta propeller | F-box-like domain superfamily | Galactose oxidase, central domain superfamily	--	--
FxaCL_511g0027470	chr5-1-1	16038851	16039004	154	upstream	upstream	XP_004300075.1	PREDICTED: protein CURVATURE THYLAKOID 1C, chloroplastic isoform X1 [Fragaria vesca subsp. vesca]	sp|Q9M812|CUT1C_ARATH	Protein CURVATURE THYLAKOID 1C, chloroplastic OS=Arabidopsis thaliana OX=3702 GN=CURT1C PE=1 SV=1	tr|A0A2P6PC31|A0A2P6PC31_ROSCH	Putative cyanobacterial aminoacyl-tRNA synthetase, CAAD domain, protein CURVATURE THYLAKOID 1 OS=Rosa chinensis OX=74649 GN=RchiOBHm_Chr7g0217621 PE=4 SV=1	LSE1394	A Unnamed protein	[X]	--	--	--	--	--	GO:0009579	cellular_component thylakoid	PF14159	CAAD domains of cyanobacterial aminoacyl-tRNA synthetase	IPR025564;IPR033344	Cyanobacterial aminoacyl-tRNA synthetase, CAAD domain | Protein CURVATURE THYLAKOID 1	--	--
FxaCL_511g0029180	chr5-1-1	17247206	17247319	114	upstream	upstream	XP_004301557.1	PREDICTED: prolycopene isomerase, chloroplastic isoform X1 [Fragaria vesca subsp. vesca]	sp|Q2VEX9|CRTSO_DAUCA	Prolycopene isomerase, chloroplastic OS=Daucus carota OX=4039 GN=CRTISO PE=2 SV=1	tr|A0A2P6PCU1|A0A2P6PCU1_ROSCH	Putative prolycopene isomerase OS=Rosa chinensis OX=74649 GN=RchiOBHm_Chr7g0220531 PE=4 SV=1	KOG4254	Phytoene desaturase	[H]	--	--	--	--	--	GO:0016491;GO:0016116	molecular_function oxidoreductase activity | biological_process carotenoid metabolic process	PF01593	Flavin containing amine oxidoreductase	IPR002937;IPR036188;IPR045892	Amine oxidase | FAD/NAD(P)-binding domain superfamily | Prolycopene isomerase-like	--	--
FxaCL_511g0029420	chr5-1-1	17608217	17608324	108	upstream	upstream	--	--	--	--	--	--	--	--	--	--	--	--	--	--	--	--	--	--	--	--	--	--
FxaCL_511g0033150	chr5-1-1	20283043	20283159	117	exon	intron	XP_024190158.1	uncharacterized protein LOC112194141 [Rosa chinensis]	--	--	--	--	--	--	--	--	--	--	--	--	--	--	--	--	--	--	--	--
FxaCL_511g0033210	chr5-1-1	20348346	20348462	117	upstream	upstream	XP_004309918.1	PREDICTED: serine/threonine-protein kinase-like protein CCR4 [Fragaria vesca subsp. vesca]	sp|Q9FIJ6|ACCR4_ARATH	Serine/threonine-protein kinase-like protein CCR4 OS=Arabidopsis thaliana OX=3702 GN=CCR4 PE=1 SV=1	tr|A0A2P6PDM9|A0A2P6PDM9_ROSCH	Protein kinase domain-containing protein OS=Rosa chinensis OX=74649 GN=RchiOBHm_Chr7g0223691 PE=4 SV=1	KOG1187	Serine/threonine protein kinase	[T]	--	--	--	--	--	GO:0004672;GO:0005524;GO:0006468;GO:0004674	molecular_function protein kinase activity | molecular_function ATP binding | biological_process protein phosphorylation | molecular_function protein serine/threonine kinase activity	PF00069	Protein kinase domain	IPR000719;IPR008271;IPR009091;IPR011009;IPR017441;IPR044815	Protein kinase domain | Serine/threonine-protein kinase, active site | Regulator of chromosome condensation 1/beta-lactamase-inhibitor protein II | Protein kinase-like domain superfamily | Protein kinase, ATP binding site | Serine/threonine-protein kinase-like protein CCR3/CCR4	--	--
FxaCL_511g0003300	chr5-1-1	2053148	2053336	189	upstream	upstream	PRQ17566.1	putative Late embryogenesis abundant protein, LEA-14 [Rosa chinensis]	--	--	tr|A0A2P6P6M1|A0A2P6P6M1_ROSCH	Putative Late embryogenesis abundant protein, LEA-14 OS=Rosa chinensis OX=74649 GN=RchiOBHm_Chr7g0196391 PE=4 SV=1	--	--	--	--	--	--	--	--	--	--	PF03168	Late embryogenesis abundant protein	IPR004864	Late embryogenesis abundant protein, LEA_2 subgroup	--	--
FxaCL_511g0033410	chr5-1-1	20546290	20546424	135	upstream	upstream	XP_011464745.1	PREDICTED: carboxymethylenebutenolidase homolog isoform X1 [Fragaria vesca subsp. vesca]	--	--	tr|A0A2P6PEK7|A0A2P6PEK7_ROSCH	Carboxymethylenebutenolidase homolog OS=Rosa chinensis OX=74649 GN=RchiOBHm_Chr7g0227151 PE=3 SV=1	KOG3043	Predicted hydrolase related to dienelactone hydrolase	[R]	K01061	E3.1.1.45	http://www.genome.jp/dbget-bin/www_bget?ko:K01061	--	--	GO:0016787	molecular_function hydrolase activity	PF01738	Dienelactone hydrolase family	IPR002925;IPR029058;IPR042946	Dienelactone hydrolase | Alpha/Beta hydrolase fold | Carboxymethylenebutenolidase homolog	--	--
FxaCL_511g0035060	chr5-1-1	21779321	21779426	106	upstream	upstream	--	--	--	--	--	--	--	--	--	--	--	--	--	--	--	--	--	--	--	--	--	--
FxaCL_511g0035300	chr5-1-1	21954677	21954872	196	upstream	upstream	XP_011464779.1	PREDICTED: probable inactive poly [ADP-ribose] polymerase SRO3 [Fragaria vesca subsp. vesca]	sp|Q8RY59|RCD1_ARATH	Inactive poly [ADP-ribose] polymerase RCD1 OS=Arabidopsis thaliana OX=3702 GN=RCD1 PE=1 SV=1	tr|A0A2P6PFV8|A0A2P6PFV8_ROSCH	Putative WWE domain, poly(ADP-ribose) polymerase, catalytic domain, RST domain of plant OS=Rosa chinensis OX=74649 GN=RchiOBHm_Chr7g0232191 PE=4 SV=1	LSE1265	A Unnamed protein	[X]	--	--	--	--	--	GO:0003950	molecular_function NAD+ ADP-ribosyltransferase activity	PF02825;PF12174	RCD1-SRO-TAF4 (RST) plant domain | WWE domain	IPR004170;IPR012317;IPR022003;IPR037197;IPR044964	WWE domain | Poly(ADP-ribose) polymerase, catalytic domain | RST domain | WWE domain superfamily | Inactive poly [ADP-ribose] polymerase RCD1/SRO1-5	--	--
FxaCL_511g0035310	chr5-1-1	21954677	21954872	196	upstream	upstream	XP_004291483.1	PREDICTED: uncharacterized protein LOC101294330 [Fragaria vesca subsp. vesca]	sp|Q94F20|DGR2_ARATH	Protein DUF642 L-GALACTONO-1,4-LACTONE-RESPONSIVE GENE 2 OS=Arabidopsis thaliana OX=3702 GN=DGR2 PE=2 SV=1	tr|A0A2I4H754|A0A2I4H754_JUGRE	uncharacterized protein LOC109014110 OS=Juglans regia OX=51240 GN=LOC109014110 PE=4 SV=1	LSE0396	A Uncharacterized protein	[S]	--	--	--	--	--	--	--	PF04862	Protein of unknown function (DUF642)	IPR006946	DUF642 L-galactono-1,4-lactone-responsive gene 2-like domain	--	--
FxaCL_511g0037780	chr5-1-1	23753982	23754192	211	upstream	upstream	XP_004299707.1	PREDICTED: transcription factor bHLH143-like [Fragaria vesca subsp. vesca]	sp|Q9FMF4|SAC51_ARATH	Transcription factor SAC51 OS=Arabidopsis thaliana OX=3702 GN=SAC51 PE=2 SV=1	tr|A0A2P6PH93|A0A2P6PH93_ROSCH	Putative transcription factor bHLH family OS=Rosa chinensis OX=74649 GN=RchiOBHm_Chr7g0237511 PE=4 SV=1	LSE0603	A Predicted transcription factor	[KR]	--	--	--	--	--	--	--	--	--	IPR037546	Transcription factor SAC51-like	--	--
FxaCL_511g0037820	chr5-1-1	23782587	23782689	103	upstream	upstream	XP_011464638.1	PREDICTED: ankyrin repeat-containing protein At3g12360-like [Fragaria vesca subsp. vesca]	--	--	tr|A0A2P6PFG6|A0A2P6PFG6_ROSCH	Putative ankyrin repeat-containing domain, PGG domain-containing protein OS=Rosa chinensis OX=74649 GN=RchiOBHm_Chr7g0230661 PE=4 SV=1	KOG0504	FOG: Ankyrin repeat	[R]	--	--	--	--	--	GO:0005515	molecular_function protein binding	PF12796;PF13962	Domain of unknown function | Ankyrin repeats (3 copies)	IPR002110;IPR026961;IPR036770	Ankyrin repeat | PGG domain | Ankyrin repeat-containing domain superfamily	--	--
FxaCL_511g0040840	chr5-1-1	25840850	25840994	145	upstream	upstream	XP_004300420.1	PREDICTED: beta-1,3-galactosyltransferase 7 isoform X2 [Fragaria vesca subsp. vesca]	sp|Q6NQB7|B3GT7_ARATH	Beta-1,3-galactosyltransferase 7 OS=Arabidopsis thaliana OX=3702 GN=B3GALT7 PE=2 SV=1	tr|A0A2P6PI33|A0A2P6PI33_ROSCH	Hexosyltransferase OS=Rosa chinensis OX=74649 GN=RchiOBHm_Chr7g0240811 PE=3 SV=1	KOG2288	Galactosyltransferases	[G]	K20855	B3GALT1S	http://www.genome.jp/dbget-bin/www_bget?ko:K20855	--	--	GO:0006486;GO:0016020;GO:0016758	biological_process protein glycosylation | cellular_component membrane | molecular_function hexosyltransferase activity	PF01762;PF13334	Galactosyltransferase | Domain of unknown function (DUF4094)	IPR002659;IPR025298	Glycosyl transferase, family 31 | Domain of unknown function DUF4094	--	--
FxaCL_511g0041150	chr5-1-1	26011642	26011749	108	exon	downstream	XP_004301794.1	PREDICTED: DELLA protein RGL1-like [Fragaria vesca subsp. vesca]	sp|Q9CAN3|SCL28_ARATH	Scarecrow-like protein 28 OS=Arabidopsis thaliana OX=3702 GN=SCL28 PE=1 SV=1	tr|A0A2P6PI64|A0A2P6PI64_ROSCH	Putative transcription factor GRAS family OS=Rosa chinensis OX=74649 GN=RchiOBHm_Chr7g0241091 PE=3 SV=1	LSE0487	A Gibberellin response modulator/Predicted transcription factor	[TK]	--	--	--	--	--	--	--	PF03514	GRAS domain family	IPR005202;IPR018247	Transcription factor GRAS | EF-Hand 1, calcium-binding site	GRAS	http://plntfdb.bio.uni-potsdam.de/v3.0/fam_mem.php?family_id=GRAS
FxaCL_511g0041160	chr5-1-1	26011642	26011749	108	upstream	upstream	XP_004301944.1	PREDICTED: F-box/kelch-repeat protein At3g06240-like [Fragaria vesca subsp. vesca]	sp|Q8GXC7|FBK50_ARATH	F-box/kelch-repeat protein At3g06240 OS=Arabidopsis thaliana OX=3702 GN=At3g06240 PE=2 SV=1	tr|A0A2P6RDN5|A0A2P6RDN5_ROSCH	Putative F-box domain-containing protein OS=Rosa chinensis OX=74649 GN=RchiOBHm_Chr3g0480281 PE=4 SV=1	LSE0005	A F-box domain	[R]	--	--	--	--	--	GO:0005515	molecular_function protein binding	PF00646;PF08268	F-box domain | F-box associated domain	IPR001810;IPR013187;IPR017451;IPR036047	F-box domain | F-box associated domain, type 3 | F-box associated interaction domain | F-box-like domain superfamily	--	--
FxaCL_511g0005970	chr5-1-1	3496269	3496406	138	upstream	upstream	--	--	--	--	--	--	--	--	--	--	--	--	--	--	--	--	--	--	--	--	--	--
FxaCL_511g0005980	chr5-1-1	3496269	3496406	138	upstream	upstream	XP_011464146.1	PREDICTED: uncharacterized protein LOC101308185 isoform X2 [Fragaria vesca subsp. vesca]	--	--	tr|A0A978UWG7|A0A978UWG7_ZIZJJ	Uncharacterized protein OS=Ziziphus jujuba var. spinosa OX=714518 GN=FEM48_Zijuj08G0025100 PE=4 SV=1	--	--	--	K14794	RRP12	http://www.genome.jp/dbget-bin/www_bget?ko:K14794	--	--	--	--	--	--	--	--	--	--
FxaCL_511g0006480	chr5-1-1	3681698	3681891	194	upstream	upstream	XP_004301015.1	PREDICTED: uncharacterized protein LOC101312836 [Fragaria vesca subsp. vesca]	--	--	tr|A0A2P6P5K7|A0A2P6P5K7_ROSCH	Uncharacterized protein OS=Rosa chinensis OX=74649 GN=RchiOBHm_Chr7g0192421 PE=4 SV=1	LSE1240	A Unnamed protein	[X]	--	--	--	--	--	--	--	PF05910	Plant protein of unknown function (DUF868)	IPR008586	Protein of unknown function DUF868, plant	--	--
FxaCL_511g0007490	chr5-1-1	4254661	4254791	131	upstream	upstream	--	--	--	--	--	--	--	--	--	--	--	--	--	--	--	--	--	--	--	--	--	--
FxaCL_511g0000650	chr5-1-1	436380	436514	135	upstream	upstream	XP_004298689.1	PREDICTED: UDP-glucuronate 4-epimerase 4 [Fragaria vesca subsp. vesca]	sp|O81312|GAE3_ARATH	UDP-glucuronate 4-epimerase 3 OS=Arabidopsis thaliana OX=3702 GN=GAE3 PE=2 SV=1	tr|A0A2P6P802|A0A2P6P802_ROSCH	Putative UDP-glucuronate 4-epimerase OS=Rosa chinensis OX=74649 GN=RchiOBHm_Chr7g0201641 PE=4 SV=1	KOG1371	UDP-glucose 4-epimerase/UDP-sulfoquinovose synthase	[M]	K08679	E5.1.3.6	http://www.genome.jp/dbget-bin/www_bget?ko:K08679	ko00520	Amino sugar and nucleotide sugar metabolism	--	--	PF01370	NAD dependent epimerase/dehydratase family	IPR001509;IPR036291	NAD-dependent epimerase/dehydratase | NAD(P)-binding domain superfamily	--	--
FxaCL_511g0008780	chr5-1-1	4799321	4799444	124	upstream	upstream	XP_011463234.1	PREDICTED: early light-induced protein 1, chloroplastic-like [Fragaria vesca subsp. vesca]	sp|P11432|ELI_PEA	Early light-induced protein, chloroplastic OS=Pisum sativum OX=3888 PE=2 SV=1	tr|A0A498JK77|A0A498JK77_MALDO	Uncharacterized protein OS=Malus domestica OX=3750 GN=DVH24_008460 PE=4 SV=1	LSE1834	A Unnamed protein	[X]	--	--	--	--	--	--	--	PF00504	Chlorophyll A-B binding protein	IPR022796	Chlorophyll A-B binding protein	--	--
FxaCL_511g0009310	chr5-1-1	5055714	5055822	109	upstream	upstream	XP_011463690.1	PREDICTED: protein BONZAI 1-like [Fragaria vesca subsp. vesca]	sp|Q5S1W2|BON2_ARATH	Protein BONZAI 2 OS=Arabidopsis thaliana OX=3702 GN=BON2 PE=1 SV=2	tr|A0A2P6P4I2|A0A2P6P4I2_ROSCH	Putative C2 domain, von Willebrand factor, type A, copine, protein BONZAI OS=Rosa chinensis OX=74649 GN=RchiOBHm_Chr7g0188701 PE=3 SV=1	KOG1327	Copine	[T]	--	--	--	--	--	GO:0005544	molecular_function calcium-dependent phospholipid binding	PF00168;PF07002	Copine | C2 domain	IPR000008;IPR002035;IPR010734;IPR035892;IPR036465;IPR037768;IPR045052	C2 domain | von Willebrand factor, type A | Copine, C-terminal | C2 domain superfamily | von Willebrand factor A-like domain superfamily | Copine, C2B domain | Copine	--	--
FxaCL_511g0009380	chr5-1-1	5088769	5088872	104	upstream	upstream	XP_024171407.2	E3 ubiquitin-protein ligase RING1 [Rosa chinensis]	sp|P0CH30|RING1_GOSHI	E3 ubiquitin-protein ligase RING1 OS=Gossypium hirsutum OX=3635 GN=RING1 PE=1 SV=1	tr|A0A2P6P4R7|A0A2P6P4R7_ROSCH	Putative aminoacyltransferase, E1 ubiquitin-activating enzyme OS=Rosa chinensis OX=74649 GN=RchiOBHm_Chr7g0189311 PE=4 SV=1	KOG0828	Predicted E3 ubiquitin ligase	[O]	K11982	RNF115_126	http://www.genome.jp/dbget-bin/www_bget?ko:K11982	--	--	GO:0008270	molecular_function zinc ion binding	PF12678	RING-H2 zinc finger domain	IPR001841;IPR013083;IPR024766	Zinc finger, RING-type | Zinc finger, RING/FYVE/PHD-type | Zinc finger, RING-H2-type	--	--
FxaCL_511g0009440	chr5-1-1	5114192	5114325	134	upstream	upstream	XP_004300371.1	PREDICTED: floricaula/leafy homolog [Fragaria vesca subsp. vesca]	sp|O04064|FLLH_POPTR	Floricaula/leafy homolog OS=Populus trichocarpa OX=3694 GN=FL PE=2 SV=2	tr|H6V2T7|H6V2T7_FRAAN	Floricaula/leafy-like transcription factor OS=Fragaria ananassa OX=3747 GN=LFY-2 PE=2 SV=1	--	--	--	--	--	--	--	--	GO:0003677;GO:0006355	molecular_function DNA binding | biological_process regulation of DNA-templated transcription	PF17538;PF01698	DNA Binding Domain (C-terminal) Leafy/Floricaula | Floricaula / Leafy protein SAM domain	IPR002910;IPR035079;IPR035209;IPR038276	Floricaula/leafy protein | Floricaula/Leafy protein, SAM domain | Floricaula/leafy, DNA-binding C-terminal domain | Floricaula/leafy, C-terminal domain superfamily	LFY	http://plntfdb.bio.uni-potsdam.de/v3.0/fam_mem.php?family_id=LFY
FxaCL_511g0010760	chr5-1-1	5819158	5819313	156	upstream	upstream	XP_004309550.1	PREDICTED: oligopeptide transporter 7 [Fragaria vesca subsp. vesca]	sp|O82485|OPT7_ARATH	Oligopeptide transporter 7 OS=Arabidopsis thaliana OX=3702 GN=OPT7 PE=2 SV=1	tr|A0A2P6P425|A0A2P6P425_ROSCH	Putative oligopeptide transporter, OPT superfamily OS=Rosa chinensis OX=74649 GN=RchiOBHm_Chr7g0186741 PE=3 SV=1	KOG2262	Sexual differentiation process protein ISP4	[T]	--	--	--	--	--	GO:0035673;GO:0055085	molecular_function oligopeptide transmembrane transporter activity | biological_process transmembrane transport	PF03169	OPT oligopeptide transporter protein	IPR004648;IPR004813	Tetrapeptide transporter, OPT1/isp4 | Oligopeptide transporter, OPT superfamily	--	--
[truncated: 476 more rows]

## Sheet: Hap2
The SVs with lengths over 100 bp and located in the upstream and exon of genes between ‘Chulian’ and ‘Yanli’(‘Chulian' Hap2 versus‘Yanli’Hap1 and Hap2）
[truncated: 1,035 more rows]
